# Supplementary material for: Endophilin A2 regulates B‐cell endocytosis and is required for germinal center and humoral responses
Source: EMBO Rep. 2021 Jul 29;22(9):e51328. doi: 10.15252/embr.202051328 (PMC8419706; doi:10.15252/embr.202051328)
Supplement: Supplementary file 3 — Dataset EV1 [file EMBR-22-e51328-s008.xlsx]

## Sheet: Sheet1
Gene	Internalization score	FDR
EXOC7	-5.20189	0.484531
EPN1	-4.8566	0.883584
SRRD	-4.43072	0.867464
hsa-mir-634	-4.0642	0.890349
hsa-mir-16-2	-4.0544	0.890349
CCZ1B	-3.95214	0.890349
hsa-mir-6759	-3.9021	0.890349
PGM2	-3.69439	0.890349
SMPDL3B	-3.68093	0.87814
VPS16	-3.62996	0.834218
NEU1	-3.48432	0.890349
hsa-mir-3943	-3.40925	0.890349
LILRA4	-3.40143	0.792733
PNKP	-3.37743	0.862559
VPS41	-3.36323	0.890349
NTF3	-3.35243	0.883584
RAD54L	-3.3463	0.890349
SMAD4	-3.3049	0.890349
MTCH1	-3.29702	0.881879
KRT8	-3.29468	0.918712
IL17C	-3.29228	0.890349
NAPSA	-3.27174	0.890349
ELOVL6	-3.26928	0.87281
TMEM164	-3.26868	0.890349
ATMIN	-3.21539	0.890349
MAX	-3.20932	0.890349
RNASE6	-3.20618	0.890349
hsa-mir-34b	-3.2037	0.890349
CERS2	-3.19076	0.881601
hsa-mir-4734	-3.17238	0.890349
CLN3	-3.16209	0.890349
PEX13	-3.15321	0.883584
MSC	-3.13844	0.892779
PCBP3	-3.12046	0.892779
hsa-mir-5588	-3.12034	0.913736
GAMT	-3.11889	0.890349
GIT2	-3.09557	0.926492
CCT3	-3.09211	0.890349
RPL13	-3.09199	0.883584
FAM73A	-3.08255	0.890349
BMPR1B	-3.08191	0.890349
hsa-mir-1224	-3.07246	0.890349
BCAR3	-3.07085	0.862559
hsa-mir-4492	-3.05284	0.890349
GLRX5	-3.0468	0.684232
SKA3	-3.0408	0.890349
C16orf80	-3.0302	0.890349
hsa-mir-5010	-3.00849	0.890349
LPCAT4	-3.00679	0.951407
DUT	-3.0053	0.87281
HJURP	-2.9991	0.890349
SMU1	-2.98989	0.890349
VPS39	-2.98053	0.918968
PAK3	-2.9794	0.888339
hsa-mir-154	-2.97114	0.890349
RAB7A	-2.95631	0.890349
EPS8L3	-2.95469	0.890349
NAPB	-2.94422	0.890349
FRMD8	-2.93752	0.87814
GMCL1	-2.93164	0.890349
NDUFB10	-2.91873	0.881879
HMBS	-2.90551	0.890349
VMA21	-2.89893	0.890349
UROD	-2.89716	0.890349
KCNAB3	-2.89007	0.918712
TLE4	-2.85108	0.737939
MBTD1	-2.8439	0.883584
hsa-mir-4506	-2.83722	0.890349
SAMD4B	-2.83634	0.890349
PFKM	-2.82991	0.890349
C2CD4B	-2.82955	0.890349
hsa-mir-4784	-2.82547	0.742685
hsa-mir-4429	-2.82526	0.890349
TAAR1	-2.81981	0.890349
CHMP4B	-2.79946	0.684232
IRF8	-2.76852	0.890349
MGARP	-2.76174	0.890349
EME2	-2.74722	0.883584
PLXDC1	-2.74588	0.890349
LRR1	-2.74371	0.939425
ISM1	-2.73377	0.890349
AIFM2	-2.73321	0.89952
TMEM18	-2.73069	0.888339
KDSR	-2.72977	0.890349
TSC1	-2.72942	0.890349
SLAMF6	-2.71933	0.890349
SH3BGR	-2.71613	0.932302
ATP11A	-2.70702	0.890349
LYN	-2.7055	0.890349
PIP	-2.70384	0.890349
hsa-mir-3656	-2.6963	0.890349
NDUFV3	-2.69496	0.890349
RCVRN	-2.68672	0.890349
PYROXD1	-2.67019	0.890349
SF3B4	-2.66899	0.883584
MYH10	-2.66557	0.890349
FFAR1	-2.66521	0.890349
PDE3A	-2.66355	0.890349
XAGE5	-2.66196	0.900223
BDP1	-2.66077	0.883584
C19orf33	-2.66	0.890349
ASZ1	-2.65879	0.890349
GUCY2F	-2.64202	0.890349
STPG1	-2.64125	0.890349
SGOL1	-2.64026	0.890349
CD58	-2.62895	0.890349
ARL13A	-2.62778	0.890349
EPB41	-2.62414	0.890349
EPC1	-2.62189	0.874976
CYBB	-2.62164	0.883584
hsa-mir-3672	-2.62121	NaN
hsa-mir-921	-2.62083	0.883584
DFNA5	-2.61954	0.854193
hsa-mir-6855	-2.61723	0.890349
NLRC4	-2.61591	0.890349
CCND3	-2.6126	0.890349
HMGN2	-2.61043	0.899368
TRAF2	-2.61001	0.890349
FBF1	-2.60606	0.890349
CAMKMT	-2.59358	0.890349
AAGAB	-2.59234	0.883584
PPAPDC2	-2.5909	0.890349
PIK3C3	-2.58982	0.890349
EXOC8	-2.58402	0.890349
GYPA	-2.57865	0.890349
EPHA8	-2.57304	0.909424
VPS33A	-2.56554	0.890349
DNASE1L2	-2.56256	0.892779
DUS2	-2.56181	0.862559
TUBA3E	-2.56104	0.888224
hsa-mir-7107	-2.56034	0.890349
FAM192A	-2.55957	0.890349
hsa-mir-1322	-2.55837	NaN
RAB14	-2.55708	0.890349
PNPLA5	-2.55446	0.890349
MICU3	-2.55414	0.862559
RUNDC3B	-2.54745	0.890349
BPIFA3	-2.54433	0.862559
SH3GL1	-2.54017	0.890349
hsa-mir-133b	-2.52541	0.890349
CASKIN1	-2.52538	0.890349
ATP6V1C1	-2.52375	0.883584
THAP3	-2.52346	0.890349
KLHL7	-2.52034	0.890349
ATP6V0E2	-2.51749	0.89952
AP1M1	-2.51353	0.890349
ZNF777	-2.51336	0.924021
PDC	-2.51106	0.890349
SHROOM4	-2.51054	0.890349
CCR2	-2.50679	0.892779
hsa-mir-6756	-2.50417	0.918385
ZBTB6	-2.50136	0.890349
PPARD	-2.49891	0.864906
SEC22C	-2.48964	0.890349
hsa-mir-4797	-2.48713	0.883584
IQCE	-2.48278	0.867464
WFDC10B	-2.4806	0.892779
AXIN2	-2.48045	0.890349
42435	-2.48012	0.849371
NTSR1	-2.47776	0.883584
SNAI3	-2.47041	0.893687
MRPL42	-2.468	0.890459
PMVK	-2.46702	0.890349
TMCO3	-2.45946	0.890349
EPO	-2.45658	0.907117
SWT1	-2.45299	0.890349
hsa-mir-513c	-2.45298	0.89952
hsa-mir-2110	-2.45192	0.890349
SURF1	-2.45041	0.883584
SUV420H2	-2.44832	0.89952
FCRL5	-2.44727	0.890349
PAPOLG	-2.44698	0.862559
CHKA	-2.44172	0.890349
RPRD2	-2.44105	0.890349
RAD9A	-2.44061	0.883584
STX6	-2.43835	0.684232
GGPS1	-2.42537	0.883584
WDR25	-2.42005	0.890349
ZNF320	-2.41807	0.89952
hsa-mir-1228	-2.41609	0.926313
AKAP11	-2.41347	0.883584
hsa-mir-569	-2.40658	0.890349
hsa-mir-6070	-2.40376	0.933682
hsa-mir-3615	-2.40114	0.890349
MXRA7	-2.40001	0.891659
hsa-mir-324	-2.39374	0.940202
OLFM1	-2.39271	0.890349
PPCDC	-2.39176	0.737939
GRAP	-2.39176	0.862559
PRH1	-2.39074	0.881879
F8A3	-2.38859	0.890349
HYAL3	-2.38518	0.907402
PCP4L1	-2.38502	0.890349
TGFBRAP1	-2.38444	0.890349
TMEM189	-2.38026	0.890349
hsa-mir-6719	-2.37808	0.890349
IL27	-2.37714	0.890349
C20orf24	-2.37464	0.890349
SRP14	-2.37461	0.890349
ZBTB38	-2.37298	0.890349
TMEM189-UBE2V1	-2.37284	0.890349
ACVR1	-2.37226	0.932302
EMC6	-2.37175	0.890349
DNASE1L1	-2.37146	0.890349
DFFB	-2.36951	0.890349
HESX1	-2.36906	0.890349
TIMM44	-2.36706	0.849371
PDS5A	-2.36306	0.89952
TMCC3	-2.36195	0.890349
VPREB3	-2.36111	0.924021
CDKL5	-2.35567	0.890349
SLC30A1	-2.35473	0.890349
SPRR1B	-2.35277	0.890349
MLF1IP	-2.34931	0.890349
STK4	-2.34911	0.883584
OR6C4	-2.34721	0.912354
WDR91	-2.34568	0.890349
PICALM	-2.34238	0.902046
KIAA1429	-2.34198	0.890349
NLRP3	-2.33894	0.890349
AP3B1	-2.33827	0.890349
NNT	-2.33693	0.890349
ZC3H12A	-2.33272	0.890349
hsa-mir-520b	-2.33219	0.932302
C14orf1	-2.33183	0.890349
POLR2B	-2.33002	0.684232
CYS1	-2.32853	0.890349
hsa-mir-2052	-2.32849	0.956868
TMEM121	-2.3272	0.881879
C15orf53	-2.32425	0.890349
URB1	-2.32343	0.890349
MRPS18C	-2.32341	0.862559
hsa-mir-548e	-2.32028	0.890349
PNLIPRP2	-2.31455	0.890349
PDHX	-2.31181	0.862559
ITGA1	-2.31154	0.891659
DEFB129	-2.31051	0.890349
ITGA5	-2.30846	0.883584
CA14	-2.30554	0.909424
hsa-mir-33a	-2.30508	0.918712
TAT	-2.30364	0.890349
HN1L	-2.30311	0.890349
PIGB	-2.30239	0.890349
PHF19	-2.30069	0.890349
C6orf136	-2.29835	0.892779
DDO	-2.29791	0.890349
PPIL4	-2.29696	0.890349
TRHDE	-2.29692	0.907402
NAA16	-2.29692	0.890349
STEAP4	-2.29316	0.902746
LRRN4	-2.29289	0.907402
APIP	-2.29275	0.684232
GTPBP3	-2.29226	0.890349
FCRL1	-2.29219	0.890349
GLIS2	-2.29145	0.890349
hsa-mir-3925	-2.29121	0.918712
APPL1	-2.28808	0.890349
TRIM6-TRIM34	-2.28671	0.881879
NEK11	-2.28653	0.890349
ELOVL2	-2.28483	0.907402
ZNF665	-2.28423	0.890349
CHST15	-2.27798	0.890349
C16orf55	-2.27497	0.890349
HPD	-2.27314	0.890349
DTX2	-2.27313	0.890349
ZNF749	-2.27129	0.890349
KLHL8	-2.27116	0.883584
PSORS1C2	-2.27058	0.908598
FLJ44635	-2.27005	0.890349
ASB3	-2.26844	0.890349
PDXK	-2.26679	0.881879
BSX	-2.26642	0.890349
NIPAL1	-2.26545	0.890349
OR4C12	-2.2628	0.89952
hsa-mir-5004	-2.25996	0.892779
AP2S1	-2.25921	0.684232
ETV4	-2.25835	0.932302
QRFPR	-2.25642	0.890349
AUTS2	-2.25564	0.890349
TUBGCP3	-2.25265	0.918712
CITED1	-2.25234	0.890349
hsa-mir-6507	-2.25217	0.890349
CPD	-2.25134	0.89952
TMEM259	-2.24969	0.890349
hsa-mir-8079	-2.24901	0.834218
IFT80	-2.2482	0.919769
ZNF419	-2.23915	0.890349
CCDC47	-2.23556	0.890349
hsa-mir-6884	-2.235	0.90608
EP300	-2.23437	0.907402
OR8B12	-2.23342	0.890349
LIN37	-2.23315	0.89952
SNW1	-2.23295	0.883584
hsa-mir-3911	-2.23291	0.890349
SCN11A	-2.23248	0.890349
GDAP1	-2.22684	0.933287
GP1BA	-2.22682	0.890349
GRINA	-2.22598	0.890349
NSMAF	-2.22516	0.883584
CCDC36	-2.22128	0.907402
TMEM231	-2.2206	0.890349
TMEM251	-2.21371	0.941722
ZNF224	-2.21181	0.890349
hsa-mir-7844	-2.211	0.890349
C17orf107	-2.20919	0.890349
hsa-mir-4647	-2.20731	0.920154
hsa-mir-6849	-2.20468	0.890349
hsa-mir-135b	-2.20046	0.890349
UBR2	-2.19863	0.883584
MUTYH	-2.1984	0.890349
TEX38	-2.19838	0.890349
ZNF410	-2.19827	0.890349
TBC1D20	-2.19597	0.890349
SEL1L2	-2.19519	0.862559
SDK1	-2.19496	0.890349
GRN	-2.19347	0.926924
STARD3NL	-2.19182	0.890349
IST1	-2.19139	0.890349
NANOS1	-2.1897	0.918385
HINT1	-2.18545	0.890349
hsa-mir-6742	-2.18263	0.925875
hsa-mir-4298	-2.18245	0.919769
TOX2	-2.17806	0.927405
hsa-mir-4435-1	-2.17791	0.890349
NDUFS7	-2.17536	0.890349
hsa-mir-4424	-2.17494	0.918712
OR11H6	-2.17237	0.890349
GPR34	-2.17148	0.890349
PANK2	-2.16882	0.890349
PML	-2.16812	0.890349
hsa-mir-4494	-2.16722	0.890349
PRKD1	-2.16648	0.909424
FRS3	-2.16493	0.890349
MAGEB6	-2.16382	0.918712
SLC7A6OS	-2.16294	0.890349
AIMP2	-2.16255	0.890349
GSPT2	-2.16064	0.890349
SAE1	-2.15957	0.890349
WDR72	-2.15753	0.890349
FNTB	-2.15723	0.890349
ARID5A	-2.15651	0.890349
SSNA1	-2.15552	0.890349
PROZ	-2.15537	0.890349
CD207	-2.15352	0.883584
PCDHA11	-2.15319	0.915679
DUSP18	-2.15127	0.890349
PRDM15	-2.14726	0.89952
DNAH11	-2.14561	0.890349
CHTOP	-2.14433	0.890349
UBE2N	-2.14032	0.890349
CXorf22	-2.14004	0.890349
hsa-mir-329-1	-2.13739	0.890349
hsa-mir-572	-2.13562	0.905504
KRT32	-2.1348	0.890349
ALKBH8	-2.13228	0.684232
CASS4	-2.13185	0.890349
GNAL	-2.13176	0.917218
GJD2	-2.12759	0.890349
C10orf76	-2.12641	0.890349
hsa-mir-619	-2.12602	0.954467
NIP7	-2.12388	0.890349
NPAP1	-2.12301	0.956792
IFIT1	-2.12157	0.818074
PRPF4	-2.11329	0.684232
RSRC2	-2.11219	0.890349
PDX1	-2.11067	0.888339
POLR2E	-2.10963	0.918712
EPN2	-2.10946	0.87281
HIST1H3H	-2.10786	0.883584
TOM1	-2.10675	0.890349
SOWAHB	-2.10616	0.892779
CLDND2	-2.10607	0.890349
SRD5A1	-2.10595	0.890349
hsa-mir-3198-1	-2.10452	0.94361
CMPK1	-2.10425	0.890349
MSMP	-2.10083	0.890349
RPS6KA1	-2.09655	0.890349
CYP20A1	-2.0958	0.890349
GABRG2	-2.09536	0.890349
G3BP2	-2.09447	0.890349
B3GNT5	-2.09444	0.890349
VPS45	-2.0943	0.890349
hsa-mir-6880	-2.0938	0.890349
NOMO3	-2.0935	0.742685
ARID1A	-2.09114	0.883584
DGUOK	-2.09103	0.918712
C9orf66	-2.09044	0.890349
ANO7	-2.09034	0.864906
hsa-mir-4477a	-2.08998	0.890349
MXRA8	-2.08701	0.890349
C9orf91	-2.08422	0.684232
MAT1A	-2.08413	0.890349
hsa-mir-4477b	-2.08407	0.890349
hsa-mir-3652	-2.08189	0.932302
ANKRD45	-2.08081	0.890349
C5orf49	-2.08037	0.940202
hsa-mir-4741	-2.08007	0.918712
FTSJ2	-2.0783	0.892779
TBC1D10A	-2.07332	0.890349
hsa-mir-6813	-2.06986	0.890349
ROMO1	-2.06958	0.899368
ZNF138	-2.06918	0.862559
ACADSB	-2.06863	0.890349
BMX	-2.06654	0.892779
hsa-mir-4297	-2.06619	0.684232
RPRD1B	-2.06593	0.890349
R3HDM1	-2.06511	0.890349
CPT2	-2.06438	0.890349
XXYLT1	-2.06171	0.890349
TEX12	-2.06131	0.909424
WRB	-2.05953	0.890349
hsa-mir-597	-2.05829	0.890349
SERPINB9	-2.05789	0.890349
SAFB	-2.0578	0.862559
NFKBIA	-2.05749	0.890349
NMT1	-2.0555	0.883584
GTF3C2	-2.05549	0.759281
hsa-mir-6750	-2.05345	0.890349
BICD2	-2.05323	0.890349
hsa-mir-520a	-2.05269	0.883584
PPM1N	-2.05038	0.890349
C12orf66	-2.05035	0.932302
ZCCHC13	-2.04812	0.918712
C6orf118	-2.04748	0.932302
C12orf56	-2.04604	0.883584
ZSCAN20	-2.04558	0.883584
PIK3C2B	-2.04485	0.921008
DEFB105A	-2.04433	0.890349
RBBP7	-2.04353	0.892779
USH1G	-2.04226	0.890349
TRIM15	-2.04196	0.349322
CYP4Z1	-2.04034	0.890349
TMEM161A	-2.03914	0.941352
SERINC5	-2.03853	0.920885
hsa-mir-1244-2	-2.03843	0.918712
PLEKHA4	-2.03748	0.890349
hsa-mir-5692b	-2.03708	0.909424
GPN2	-2.03558	0.892779
hsa-mir-488	-2.03302	0.890349
PNMAL2	-2.03238	0.890349
NOX4	-2.0321	0.883584
TBC1D7	-2.0314	0.890349
NFATC3	-2.03088	0.911612
NUP210	-2.03027	0.890349
hsa-mir-3125	-2.03025	0.907117
LPCAT1	-2.03016	0.890349
ATP6V1B2	-2.02932	0.918712
CNIH3	-2.0278	0.684232
EGLN3	-2.02757	0.890349
GAA	-2.02611	0.883584
C12orf23	-2.02601	0.890349
hsa-mir-4513	-2.02408	0.919899
hsa-mir-615	-2.02366	0.890349
ZNF550	-2.02347	0.890349
GABPB1	-2.0229	0.883584
RBMS3	-2.02209	0.890349
hsa-mir-934	-2.02165	0.890349
NPPC	-2.01992	0.890349
CD9	-2.01712	0.890349
YARS2	-2.01674	0.890349
CATSPER4	-2.01565	0.941722
CLRN1	-2.01556	0.692377
ESRP2	-2.01522	0.890349
hsa-mir-4794	-2.01328	0.883584
CDH26	-2.01155	0.890349
C14orf182	-2.0113	0.890349
AAAS	-2.01124	0.921008
AMY1C	-2.01	0.883584
SMIM20	-2.01	0.890349
SSU72	-2.0092	0.900223
INHBA	-2.00813	0.944789
MMP25	-2.00718	0.899269
CCDC124	-2.00713	0.920885
EXOSC8	-2.00557	0.924021
TMEM154	-2.00507	0.890349
hsa-mir-1284	-2.00469	0.890349
C11orf68	-2.0032	0.890349
ACTR2	-2.00299	0.890349
C5orf47	-2.0029	0.915371
hsa-mir-4639	-2.00267	0.890349
hsa-mir-556	-2.00248	0.936494
UTS2	-2.00198	0.890349
ODAM	-2.00135	0.890349
FOXN2	-2.0003	0.804415
MAP7D3	-1.99848	0.692377
CCRN4L	-1.99691	0.890349
TMEM257	-1.99676	0.890349
EMP1	-1.99598	0.909424
PPP2R5C	-1.99573	0.904743
CDPF1	-1.99568	0.890349
LOC100130348	-1.99334	0.890349
PROS1	-1.99281	0.890349
TREX2	-1.99238	0.890349
BHMT	-1.99185	0.890349
FAM83F	-1.99082	0.890349
LCE3E	-1.98923	0.900223
hsa-mir-4735	-1.98917	0.890349
SORL1	-1.98881	0.818074
hsa-mir-6877	-1.98861	0.890349
UCK1	-1.98811	0.890349
EGFL6	-1.98784	0.890349
TIMM23	-1.9877	0.883584
CLDND1	-1.98659	0.890349
TSPAN9	-1.98512	0.890349
CASK	-1.98368	0.890349
CABP2	-1.98326	0.890349
hsa-mir-376c	-1.98279	0.890349
EXOC4	-1.98149	0.904305
hsa-mir-1227	-1.98061	0.921899
hsa-mir-4770	-1.97857	0.902966
HIST1H4E	-1.97854	0.890349
LACTB2	-1.97756	0.890349
hsa-mir-1283-2	-1.97473	0.890349
SDHB	-1.97255	0.890349
hsa-mir-4690	-1.97226	0.867464
REG3A	-1.97077	0.890349
COPS4	-1.97021	0.890349
hsa-mir-4430	-1.96894	0.931562
VPS18	-1.96811	0.890349
STX18	-1.96729	0.890349
MAB21L1	-1.96726	0.918712
MYC	-1.96674	0.890349
NCR2	-1.96674	0.888339
ZNF287	-1.96666	0.890349
HAUS3	-1.96641	0.890349
C14orf132	-1.96284	0.890349
HABP4	-1.9616	0.890349
NT5C1A	-1.96146	0.883584
hsa-mir-5590	-1.96145	0.926313
BCL6	-1.96021	0.89952
GTF2H2D	-1.96011	0.890349
GGT5	-1.95976	0.932302
TMEM199	-1.95969	0.883584
ACTBL2	-1.95754	0.890349
SP2	-1.95715	0.890349
DPYSL4	-1.95621	0.900223
hsa-mir-557	-1.95614	0.890349
DOCK6	-1.95568	0.892779
EFS	-1.95501	0.890349
ARC	-1.95394	0.928509
hsa-mir-7160	-1.9519	0.932302
AP2M1	-1.95089	0.890349
DDHD2	-1.95064	0.901606
NCR1	-1.94773	0.890349
IQCF1	-1.94712	0.940456
GSDMD	-1.94655	0.890349
CASP6	-1.94553	0.834218
EMC10	-1.94536	0.890349
hsa-mir-548h-5	-1.94328	0.890349
TMEM59	-1.94073	0.883584
GPR31	-1.94015	0.862559
ABHD17C	-1.93993	0.890349
TMEM208	-1.93899	0.885871
TEX28	-1.93857	0.924021
hsa-mir-6833	-1.9384	0.905504
MCM5	-1.9381	0.890349
PPP1CA	-1.93803	0.890349
GDF3	-1.93768	0.890349
TRIP11	-1.93766	0.890349
IQCG	-1.93723	0.890349
INTS7	-1.93713	0.890349
LAMTOR1	-1.93707	0.890349
SMCO3	-1.93636	0.918968
BAGE2	-1.93629	0.946251
CES2	-1.9341	0.890349
SHC1	-1.93347	0.890349
LCA5L	-1.93308	0.890349
CCDC113	-1.93295	0.917218
EXOC1	-1.93281	0.896533
CKAP5	-1.93236	0.890349
STX3	-1.93232	0.883584
RPL31	-1.93125	0.890349
CCL20	-1.93084	0.890349
CYP4A22	-1.92968	0.890349
NDUFB5	-1.92887	0.890349
TRPM5	-1.92805	0.883584
hsa-mir-30d	-1.9279	0.913736
DHDDS	-1.9273	0.890349
RAB6A	-1.92658	0.890349
PCDH1	-1.92634	0.883584
IL23R	-1.92529	0.890349
URGCP-MRPS24	-1.92474	0.890349
hsa-mir-4480	-1.9246	0.92532
hsa-mir-548at	-1.92347	0.890349
MTERFD1	-1.92071	0.883584
APCDD1L	-1.91979	0.890349
IGFL4	-1.91892	0.890349
TOLLIP	-1.91881	0.890349
GEMIN4	-1.91876	0.890349
KIF12	-1.91816	0.862559
PAX8	-1.91703	0.927405
ARID5B	-1.91658	0.890349
hsa-mir-1273a	-1.91561	0.916483
TXLNA	-1.91561	0.890349
NAA15	-1.91539	0.90608
ZBED2	-1.91537	0.890349
RASSF8	-1.91527	0.890349
C4orf21	-1.91507	0.890349
ICOSLG	-1.91478	0.938518
ZP2	-1.91405	0.890349
COL4A2	-1.91244	0.890349
RNF168	-1.91191	0.890349
TMEM42	-1.91183	0.909424
SS18L1	-1.91123	0.890349
GRIA1	-1.91092	0.890349
ZNF516	-1.90998	0.940707
SRRM2	-1.90997	0.884145
ARHGAP19	-1.90944	0.890349
IFI30	-1.90936	0.883584
KRTAP2-4	-1.90916	0.942816
PRKAA1	-1.90881	0.890349
ASNA1	-1.90878	0.890349
SLC7A4	-1.90861	0.862559
hsa-mir-6860	-1.90776	0.932302
UNC13A	-1.90773	0.883584
RINT1	-1.90612	0.804415
KCNIP1	-1.90599	0.921008
GJA1	-1.90579	0.890349
SUSD1	-1.90539	0.923561
POU2F1	-1.90402	0.890349
SLC24A6	-1.9036	0.907402
IFI44	-1.90315	0.937745
C16orf72	-1.90262	0.939425
GNA13	-1.9014	0.890349
LIPE	-1.90088	0.949907
CCRL1	-1.90012	0.907402
CHST8	-1.89949	0.890349
EXOC3L4	-1.899	0.941722
C2orf49	-1.89787	0.890349
AUNIP	-1.89642	0.890349
CCDC115	-1.89619	0.910872
ITSN2	-1.89619	0.918968
IFNA16	-1.89591	0.883584
ITIH1	-1.89355	0.909424
MRGBP	-1.89286	0.890349
RNF139	-1.8928	0.890349
DNAJC24	-1.89264	0.834218
PIF1	-1.89231	0.890349
hsa-mir-4751	-1.88992	0.890349
EP400	-1.88988	0.890349
GRXCR2	-1.88928	0.929231
FOXC1	-1.88923	0.890349
NEDD4	-1.88835	0.890349
RAMP1	-1.88796	0.890349
BABAM1	-1.88767	0.892779
VPS11	-1.88641	0.907402
OR1G1	-1.8854	0.890349
SGOL2	-1.88442	0.918712
CELSR2	-1.88397	0.941722
PDCD10	-1.88378	0.87281
NKAIN2	-1.88362	0.890349
SLC39A10	-1.88214	0.890349
OTUD4	-1.88189	0.890349
SLC51B	-1.88169	0.940202
SREBF2	-1.8814	0.890349
INPPL1	-1.88114	0.890349
SP140L	-1.88081	0.906268
HLA-DQB2	-1.88028	0.890349
FTO	-1.87901	0.890349
SAMD13	-1.87859	0.890349
SIRPB2	-1.87597	0.892779
TSHB	-1.87493	0.890349
KLK1	-1.87489	0.900314
GTF3C5	-1.8736	0.890349
ZFP92	-1.87341	0.890349
TMEM43	-1.873	0.909424
ZWINT	-1.87121	0.89291
CNN1	-1.87074	0.890349
hsa-mir-2113	-1.87065	0.87814
QRFP	-1.86907	0.907402
MBTPS1	-1.86787	0.890349
SYPL1	-1.86742	0.890349
USP9X	-1.86719	0.883584
KLHL22	-1.86621	0.890349
PCDHA9	-1.86449	0.890349
DMP1	-1.86384	0.057597
CHRNA9	-1.86324	0.89793
GNAI3	-1.86317	0.890349
TLR5	-1.86212	0.890349
SALL1	-1.86187	0.892779
OR2M7	-1.86121	0.918712
PDIK1L	-1.86084	0.931843
GCSAM	-1.86078	0.890349
TAS2R38	-1.85846	0.907402
OR2D2	-1.85842	0.890349
YY1	-1.8575	0.890349
TMEM114	-1.85724	0.890349
hsa-mir-548i-2	-1.85693	0.890349
ZFPL1	-1.85639	0.818074
MCL1	-1.85628	0.926313
ALDH1A2	-1.85322	0.907402
SLC25A47	-1.85277	0.890349
ZNF397	-1.85184	0.890349
hsa-mir-1288	-1.85163	0.944331
LHX4	-1.85014	0.942816
PMFBP1	-1.84996	0.890349
STPG2	-1.84966	0.890349
PSMC3	-1.84893	0.907402
TMC2	-1.84865	0.907402
KRTAP4-5	-1.84855	0.907402
RAB35	-1.84824	0.899223
PLSCR4	-1.84798	0.883584
hsa-mir-4500	-1.84701	0.949528
FUT7	-1.84662	0.684232
LOC100506688	-1.84629	0.890349
MRPL54	-1.84414	0.890349
OPA3	-1.84295	0.890349
CT45A4	-1.84227	0.890349
CDK11B	-1.84218	0.890349
HSPB1	-1.84145	0.890349
PCYT1B	-1.84114	0.909424
TTC39C	-1.84093	0.890349
OR52R1	-1.84063	0.890349
SERTAD4	-1.84039	0.904305
GUCA2A	-1.83891	0.890349
DOCK2	-1.83888	0.907402
MGA	-1.83607	0.890349
OR10H2	-1.83454	0.890349
CT45A6	-1.83253	0.890349
GXYLT1	-1.83223	0.907402
GSKIP	-1.83158	0.862559
GTF2E2	-1.83117	0.918968
MX2	-1.83096	0.932942
ADAM18	-1.83069	0.890349
C9	-1.83032	0.890349
STARD5	-1.82973	0.890349
SFR1	-1.82912	0.890349
SSRP1	-1.82813	0.940202
PLD5	-1.82545	0.890349
OR1F1	-1.82516	0.890349
DHX57	-1.82439	0.890349
GALNT16	-1.82403	0.938518
CYB5B	-1.82298	0.890349
CCZ1	-1.82268	0.862559
DMWD	-1.82264	0.890349
NAP1L4	-1.82196	0.890349
SYCP3	-1.82059	0.883584
ANXA10	-1.82038	0.890349
DDIT4	-1.8198	0.890349
ACTRT2	-1.81966	0.941722
SEMA4D	-1.81933	0.890349
hsa-mir-8077	-1.81705	0.924021
hsa-let-7a-3	-1.81555	0.932302
KIF18A	-1.81528	0.890349
ALOX12B	-1.81311	0.890349
OSBPL5	-1.81177	0.890349
PARN	-1.81147	0.883584
FBXO11	-1.81097	0.890349
SPO11	-1.81057	0.890349
ACSM2B	-1.80994	0.928057
GNG7	-1.80991	0.692377
TECR	-1.80964	0.890349
SMC6	-1.8085	0.890349
MLLT10	-1.80841	0.890349
NHLRC2	-1.80805	0.834218
hsa-mir-4312	-1.80637	0.932302
SIX1	-1.80614	0.905504
MS4A5	-1.8056	0.936477
ZNF358	-1.80502	0.890349
C6orf47	-1.80489	0.890349
HRSP12	-1.8038	0.918712
PXN	-1.80249	0.893687
E2F1	-1.80193	0.883584
SLX4IP	-1.8015	0.890349
TRIM34	-1.80138	0.921008
EFNA4	-1.80057	0.920429
OR9Q2	-1.80015	0.890349
CERCAM	-1.79895	0.892779
PRSS56	-1.79832	0.890349
CLNK	-1.79763	0.89952
PNPLA3	-1.79673	0.927405
C10orf68	-1.79652	0.890349
CS	-1.79579	0.890349
hsa-mir-7978	-1.7942	NaN
hsa-mir-6875	-1.79216	0.890349
NEUROD6	-1.79115	0.890349
PHYHIP	-1.79107	0.890349
DAZAP1	-1.79022	0.883584
PFAS	-1.78969	0.890349
DNAJC22	-1.78778	0.890349
CNOT3	-1.78721	0.931843
FAM183A	-1.78511	0.918712
OTUD5	-1.78392	0.932302
NKTR	-1.78278	0.890349
SF1	-1.7827	0.907402
PPP4R1	-1.78109	0.890349
OR6C65	-1.77993	0.907402
EPB41L4B	-1.77941	0.893687
ERCC2	-1.77787	0.919769
OR52D1	-1.77724	0.890349
SUDS3	-1.77712	0.891402
CLUH	-1.77542	0.890349
COMTD1	-1.77517	0.890349
PKD1	-1.77509	0.926464
LRRC30	-1.77442	0.890349
ZNF785	-1.77432	0.890349
RHOT1	-1.77275	0.684232
MESDC1	-1.77232	0.890349
PGLYRP4	-1.77133	0.883584
hsa-mir-1273g	-1.77043	0.890349
ATP6V1D	-1.77033	0.938082
ARPC5	-1.77026	0.883584
POLR3H	-1.77013	0.899368
PLA2G4B	-1.7688	0.890349
ABHD1	-1.76831	0.892779
DNAJC25	-1.76682	0.883584
DPPA2	-1.76529	0.890349
KRTAP20-2	-1.76526	0.890349
AP1B1	-1.76472	0.890349
hsa-mir-1245a	-1.76407	0.918712
GPATCH1	-1.76375	0.918712
TBCD	-1.76374	0.890349
HSBP1	-1.76302	0.862559
ZNF491	-1.76301	0.890349
TMEM30B	-1.76233	0.918712
C1orf100	-1.76222	0.918712
CLASP1	-1.76196	0.907402
ASCC3	-1.76141	0.927405
ARPC3	-1.76095	0.890349
S100A10	-1.75998	0.862559
hsa-mir-1245b	-1.75927	0.918712
RAB21	-1.75798	0.890349
KLHL29	-1.75787	0.903641
TMEM170A	-1.75734	0.918712
TIMM50	-1.75669	0.890349
MEIS3	-1.75656	0.918712
NUDC	-1.75627	0.89952
EDA2R	-1.75581	0.890349
CLPX	-1.75569	0.867464
RIMBP3B	-1.75499	0.883584
MNDA	-1.75404	0.883584
hsa-mir-4485	-1.75355	0.901606
DIXDC1	-1.75274	0.867464
C2orf66	-1.75219	0.890349
TUFM	-1.75162	0.942816
hsa-mir-548v	-1.75109	0.87281
PGAM1	-1.75101	0.907402
HADHA	-1.75016	0.896533
TNFAIP2	-1.74958	0.890349
TBX21	-1.7493	0.890349
MAGEA3	-1.74851	0.890349
TRAPPC1	-1.74757	0.902966
KRTAP27-1	-1.74712	0.918712
CASP5	-1.74652	0.890349
KIAA1107	-1.74623	0.890349
IL20	-1.74538	0.862559
SMPD1	-1.74401	0.890349
NOP14	-1.744	0.890349
DPEP3	-1.7438	0.890349
MRAP	-1.74358	0.890349
NCSTN	-1.74319	0.905504
TRAPPC6B	-1.74254	0.890349
ZNF286B	-1.74254	0.890349
OR9G1	-1.74216	0.862559
TADA3	-1.73992	0.890349
PM20D2	-1.73975	0.883584
MCCC1	-1.73973	0.684232
CDKN2B	-1.73967	0.890349
TUBB8	-1.73956	0.818074
PPCS	-1.73938	0.890349
PROM1	-1.73902	0.890349
OR9G9	-1.7387	0.862559
GRM7	-1.73663	0.95304
hsa-mir-4498	-1.736	0.926313
CCRL2	-1.73593	0.890349
LIPG	-1.73505	0.890349
BCKDK	-1.73493	0.883584
FAM47C	-1.73377	0.890349
hsa-mir-548k	-1.73368	0.903641
COA5	-1.73355	0.932302
GFAP	-1.73355	0.883584
CHRNA6	-1.73181	0.890349
CCDC94	-1.73145	0.890349
MYO9A	-1.73113	0.862559
ACRV1	-1.73027	0.896593
FNBP1	-1.73014	0.896593
PLCH1	-1.7295	0.909424
DLEU7	-1.72907	0.890349
KIT	-1.72902	0.890349
HEYL	-1.72841	0.890349
hsa-mir-3671	-1.72811	0.949644
SLCO6A1	-1.72719	0.890349
IAH1	-1.72627	0.883584
MFSD2B	-1.72617	0.890349
DYNC1LI2	-1.72614	0.920429
SECISBP2	-1.7239	0.890349
AKAP3	-1.72117	0.890349
ERCC5	-1.71986	0.890349
GMPS	-1.7195	0.890349
hsa-mir-4516	-1.7192	0.890349
TUBB4A	-1.71805	0.890349
RALGPS1	-1.71747	0.890349
DDX39A	-1.71743	0.941722
RPS6KB2	-1.71737	0.891659
SNTB1	-1.71697	0.918712
ITGAM	-1.71601	0.890349
SPAM1	-1.71449	0.890349
TAS2R60	-1.71434	0.87281
SLC45A4	-1.71413	0.903089
S100PBP	-1.71408	0.890349
PTPRS	-1.71385	0.932302
NEIL1	-1.71376	0.925875
hsa-mir-4505	-1.7137	0.89291
ATRX	-1.71279	0.890349
OR52A5	-1.71242	0.883584
COL14A1	-1.71204	0.892779
MRPL37	-1.71177	0.890349
KHNYN	-1.71136	0.89952
ACADS	-1.7109	0.906591
EIF4E2	-1.71011	0.907402
HCN3	-1.70991	0.918385
hsa-mir-3141	-1.7095	0.890349
hsa-mir-221	-1.70884	0.890349
SLC2A14	-1.7081	0.892779
SLC24A1	-1.70756	0.890349
OR10J5	-1.70649	0.883584
KIAA1324	-1.70647	0.890349
LY86	-1.70643	0.890349
ACOT2	-1.70593	0.890349
MTRF1	-1.70519	0.890349
EHF	-1.70291	0.883584
GZMM	-1.70261	0.913911
USP14	-1.70257	0.890349
hsa-mir-548aj-1	-1.70181	0.934516
NDUFC2	-1.70072	0.890349
CDAN1	-1.69845	0.924021
SAMD9	-1.69797	0.920885
COPS2	-1.69797	0.890349
AP2A1	-1.69791	0.890349
CIRBP	-1.69763	0.909424
PNMA6A	-1.69759	0.896533
hsa-mir-1253	-1.69747	0.920885
FAM71B	-1.69523	0.890349
OPN5	-1.69507	0.919623
PNMA6C	-1.69492	0.896533
OMG	-1.69474	0.890349
UNC119	-1.69414	0.890349
COL27A1	-1.69367	0.907402
AIF1L	-1.69266	0.890349
PPP1R1B	-1.69255	0.890349
SCGB1D2	-1.69235	0.890349
NFIC	-1.69208	0.890349
PTGER3	-1.69176	0.946251
TMEM26	-1.69114	0.890349
MND1	-1.69095	0.890349
CCDC67	-1.69051	0.890349
hsa-mir-1199	-1.69021	0.926313
C1orf64	-1.68993	0.890349
LECT1	-1.68984	0.890349
CMIP	-1.68958	0.892779
CKLF	-1.68899	0.890349
C9orf47	-1.6889	0.957204
FAM156B	-1.68885	0.909424
EEF2	-1.68859	0.918968
SPAG1	-1.68732	0.890349
SET	-1.68684	0.907402
DPY30	-1.68664	0.890349
NPFF	-1.68628	0.909359
hsa-mir-4777	-1.68589	0.890349
IKZF5	-1.68546	0.890349
MAGEA9	-1.68495	0.883584
SMCR7	-1.68466	0.941722
GIN1	-1.68401	0.918712
ACTL6A	-1.68382	0.890349
PPP1R18	-1.68355	0.890349
TOMM6	-1.68274	0.890349
hsa-mir-4540	-1.68217	0.918712
FLJ44313	-1.68201	0.890349
KRTAP2-1	-1.68167	0.948128
GBE1	-1.6809	0.912354
ADPRH	-1.68088	0.890349
hsa-mir-5579	-1.68038	0.892779
PITHD1	-1.67988	0.890349
hsa-mir-4292	-1.6795	0.883584
TRMT13	-1.67881	0.907117
ASB4	-1.67847	0.890349
NFIX	-1.67846	0.890349
PI4KB	-1.67818	0.890349
MAN2A2	-1.67815	0.890349
EVI2B	-1.67778	0.862559
ANP32B	-1.67729	0.918113
SDAD1	-1.67703	0.890349
PTPN22	-1.67523	0.890349
H1FX	-1.67478	0.890349
PDE1C	-1.67454	0.890349
PRR3	-1.67442	0.890349
SNAPC2	-1.67436	0.918712
ARHGEF7	-1.67417	0.911612
ERC2	-1.67388	0.890349
FLRT1	-1.67354	0.890349
TFR2	-1.67274	0.921899
hsa-mir-524	-1.67244	0.909424
PHTF2	-1.67211	0.899261
OLR1	-1.67169	0.94394
PPAN-P2RY11	-1.67099	0.890349
CDS2	-1.67062	0.926313
hsa-mir-216b	-1.67045	0.890349
LOC401052	-1.67024	0.935925
FUNDC1	-1.66993	0.890349
OTUD7B	-1.66984	0.924021
SLC7A14	-1.66969	0.890349
C1S	-1.66958	0.907402
LRRC40	-1.66882	0.890349
SMOC2	-1.66878	0.920885
hsa-mir-1225	-1.66872	0.949528
SOX2	-1.66823	0.890349
FUT5	-1.66737	0.89291
CCBE1	-1.66627	0.932302
FAM9B	-1.66457	0.684232
IFT172	-1.66422	0.938518
PPP1R21	-1.66373	0.890349
PTGIS	-1.66347	0.919769
hsa-mir-202	-1.66273	0.890349
ZNF793	-1.66263	0.892779
SH3D21	-1.66253	0.684232
MSLN	-1.66244	0.883584
hsa-mir-657	-1.6615	0.883584
RILP	-1.66128	0.907402
C14orf2	-1.66083	0.867464
MKI67IP	-1.66054	0.892779
LILRA3	-1.659	0.890349
hsa-mir-6088	-1.65874	0.90872
PIAS2	-1.6587	0.925875
GSR	-1.65858	0.890349
CHRNA7	-1.65823	0.890349
DFNB59	-1.65727	0.941722
SF3B14	-1.65521	0.890349
C3orf72	-1.65474	0.941722
MRPL3	-1.65465	0.918712
PSG6	-1.65364	0.883584
C5	-1.65354	0.924021
IFI27L1	-1.6535	0.896533
TBC1D15	-1.65277	0.906268
SLA	-1.65269	0.883584
CELF4	-1.65227	0.890349
DET1	-1.65222	0.926313
PID1	-1.65205	0.927705
TRPC3	-1.6519	0.892779
SLC16A12	-1.65186	0.921899
BHLHB9	-1.65161	0.883584
EDN1	-1.65111	0.890349
hsa-mir-662	-1.65108	0.932302
RBM15	-1.65079	0.915765
ANKRD66	-1.65077	0.909424
PDIA5	-1.64997	0.918712
hsa-mir-548s	-1.64876	0.936494
hsa-mir-4800	-1.64853	0.955462
TMEM234	-1.64794	0.890349
E2F7	-1.64769	0.890349
HS3ST4	-1.64644	0.890349
hsa-mir-1244-3	-1.64603	0.924021
OPN3	-1.64426	0.571575
ISY1	-1.64416	0.746491
BRSK2	-1.64408	0.890349
BAZ1B	-1.64377	0.920885
hsa-mir-1827	-1.6435	0.940564
NUP93	-1.64266	0.89952
MINPP1	-1.64226	0.918968
CDR2L	-1.64158	0.902966
ST7L	-1.64108	0.890349
ACVR1C	-1.64089	0.927705
YEATS4	-1.64028	0.890349
TXN2	-1.64018	0.881879
KAT5	-1.64007	0.942816
ZMPSTE24	-1.63978	0.896969
LOC100130539	-1.63922	0.890349
N4BP2	-1.63844	0.899223
KLRB1	-1.63676	0.890349
FAM19A5	-1.6348	0.890349
GFOD2	-1.63465	0.909424
TIMMDC1	-1.63401	0.684232
EGLN1	-1.63355	0.890349
hsa-mir-586	-1.63325	0.942816
EPS15L1	-1.63323	0.890349
UBA6	-1.63202	0.892779
LMBRD2	-1.63179	0.890349
CEP70	-1.6309	0.918712
DENND5A	-1.63079	0.890349
SLAMF8	-1.63052	0.890349
KIAA1984	-1.6302	0.890349
hsa-mir-320b-1	-1.62941	0.921008
PUM2	-1.62894	0.890349
CLEC4G	-1.62891	0.883584
AMPD2	-1.62839	0.271829
EIF3I	-1.62824	0.942816
hsa-mir-5692c-1	-1.62815	0.957295
TLDC1	-1.62696	0.890349
TEC	-1.62639	0.890349
RNPC3	-1.62631	0.890349
H1FNT	-1.62587	0.890349
HPX	-1.62569	0.905504
KPNA4	-1.62567	0.890349
GK2	-1.62521	0.932302
MFSD2A	-1.62472	0.898332
ADH1A	-1.6247	0.890349
COL19A1	-1.62332	0.883584
ADORA1	-1.6227	0.890349
hsa-mir-4293	-1.62262	0.912354
IFITM2	-1.62231	0.890349
PANX3	-1.62152	0.890349
ANP32A	-1.62149	0.890349
DUS4L	-1.62075	0.941722
DEFB107B	-1.62036	0.941722
OR2V1	-1.61997	0.890349
DDX4	-1.61952	0.899368
IRG1	-1.61867	0.890349
DAP3	-1.61853	0.890349
WDFY1	-1.61846	0.909424
PDHB	-1.61842	0.920274
IFNA13	-1.61823	0.890349
SEC14L5	-1.61815	0.916483
ZNF687	-1.61759	0.890349
TBC1D2B	-1.61724	0.890349
INTS1	-1.61721	0.890349
BZRAP1	-1.61699	0.890349
KDM5A	-1.61689	0.890349
GTF2H4	-1.61687	0.890349
CARD18	-1.61618	0.939425
GTSF1L	-1.61586	0.909424
hsa-mir-3940	-1.61582	0.890349
NUP153	-1.6153	0.89952
SLC10A7	-1.6149	0.919769
ZXDA	-1.61434	0.942816
DVL1	-1.61311	0.927705
PAIP2B	-1.61249	0.956392
hsa-mir-6878	-1.61174	0.905504
OR5H2	-1.61089	0.890349
CDC42BPG	-1.61084	0.890349
STAR	-1.60989	0.890349
GHDC	-1.60961	0.890349
RALGAPA1	-1.60953	0.899368
MIER1	-1.60897	0.933287
CCDC144A	-1.60894	0.890349
SEC24C	-1.60834	0.890349
SDHD	-1.60811	0.918968
DDX18	-1.60793	0.894808
TTI2	-1.6078	0.890349
CHRNA10	-1.60767	0.890349
VPS52	-1.60728	0.890349
TTC1	-1.60668	0.883584
RAB3GAP2	-1.60625	0.918385
C10orf54	-1.60619	0.941722
OR52K1	-1.60571	0.892779
CT45A1	-1.6046	0.890349
C22orf15	-1.60456	0.890349
GPER1	-1.60379	0.890349
VPS54	-1.6023	0.918113
SLC25A23	-1.60215	0.89952
hsa-mir-4691	-1.60214	0.892779
TRDMT1	-1.60211	0.890349
CDK13	-1.60197	0.918385
CTNNBIP1	-1.60188	0.892779
H2AFV	-1.60188	0.890349
HPS4	-1.60063	0.890349
LIPT2	-1.59995	0.890349
RALY	-1.59965	0.920429
EIF2S2	-1.59909	0.89952
hsa-mir-6501	-1.59629	0.89952
VENTX	-1.59629	0.890349
PLEKHF1	-1.59327	0.890349
LRPAP1	-1.59209	0.890349
CNN2	-1.59165	0.692377
AGAP3	-1.59126	0.918712
MAMDC4	-1.59105	0.890349
MTFP1	-1.59077	0.890349
SEC16A	-1.59045	0.890349
ABCG8	-1.5896	0.890349
KRTAP10-7	-1.58945	0.883584
hsa-mir-6785	-1.58796	0.891659
ZNF143	-1.58751	0.890349
ACADL	-1.58727	0.918712
ZSCAN18	-1.58688	0.89952
PITX3	-1.58622	0.913673
MUC6	-1.58612	0.907402
CDADC1	-1.58606	0.926313
MAP3K7CL	-1.58549	0.87281
OR9A2	-1.58477	0.890349
VAC14	-1.58464	0.890349
COX8A	-1.58457	0.918113
ZHX2	-1.5832	0.890349
TSPAN11	-1.58235	0.892779
CECR5	-1.58178	0.90608
FST	-1.58089	0.89952
PHF6	-1.58065	0.890349
PRND	-1.58027	0.890349
hsa-mir-551b	-1.58021	0.918712
SMG8	-1.5801	0.684232
hsa-mir-4728	-1.57883	0.900223
CLK4	-1.57847	0.890349
AR	-1.57829	0.890349
PSMD2	-1.57798	0.890349
CCNE1	-1.57775	0.890349
hsa-mir-3605	-1.57752	0.932302
FKBP1B	-1.57717	0.896533
KTN1	-1.57671	0.932302
hsa-mir-6772	-1.57482	0.890349
NAGPA	-1.5736	0.883584
GRB10	-1.57332	0.890349
RPL27	-1.57173	0.912354
STK32C	-1.57059	0.890349
RPL36AL	-1.57047	0.890349
GPN3	-1.56958	0.900223
FCN3	-1.56952	0.955462
TRNT1	-1.56929	0.890349
UCHL5	-1.56653	0.883584
CD164L2	-1.56619	0.890349
RINL	-1.56532	0.890349
DPEP2	-1.56475	0.924021
ILF2	-1.56457	0.890349
GID4	-1.56432	0.890349
OR6C76	-1.56431	0.890349
N4BP2L1	-1.56423	0.890349
INIP	-1.56351	0.927405
MAGIX	-1.56223	0.890349
SSPO	-1.56196	0.93307
hsa-mir-4653	-1.56194	0.890349
ATCAY	-1.56162	0.890349
PANX2	-1.56161	0.890349
hsa-mir-765	-1.56142	0.890349
FKBP5	-1.5612	0.890349
OR4K14	-1.56102	0.90608
hsa-mir-7843	-1.55995	0.883584
PRSS2	-1.55981	0.890349
TPRG1L	-1.55973	0.908598
SEZ6L	-1.5597	0.890349
hsa-mir-30e	-1.55902	0.883584
PRMT8	-1.55726	0.893687
DACH1	-1.55702	0.890349
SELE	-1.55659	0.890349
CNPY2	-1.55584	0.896533
KIAA0895L	-1.55534	0.890349
LPAR4	-1.5544	0.883584
SLC22A3	-1.5543	0.883584
FXYD7	-1.55361	0.927405
CLPP	-1.55357	0.890349
TGFBR3L	-1.55335	0.927405
TRIM43B	-1.55317	0.918712
RABGAP1	-1.55312	0.890349
KLF14	-1.55309	0.907402
ERBB4	-1.55299	0.896593
DCP2	-1.55271	0.892779
ZNF821	-1.55255	0.890349
TULP3	-1.55192	0.918712
CLEC2B	-1.55141	0.915371
C2orf80	-1.55126	0.890349
RANBP2	-1.55111	0.890349
CREG1	-1.55096	0.926313
JAG2	-1.55038	0.890349
PSMB6	-1.54974	0.890349
PCYT2	-1.54941	0.890349
NRP2	-1.54897	0.890349
TULP4	-1.54893	0.890349
FAM178B	-1.54882	0.932302
ZNF672	-1.54831	0.892779
ACSS2	-1.54825	0.940215
BTC	-1.54793	0.911612
EAF1	-1.54731	0.927705
AGAP6	-1.54704	0.890349
LRIG1	-1.54662	0.918712
PPP1R32	-1.54646	0.932425
HLA-DQB1	-1.54596	0.890349
SNPH	-1.54588	0.890349
METAP1	-1.54567	0.890349
SMNDC1	-1.54567	0.918712
VDR	-1.54566	0.892779
LOC100289561	-1.54563	0.890349
SMARCAD1	-1.54451	0.890349
CD3EAP	-1.54434	0.918385
TAS2R3	-1.54429	0.901606
AMZ2	-1.54425	0.919769
hsa-mir-6506	-1.54405	0.919769
LRCH4	-1.54401	0.890349
MFNG	-1.54365	0.890349
ZSCAN1	-1.54341	0.89399
C21orf58	-1.54333	0.932302
AMTN	-1.54321	0.890349
FAM220A	-1.54302	0.862559
CENPW	-1.54252	0.890349
CAPRIN2	-1.54109	0.916996
DNAH5	-1.54077	0.890349
EMILIN1	-1.53875	0.883584
CLHC1	-1.53832	0.890349
PMCH	-1.53828	0.890349
KRTAP4-7	-1.53811	0.890349
SCP2	-1.53756	0.890349
SMC5	-1.53695	0.890349
THUMPD1	-1.53688	0.890349
ZNF474	-1.53672	0.890349
PSMC5	-1.53609	0.916996
SRSF7	-1.53568	0.890349
RAB43	-1.53565	0.928526
LY6G6D	-1.53557	0.932302
hsa-mir-3163	-1.5353	0.943633
hsa-mir-3196	-1.53459	0.941722
ENPP5	-1.53439	0.890349
AAMP	-1.53385	0.890349
ZBTB32	-1.53343	0.890349
FIS1	-1.533	0.890349
PDHA1	-1.53079	0.928057
ATP6V0A1	-1.53079	0.834218
BMPR1A	-1.53075	0.919769
CDK17	-1.52953	0.890349
CLCNKB	-1.52934	0.890349
TRIM29	-1.52725	0.890349
ZNF586	-1.52633	0.890349
IL1RAP	-1.52623	0.890349
RUSC2	-1.52623	0.883584
OR13C2	-1.52602	0.907402
EFCC1	-1.5252	0.890349
RBM42	-1.52467	0.941722
CA13	-1.52348	0.928913
FAM207A	-1.52346	0.920885
CHD6	-1.52336	0.890349
BRAF	-1.52241	0.890349
RFPL2	-1.52237	0.890349
TMEM33	-1.5222	0.908697
PPARGC1A	-1.52189	0.890349
HOXA9	-1.52179	0.890349
OR4A47	-1.5217	0.918712
TRIM6	-1.52164	0.862559
IL1B	-1.52123	0.862559
LFNG	-1.52114	0.890349
STRN	-1.52018	0.937745
ATP6V1H	-1.51998	0.919769
ADAMTS17	-1.51993	0.890349
STAG2	-1.51991	0.926313
STX8	-1.51969	0.890349
PMF1	-1.51824	0.890349
RAC2	-1.51814	0.906724
RWDD2A	-1.51775	0.900223
FUBP1	-1.51758	0.933682
ATXN3	-1.51748	0.907402
NUDT9	-1.51737	0.890349
SLC52A1	-1.5171	0.918712
hsa-mir-181b-1	-1.51686	0.890349
FAM111A	-1.51681	0.890349
BBS10	-1.51676	0.890349
PAQR3	-1.51657	0.890349
SCN4A	-1.51639	0.890349
hsa-mir-6075	-1.51627	0.890349
SART3	-1.51594	0.909424
C12orf29	-1.51572	0.892779
MYO19	-1.51563	0.890349
KLF11	-1.51512	0.932302
AIP	-1.51509	0.890349
KDM1B	-1.51496	0.862559
PCDHA1	-1.51487	0.890349
STMN4	-1.51298	0.916483
PKMYT1	-1.51283	0.890349
OTOF	-1.51281	0.917218
BRINP2	-1.51245	0.909424
OR8J3	-1.51212	0.890349
hsa-mir-335	-1.51171	0.890349
SKI	-1.51155	0.890349
TRPM3	-1.51087	0.890349
PRR24	-1.5105	0.918712
C11orf93	-1.51012	0.890349
hsa-mir-32	-1.50978	0.890349
ACOT6	-1.50948	0.890349
hsa-mir-622	-1.50945	0.890349
SP5	-1.50937	0.941722
WFDC11	-1.50917	0.900223
LRAT	-1.50909	0.890349
LOC100127983	-1.50859	0.907402
TAF1L	-1.50859	0.918712
RXFP3	-1.50707	0.901118
MRPL45	-1.50604	0.920154
HS6ST3	-1.50579	0.890349
IER5	-1.50554	0.890459
CALM2	-1.50469	0.890349
DPYD	-1.50434	0.890349
CFLAR	-1.50352	0.956392
hsa-mir-4481	-1.50293	0.903791
PARP2	-1.50278	0.890349
CIZ1	-1.50232	0.955462
hsa-mir-3118-2	-1.50214	NaN
CBL	-1.50071	0.933682
MEIG1	-1.50036	0.890349
SPAG8	-1.49895	0.890349
CCDC43	-1.49884	0.890349
SFSWAP	-1.4984	0.890349
C20orf166	-1.49825	0.911612
ADAM21	-1.49805	0.890349
LOXL1	-1.49801	0.890349
ANK2	-1.49724	0.890349
HCFC1R1	-1.49577	0.890349
NPRL3	-1.4953	0.89952
GPR61	-1.49507	0.932302
FKBP7	-1.49322	0.890349
RIMS4	-1.49314	0.890349
ALDH5A1	-1.49313	0.89952
OR10C1	-1.49311	0.890349
SUMO3	-1.49307	0.890349
TNFRSF19	-1.49217	0.927405
GPR123	-1.49215	0.932275
TPH2	-1.49159	0.89291
MRPL47	-1.49146	0.918712
DHRS11	-1.4912	0.890349
RUVBL1	-1.49103	0.896533
hsa-mir-3187	-1.49097	0.944331
MTRF1L	-1.49053	0.918113
NFKBID	-1.48898	0.890349
TAGAP	-1.48886	0.918712
TBX19	-1.48843	0.890349
hsa-mir-548ba	-1.48787	NaN
GARS	-1.48747	0.941722
ZNF117	-1.48694	0.918712
AHDC1	-1.48684	0.890349
POP5	-1.48645	0.941722
ESPNL	-1.48612	0.926313
hsa-mir-4714	-1.4851	0.890349
SUN5	-1.48501	0.919769
SMAP1	-1.48484	0.912354
CUL3	-1.48474	0.890349
RANBP10	-1.48455	0.921466
HSPA2	-1.48399	0.941722
BCAS4	-1.48106	0.890349
B3GALT4	-1.48	0.890349
ZNF512B	-1.47891	0.892779
hsa-mir-6807	-1.4784	0.890349
IGF1	-1.47716	0.916483
SH3RF1	-1.47666	0.890349
TES	-1.47607	0.890349
hsa-mir-4472-1	-1.47603	0.883584
CIITA	-1.47587	0.890349
PYROXD2	-1.47487	0.890349
SLC35B2	-1.47484	0.918712
PTPRC	-1.47454	0.898332
HEATR5B	-1.47438	0.939917
DUSP5	-1.47324	0.890349
PHF16	-1.47298	0.862559
SBNO2	-1.47286	0.890349
KIN	-1.47229	0.929045
ST3GAL1	-1.47145	0.890349
hsa-mir-1914	-1.47103	0.890349
PAAF1	-1.47087	0.890349
hsa-mir-6083	-1.47068	0.918712
hsa-mir-6078	-1.47041	0.918385
hsa-mir-4676	-1.47006	0.956799
hsa-mir-508	-1.46987	0.890349
TOMM34	-1.46921	0.890349
NUTM1	-1.4689	0.862559
BACH2	-1.46867	0.894405
hsa-mir-1976	-1.46834	0.890349
GNL3L	-1.4681	0.890349
PODXL	-1.468	0.907402
PPP2R4	-1.46799	0.919769
SIGLEC7	-1.46797	0.890349
DEFB121	-1.46797	0.921008
KSR2	-1.46758	0.890349
RNMT	-1.46729	0.948912
CPO	-1.46714	0.890349
HCCS	-1.46702	0.918712
RFC5	-1.46643	0.890349
hsa-mir-7846	-1.46583	0.890349
REG1A	-1.46423	0.940202
IGSF3	-1.46419	0.919769
CCDC122	-1.46406	0.890349
GDPD5	-1.46379	0.95748
UBE2H	-1.46377	0.867464
SLC22A13	-1.46376	0.890349
EFCAB5	-1.46365	0.918385
hsa-mir-6851	-1.46314	0.926313
CT45A2	-1.46282	0.892779
SLC6A12	-1.46272	0.932302
ABCC8	-1.46236	0.892779
EARS2	-1.46224	0.934428
FRG2	-1.46132	0.890349
DEFB105B	-1.46018	0.890349
ODC1	-1.45956	0.907876
METTL7A	-1.45904	0.890349
TMEM185B	-1.45824	0.883584
VBP1	-1.4582	0.890349
KCMF1	-1.4582	0.890349
SLC6A3	-1.45803	0.862559
BHLHE22	-1.45748	0.924021
CNNM1	-1.45612	0.905504
LRRC3B	-1.45591	0.890349
GGA3	-1.4545	0.890349
OR4K1	-1.45437	0.941722
CNBP	-1.454	0.89952
BRMS1	-1.45385	0.928692
TEDDM1	-1.45296	0.890349
RIMS3	-1.45206	0.924021
CT45A3	-1.45176	0.892779
SAPCD2	-1.45071	0.881879
HPS1	-1.45036	0.949528
DNAH1	-1.45027	0.890349
LEPREL1	-1.45013	0.892779
OR13J1	-1.4501	0.890349
OR2T27	-1.44983	0.890349
TMEM232	-1.44968	0.901606
MRPS25	-1.44963	0.890349
P4HA3	-1.44925	0.890349
ARF6	-1.44875	0.942807
DDX52	-1.44868	0.932302
FBXO32	-1.44868	0.862559
CCT8	-1.44846	0.890349
KANK4	-1.44755	0.692377
hsa-mir-6872	-1.44754	0.955697
DIP2A	-1.4475	0.890349
FAM90A1	-1.44744	0.890349
KIAA1109	-1.44741	0.89952
ZNF740	-1.44729	0.941352
KRTAP19-2	-1.44724	0.883584
DARS	-1.44635	0.918712
HAND2	-1.44624	0.890349
MTMR9	-1.44589	0.890349
SECTM1	-1.44567	0.937745
TAGLN3	-1.44563	0.918712
SLC25A5	-1.44562	0.890349
HGS	-1.4454	0.933682
TFAP2C	-1.44526	0.890349
hsa-mir-3183	-1.44416	0.89952
IBTK	-1.44377	0.925875
FASTKD1	-1.44344	0.890349
FXR1	-1.44247	0.890349
hsa-mir-562	-1.44239	0.890349
NDUFA10	-1.44236	0.890349
RPL4	-1.44185	0.945563
TCTE1	-1.44139	0.890349
hsa-mir-4319	-1.44114	0.890349
hsa-mir-1301	-1.44083	0.890349
PTPN18	-1.44047	0.890349
BTBD6	-1.4393	0.883584
RHOH	-1.43882	0.909424
ALB	-1.43879	0.907402
MRPL18	-1.4385	0.907402
CPS1	-1.43736	0.890349
CBWD3	-1.43731	0.890349
BEX5	-1.43718	0.890349
FDXR	-1.43692	0.894821
FLRT3	-1.43668	0.913736
PXDC1	-1.43525	0.944066
RAD23B	-1.43497	0.906099
hsa-mir-4449	-1.43496	0.932425
SIM2	-1.4349	0.881879
DEFB104A	-1.43469	0.862559
TNFRSF17	-1.43366	0.890349
HSPA4L	-1.43361	0.890349
CCBL2	-1.43344	0.890349
NR2C1	-1.43343	0.890349
ATP6V1E1	-1.43334	0.890349
DEFB112	-1.43317	0.881879
NXF3	-1.43312	0.920154
RBFOX1	-1.43308	0.890349
AMY2A	-1.43293	0.890349
PDZD7	-1.43218	0.890349
F11R	-1.43208	0.927405
CT45A5	-1.43121	0.890349
GUSB	-1.431	0.890349
SLC5A8	-1.43015	0.890349
ING2	-1.42998	0.890349
NOXRED1	-1.42972	0.947739
GPR98	-1.42972	0.918712
hsa-mir-4668	-1.42703	0.920885
KIAA1683	-1.427	0.918712
CEP97	-1.42672	0.890349
OR6F1	-1.42619	0.890349
hsa-mir-4786	-1.42604	0.941722
EXOG	-1.42567	0.89952
FERD3L	-1.4249	0.890349
PBRM1	-1.42483	0.890349
EHMT1	-1.42449	0.890349
SESN3	-1.42414	0.890349
EOMES	-1.42368	0.890349
MARK4	-1.42294	0.926442
hsa-mir-3606	-1.42272	0.932302
ZNF621	-1.42267	0.890349
hsa-mir-346	-1.42237	0.890349
ARFRP1	-1.42232	0.918712
DHX36	-1.42224	0.890349
PAX5	-1.42171	0.890349
SPSB2	-1.4217	0.890349
DCHS1	-1.42144	0.939135
CACNB3	-1.42068	0.881879
VCP	-1.4201	0.912354
RPN1	-1.41945	0.907402
HTR1B	-1.41869	0.921899
KRT25	-1.41843	0.890349
ACVR2A	-1.4182	0.924021
IFT46	-1.41738	0.890349
TIPARP	-1.41693	0.834218
hsa-mir-761	-1.41648	0.890349
RPS6KA6	-1.4164	0.890349
ADAM30	-1.41638	0.918712
hsa-mir-621	-1.41621	0.890349
ZKSCAN5	-1.41605	0.883584
CCDC177	-1.41477	0.946251
CAPRIN1	-1.41477	0.919769
ALX1	-1.41455	0.890349
SNRNP27	-1.41302	0.926313
MOK	-1.41286	0.890349
C6orf70	-1.41265	0.890349
EFCAB3	-1.4119	0.892779
hsa-mir-4530	-1.41175	0.890349
WDR26	-1.41142	0.890349
hsa-mir-5684	-1.41099	0.918712
INTS12	-1.41092	0.890349
NUPR1L	-1.40979	0.907402
BARHL2	-1.40968	0.890349
EXOSC4	-1.40947	0.890349
LTB4R	-1.40886	0.883584
RASA4B	-1.40781	0.890349
CHRNE	-1.40722	0.890349
LINGO3	-1.40695	0.931467
ARRB2	-1.40669	0.926313
hsa-mir-19b-1	-1.40624	0.890349
FAM84A	-1.40572	0.890349
ZNF350	-1.40499	0.924021
NUDT16L1	-1.40446	0.890349
RHBDD3	-1.40288	0.912354
FAM63A	-1.40283	0.883584
FBXO22	-1.40202	0.890349
OR6C74	-1.40148	0.890349
hsa-mir-184	-1.40122	0.910971
MADCAM1	-1.4006	0.890349
HDAC9	-1.40035	0.924021
RABGGTB	-1.40014	0.933843
ATAD1	-1.39868	0.905504
SGPL1	-1.39844	0.920154
SLC14A1	-1.3983	0.890349
SPATA24	-1.39794	0.890349
ANKRD54	-1.39757	0.932324
PCNX	-1.3975	0.890349
ZPBP2	-1.39736	0.894808
PLAC1	-1.39674	0.941352
SFTPA2	-1.39647	0.890349
DEDD2	-1.3961	0.881879
ASAH2B	-1.39606	0.890349
GLIPR1	-1.39602	0.890349
EIF4G1	-1.39557	0.890349
PAM	-1.39533	0.927705
HRAS	-1.39504	0.89952
AGO2	-1.39498	0.890349
RRAGC	-1.39479	0.927405
KCNK3	-1.39414	0.883584
PADI6	-1.39413	0.890349
GPX7	-1.39363	0.890349
BBS12	-1.39345	0.890349
ZNF843	-1.39323	0.921172
KIAA0247	-1.393	0.916483
IKZF3	-1.39266	0.907402
CEBPE	-1.3925	0.958936
CDH8	-1.39202	0.912354
CC2D1B	-1.39125	0.907402
LCE6A	-1.39089	0.900223
SCGB1A1	-1.3906	0.890349
GIMAP1	-1.39008	0.918712
EFHC1	-1.3893	0.917527
MBNL2	-1.38851	0.890349
SMIM4	-1.38772	0.892779
CDC23	-1.38744	0.890349
C3orf55	-1.38729	0.890349
CLDN23	-1.38677	0.940202
RAB6C	-1.38625	0.900223
CHRNA3	-1.38614	0.941722
hsa-mir-6866	-1.38597	0.883584
AGTR2	-1.38593	0.927705
CNPY1	-1.38546	0.890349
hsa-mir-5095	-1.38523	0.959243
GATA3	-1.38471	0.896533
KRTAP20-3	-1.38471	0.916483
PROK2	-1.38437	0.883584
ZXDB	-1.38425	0.948128
MAGEE2	-1.38298	0.890349
COG2	-1.38271	0.883584
MPC2	-1.38238	0.893687
ZSCAN31	-1.38155	0.918712
VGLL1	-1.38155	0.942346
GPC2	-1.38127	0.904581
PABPC4	-1.38018	0.890349
ISY1-RAB43	-1.37948	0.881879
EVC2	-1.37903	0.928509
PTPN23	-1.37897	0.941722
SLC35F3	-1.37881	0.890349
TIE1	-1.3788	0.937745
SIGMAR1	-1.3784	0.900223
hsa-mir-3666	-1.37808	0.890349
CNOT4	-1.37744	0.890349
C1orf86	-1.37744	0.890349
ZFP36L2	-1.3774	0.901762
DDX11	-1.37738	0.918385
ELF3	-1.37729	0.941722
TBCC	-1.37669	0.905504
PMPCA	-1.3763	0.890349
SMIM5	-1.37604	0.901606
PRAMEF16	-1.37577	0.890349
DNAAF3	-1.37576	0.890349
TOPAZ1	-1.37531	0.941722
AQP7	-1.37446	0.890349
PRDM14	-1.37241	0.890349
WFDC2	-1.37212	0.940202
hsa-mir-4672	-1.37201	0.89952
RABGEF1	-1.37181	0.912354
hsa-mir-548ar	-1.37158	0.948128
OR2T8	-1.37132	0.907402
ZNF281	-1.37132	0.918712
SPATA20	-1.3705	0.918712
SCAI	-1.37048	0.890349
LTN1	-1.37029	0.89291
DNAJB3	-1.36965	0.896533
hsa-mir-548n	-1.36957	0.902966
CCDC28B	-1.36952	0.936071
OGG1	-1.36904	0.949528
PIN1	-1.36881	0.925875
TLK1	-1.3687	0.918968
RAPH1	-1.36839	0.918712
LRFN2	-1.36807	0.90608
SKP2	-1.36805	0.890349
KCNT1	-1.36787	0.892779
BATF3	-1.36673	0.890349
CPN2	-1.36615	0.890349
CHCHD3	-1.36606	0.907402
DENND2D	-1.36563	0.890349
FBXW7	-1.3653	0.890349
TIA1	-1.36459	0.890349
SRPK3	-1.36411	0.926313
FAM65C	-1.3638	0.926313
NDUFS8	-1.36367	0.918712
CD300A	-1.36316	0.907402
MRPS9	-1.363	0.918712
RPS6KA3	-1.36246	0.949528
LAMP1	-1.36236	0.890349
hsa-mir-4791	-1.36235	0.919769
SLC35F6	-1.36154	0.890349
ARHGAP33	-1.36118	0.918712
LHX8	-1.3609	0.926313
KLF2	-1.36038	0.901606
DEFB104B	-1.35951	0.867464
IFIH1	-1.35947	0.940202
ACMSD	-1.35937	0.927705
VPS37A	-1.35936	0.890349
APOBEC4	-1.35888	0.890349
ZNF551	-1.35883	0.890349
RGS17	-1.35855	0.890349
hsa-mir-448	-1.35755	0.931805
PRDM12	-1.3574	0.890349
PRKAG2	-1.35736	0.890349
JPH1	-1.3572	0.919769
ZSWIM5	-1.35716	0.894808
A1CF	-1.35704	0.909424
ACTL7A	-1.35703	0.919769
ATF5	-1.35675	0.890349
OR2B11	-1.35652	0.890349
CBWD2	-1.3559	0.891659
KLC2	-1.35558	0.867464
PANK3	-1.3555	0.890349
DYRK2	-1.35481	0.932275
RENBP	-1.35477	0.941722
LOC100288255	-1.35473	0.890349
ABHD16B	-1.3541	0.89291
PCDH10	-1.35401	0.917527
FLJ27352	-1.35394	0.89952
SGK196	-1.35333	0.932302
POLH	-1.35315	0.890349
ZNF184	-1.35313	0.890349
MIEF2	-1.35271	0.952602
AVPR1A	-1.35264	0.890349
SMARCC1	-1.35202	0.956392
RAB34	-1.35197	0.890349
ZNF518A	-1.35179	0.890349
DUOXA2	-1.35167	0.94037
NDUFA9	-1.3516	0.867464
FGL2	-1.3513	0.890349
ZNF415	-1.35113	0.890349
NUTF2	-1.35036	0.890349
RPH3A	-1.34993	0.890349
EPOR	-1.34987	0.890349
C4B_2	-1.34986	0.927705
ANAPC1	-1.34971	0.892779
RHEB	-1.34956	0.890349
TUSC2	-1.34955	0.940202
FGFR1	-1.34955	0.917527
DIRAS1	-1.34946	0.890349
GML	-1.34847	0.890349
ATP2C2	-1.34842	0.932302
BIRC6	-1.34825	0.909424
HLA-G	-1.34727	0.912354
CHD4	-1.34717	0.956868
ACTR3B	-1.34689	0.918712
ABHD17A	-1.345	0.918712
SPPL3	-1.34495	0.932302
SPATA31A5	-1.34462	0.907402
PINLYP	-1.3445	0.940202
hsa-mir-4518	-1.34376	0.890349
GC	-1.34351	0.892779
VPS8	-1.34332	0.927925
MUC21	-1.343	0.900223
SCAF4	-1.34271	0.883584
MTFMT	-1.34229	0.918968
hsa-mir-3942	-1.34189	0.912534
SETMAR	-1.34188	0.890349
ZNF517	-1.34145	0.918712
SAR1A	-1.34109	0.932302
PRB4	-1.34086	0.890349
LMBR1L	-1.34048	0.927705
EPHA4	-1.3399	0.893687
HAPLN3	-1.33989	0.896593
hsa-mir-4422	-1.33975	0.890349
ALX4	-1.33967	0.890349
hsa-mir-8075	-1.33915	4.09984e-05
hsa-mir-382	-1.33819	0.918712
FAM109B	-1.33809	0.890349
ZNF48	-1.3378	0.890349
PCDHGA8	-1.33774	0.926492
FAM212A	-1.33749	0.890349
NOP58	-1.33748	0.890349
AKAP8	-1.33739	0.932302
EEFSEC	-1.3373	0.932302
DYNLRB1	-1.3369	0.918712
NADK	-1.33684	0.933682
MTX1	-1.33654	0.890349
ZXDC	-1.33637	0.918712
AMY1A	-1.33621	0.940202
PPIA	-1.33562	0.890349
ADPRHL1	-1.33484	0.900223
KMT2D	-1.33479	0.890349
hsa-mir-6751	-1.33438	0.890349
NKX6-2	-1.33437	0.901606
OR7D4	-1.33401	0.89952
hsa-mir-1178	-1.33387	0.890349
NCF4	-1.33344	0.890349
SYNRG	-1.33319	0.921899
FABP3	-1.33284	0.890349
STX7	-1.33281	0.87281
FPR1	-1.33188	0.944331
TACC1	-1.3318	0.932302
ACBD6	-1.33121	0.932302
FOXE3	-1.33114	0.890349
RCBTB2	-1.33109	0.890349
TMSB10	-1.33104	0.921008
C19orf24	-1.33095	0.940202
HSPA14	-1.33042	0.890349
VDAC1	-1.32993	0.940202
ANGPTL2	-1.32944	0.940202
DNM1	-1.32888	0.927405
TFIP11	-1.32854	0.890349
GDF10	-1.32844	0.900223
CEACAM19	-1.32832	0.890349
CLCC1	-1.32802	0.890349
TSTD1	-1.3277	0.932302
IL20RB	-1.32755	0.892779
hsa-mir-510	-1.32728	0.919769
ZAP70	-1.32706	0.93307
SYNJ1	-1.32677	0.890349
ARAP1	-1.32674	0.918968
PVALB	-1.32668	0.89291
NMRAL1	-1.32625	0.927705
hsa-mir-3202-1	-1.32624	0.918968
PRELID1	-1.32567	0.906591
DNAH7	-1.32552	0.892779
PBLD	-1.32448	0.932302
CXorf64	-1.32438	0.94394
hsa-mir-3202-2	-1.32429	0.918968
FAM35A	-1.32414	0.918712
POLR3K	-1.32412	0.921172
LDB3	-1.32379	0.890349
STRBP	-1.32359	0.890349
hsa-mir-6888	-1.32352	0.918712
TMEM261	-1.32351	0.890349
LRRC57	-1.32351	0.890349
GPIHBP1	-1.32313	0.918968
AADAC	-1.32292	0.918712
CDH22	-1.32271	0.890349
SLIT1	-1.32237	0.890349
MSX1	-1.32161	0.89952
CCL3	-1.32133	0.890349
H2AFB3	-1.32133	0.890349
hsa-mir-4510	-1.32129	0.893687
ATRIP	-1.32125	0.932275
LRBA	-1.3209	0.893687
CTSK	-1.32033	0.890349
JUP	-1.32021	0.932302
CWF19L2	-1.31957	0.916483
NOD1	-1.31949	0.890349
SLC25A20	-1.31888	0.941722
ULK2	-1.31872	0.919769
hsa-mir-519a-1	-1.31771	0.87281
BBX	-1.31766	0.926313
ZNF18	-1.31714	0.890349
TNFAIP3	-1.31491	0.909424
hsa-mir-4678	-1.31473	0.916483
PKD2L1	-1.31438	0.918385
MAGEH1	-1.31401	0.890349
SH3RF2	-1.31325	0.890349
NBPF9	-1.31314	0.890349
ENAH	-1.31309	0.931843
hsa-mir-6069	-1.31293	0.909424
RPL36	-1.3124	0.93307
ANGPT1	-1.31218	0.890349
MSANTD3-TMEFF1	-1.31208	0.918712
ZNF276	-1.31172	0.890349
SCUBE1	-1.3116	0.940215
RNF31	-1.31153	0.909424
FBXW12	-1.31143	0.890349
NPC1L1	-1.31125	0.883584
hsa-mir-4662b	-1.31115	0.907402
SLC26A4	-1.31109	0.890349
KAT8	-1.31032	0.890349
TIGD3	-1.31027	0.932302
ZNF197	-1.31003	0.909424
LOC100129216	-1.30996	0.918712
ALYREF	-1.30932	0.905504
OR2L13	-1.30907	0.862559
DUSP26	-1.30766	0.890349
hsa-mir-711	-1.30688	0.932302
EWSR1	-1.30688	0.890349
CHIT1	-1.30665	0.890349
TASP1	-1.30639	0.892779
RNF19A	-1.30594	0.890349
ANKRD23	-1.30576	0.926313
hsa-mir-3661	-1.30555	0.890349
C15orf41	-1.30545	0.939917
FAM47B	-1.30539	0.890349
OR5W2	-1.30525	0.890349
CLDN3	-1.30524	0.927705
KL	-1.3046	0.892779
ASB11	-1.30436	0.918712
hsa-mir-378g	-1.304	0.890349
THUMPD2	-1.30338	0.918712
KIAA1210	-1.30336	0.89952
ST8SIA6	-1.30302	0.918712
FBXO25	-1.30298	0.918712
hsa-mir-1206	-1.30257	NaN
DDI1	-1.30225	0.927405
ABTB1	-1.30168	0.890349
TPO	-1.30129	0.890349
hsa-mir-7703	-1.30114	0.893687
DDR1	-1.30069	0.890349
FAN1	-1.30062	0.942816
PIGO	-1.30061	0.684232
C19orf43	-1.30033	0.890349
SLC38A2	-1.3	0.890349
C5orf63	-1.29972	0.932302
AAK1	-1.29952	0.890349
RPP40	-1.2991	0.890349
DFNB31	-1.29869	0.890349
TPP2	-1.29782	0.909424
OR2G2	-1.29729	0.867464
PRSS12	-1.29685	0.892779
MAEA	-1.29683	0.892779
CMC1	-1.29658	0.890349
PSMA6	-1.29631	0.926313
OR4C13	-1.29615	0.890349
KLHL31	-1.29604	0.890349
TRPC1	-1.29601	0.890349
DNAH6	-1.29583	0.883584
SYS1	-1.29472	0.892779
CBLC	-1.29444	0.905337
RTN4R	-1.29357	0.941352
TUBA1A	-1.29354	0.918998
PRKCSH	-1.29335	0.883584
ACOXL	-1.29303	0.89291
NOMO1	-1.29299	0.890349
CHMP3	-1.29296	0.901118
NT5M	-1.29264	0.899368
NFYA	-1.29247	0.909424
E2F8	-1.29247	0.684232
CYP17A1	-1.29242	0.908113
TACC2	-1.29196	0.890349
VPS51	-1.29153	0.941352
hsa-mir-208b	-1.29101	0.890349
GGN	-1.291	0.924021
TGFB1	-1.29094	0.909424
hsa-mir-550b-2	-1.29063	0.918968
ACOX3	-1.28978	0.87814
PSMD3	-1.28976	0.918712
POU6F2	-1.28935	0.946251
PHKG2	-1.28898	0.890349
NBEA	-1.28891	0.926313
hsa-mir-4703	-1.28843	NaN
PDCL	-1.28807	0.890349
ZNF736	-1.28755	0.890349
HEXIM1	-1.28749	0.91333
ATP5G2	-1.28713	0.918712
AKR7A2	-1.28683	0.890349
DGKG	-1.28663	0.890349
CYP4F3	-1.2862	0.890349
SLC15A2	-1.28556	0.890349
WFDC13	-1.2854	0.908598
C3orf80	-1.28443	0.890349
BTBD2	-1.2843	0.891882
PTPN6	-1.2841	0.929045
PRSS23	-1.28377	0.890349
hsa-mir-550a-2	-1.2829	0.918968
SPTSSB	-1.28272	0.929327
RHAG	-1.28251	0.941722
CD83	-1.28236	0.907402
hsa-mir-6771	-1.28236	0.938518
MC5R	-1.28148	0.883584
FAM184B	-1.2811	0.890349
GLDN	-1.28092	0.890349
C19orf21	-1.28029	0.890349
GNGT1	-1.27996	0.890349
KIAA1598	-1.27983	0.890349
hsa-mir-4503	-1.27961	0.918712
UBL4A	-1.27873	0.892779
hsa-mir-4755	-1.27848	0.890349
[truncated: 18,915 more rows]

## Sheet: Legend
Dataset EV1. Internalization analysis results from GeCKO genome-wide CRISPR library.
