# Supplementary material for: Endophilin A2 regulates B‐cell endocytosis and is required for germinal center and humoral responses
Source: EMBO Rep. 2021 Jul 29;22(9):e51328. doi: 10.15252/embr.202051328 (PMC8419706; doi:10.15252/embr.202051328)
Supplement: Supplementary file 4 — Dataset EV2 [file EMBR-22-e51328-s002.xlsx]

## Sheet: result.gene_summary.txt
Gene	Internalization score	FDR
SNAPIN	-3.2952	1.295e-06
IPPK	-3.2303	1.4763e-05
SEPHS2	-3.2191	0.00073944
RAC3	-3.1782	1.813e-06
SLC17A5	-3.1218	0.0011399
VPS33A	-3.0955	1.6835e-05
BRAP	-3.076	0.00045506
MFSD12	-3.0203	0.0012523
NSMCE1	-3.0116	0.00022403
FBXO48	-2.9809	0.003375
RAB14	-2.9799	0.0028788
RAB5C	-2.9496	0.0033527
ARPC4	-2.9176	0.0042691
RAB7A	-2.8769	0.0032362
CAB39	-2.8616	0.0076029
OTOF	-2.8507	0.0037039
C18orf8	-2.8292	0.018614
TMEM164	-2.8169	0.027684
SEMA6A	-2.7484	0.0081318
KIAA1024L	-2.7443	0.013826
SPICE1	-2.718	0.002093
CTSS	-2.6917	8.262e-05
TMEM147	-2.6685	0.024241
GPR107	-2.6477	0.0024695
ZWINT	-2.6202	0.0017392
F8A1	-2.6195	0.0029135
CNOT4	-2.5927	3.2893e-05
NPC2	-2.5811	0.00015048
RPRD1B	-2.5797	0.0030124
CTH	-2.5793	0.0039899
FAM19A5	-2.5752	0.019147
ENTPD7	-2.5736	0.038946
LONP2	-2.5691	0.0022188
PLEKHM1	-2.5654	0.0025493
FBXO47	-2.5084	0.0029818
MUC5B	-2.5083	0.0042629
SEZ6L	-2.5053	0.024944
TRAF2	-2.4967	0.00072545
ZDHHC24	-2.4963	0.00022093
CHMP4A	-2.4962	0.0078609
TAF1L	-2.4914	0.00090054
MAX	-2.49	0.032321
AP5M1	-2.4899	0.012567
PRKCDBP	-2.4829	0.0029394
SOHLH1	-2.4785	0.0078184
CD79A	-2.4732	0.002281
PDXK	-2.4731	0.0043219
NONO	-2.4428	0.0081613
HIST2H2AC	-2.4373	0.035286
FBXO11	-2.4343	0.021986
CRYM	-2.4342	0.0031657
TOLLIP	-2.4332	0.054477
LIPT2	-2.4163	0.020012
ZNF677	-2.4142	0.020272
BLM	-2.4125	0.0072657
ORC4	-2.4087	0.03297
TMEM219	-2.4051	0.048245
B4GALNT4	-2.4041	0.0044146
ARFIP2	-2.4016	0.0082017
FUT6	-2.3961	0.011814
TPSG1	-2.3957	0.016367
KDELR1	-2.3781	0.0028259
LYST	-2.378	0.015115
MRPL51	-2.3517	0.01707
SFSWAP	-2.3441	0.010519
MYCN	-2.3412	0.0040857
NCBP1	-2.3387	0.089054
ZNF320	-2.3135	0.0050885
PICALM	-2.3118	0.0020536
PREP	-2.3112	0.0073335
SLC15A5	-2.3038	0.01677
ADCY4	-2.2989	0.060126
VPS16	-2.2959	0.041088
MRPL35	-2.2935	0.045026
NCS1	-2.2882	0.0070673
ZDHHC6	-2.2837	0.00074825
AP3M1	-2.2823	3.1339e-05
CDCP1	-2.2775	0.053822
PSENEN	-2.2746	0.053505
GPHA2	-2.2709	0.016131
RNF149	-2.2654	0.026
AFP	-2.2636	0.025331
EPT1	-2.2612	0.045515
VPS13A	-2.2576	0.0003929
C16orf59	-2.2549	0.10752
KIAA0196	-2.2544	0.0029689
THAP7	-2.2505	0.00457
SSBP3	-2.25	0.036032
OR7D4	-2.2473	0.018421
ARHGEF12	-2.2466	0.0018599
BCOR	-2.244	0.0012062
CNN1	-2.239	0.045149
CNTROB	-2.2369	0.034317
ANKFY1	-2.2304	0.0057744
LTBP3	-2.2303	0.071202
EPN1	-2.2289	0.0035356
KLF4	-2.2272	0.0040443
IL11	-2.227	0.030967
KDM1A	-2.2264	0.0079178
CSGALNACT2	-2.2224	0.0018713
RBM3	-2.2178	0.004194
AGTR1	-2.2175	0.032083
KIZ	-2.2145	0.0005742
SYT4	-2.206	0.056056
P4HTM	-2.2006	0.012799
THAP9	-2.1996	0.025839
LPPR2	-2.1979	0.05995
MTFR2	-2.1849	0.0029844
UNKL	-2.1848	0.06008
BTNL10	-2.1835	0.092068
EOMES	-2.1821	0.0071766
ACADS	-2.1771	0.0017703
GLUD1	-2.1762	0.030789
PDIA6	-2.1756	0.017662
IGF2R	-2.1684	0.028541
PDE1A	-2.1657	0.027449
MYC	-2.1636	0.0083079
ENTPD6	-2.1612	0.10744
NPRL2	-2.1569	0.0083162
VPS45	-2.1554	0.054948
SFRP1	-2.1507	0.0055749
C5orf45	-2.1498	0.0176
RAB3GAP2	-2.1381	0.011098
NPTX1	-2.1327	0.024454
COL6A6	-2.1316	0.0064612
SLC22A11	-2.1268	0.0015263
FAM219B	-2.1232	0.01435
CPNE5	-2.1201	0.10038
OR7G1	-2.1193	0.0079127
MGME1	-2.1163	0.0046198
ARSB	-2.1133	0.0020583
ARL8B	-2.1106	0.0072962
AGFG1	-2.1077	0.0035952
ANAPC15	-2.1059	0.071308
FUT8	-2.1057	0.019513
TSC1	-2.1033	0.031483
LRTM1	-2.0915	0.020822
TRAPPC1	-2.0906	0.033718
RAP2A	-2.0899	0.00064465
COPG2	-2.0851	0.048851
NTSR2	-2.0786	0.0052864
METAP1	-2.0729	0.013267
LOC401052	-2.0729	0.030183
ZNF154	-2.0717	0.034498
FAM198A	-2.0712	0.014435
TRPM1	-2.0645	0.01175
LARP4B	-2.0641	0.035241
ZNF229	-2.0636	0.0033553
RAB21	-2.0596	0.010742
PSMD11	-2.0584	0.11756
OR2A4	-2.0557	0.040451
CDC42	-2.0554	0.079681
JPH3	-2.0534	0.0095381
CPNE6	-2.0524	0.052796
HIST1H3A	-2.0507	0.13558
KIF14	-2.0505	0.040432
PRDM7	-2.0493	0.072551
ANGPTL5	-2.0466	0.0024348
NEU1	-2.0463	0.016939
GTPBP8	-2.0445	0.082726
OCRL	-2.0434	0.049801
SPTLC2	-2.0392	0.016737
C8G	-2.0388	0.01575
HP1BP3	-2.0385	0.035657
HDX	-2.0384	0.0027995
SAP130	-2.036	0.0041857
PALM2-AKAP2	-2.0336	0.011353
EFS	-2.0325	0.024504
PRH2	-2.0221	0.0010829
TTC32	-2.0217	0.086174
SLC35E1	-2.0215	0.042351
YTHDF2	-2.0201	0.026538
MEMO1	-2.0188	0.06979
RBBP8NL	-2.0087	0.06983
FBXW7	-2.0055	0.039914
ODF3L2	-2.0027	0.064593
THOP1	-2.0023	0.0063934
WDR35	-2.002	0.045467
TXNDC8	-2.0002	0.073912
IKZF3	-1.9998	0.039683
USP37	-1.9984	0.038348
PRAMEF20	-1.9963	0.027854
ZPR1	-1.9958	0.029729
CNTNAP3B	-1.9897	0.026367
PRMT7	-1.9896	0.10292
OR4D10	-1.9894	0.0051652
FUBP3	-1.9859	0.094492
STAMBP	-1.9848	0.0097925
SIAE	-1.9847	0.019385
FBXO9	-1.9825	0.031834
TEX10	-1.9803	0.059499
PVRL1	-1.9797	0.070033
VPS39	-1.9795	0.0019148
UHRF2	-1.9784	0.01416
HLA-DOB	-1.9771	0.020066
WBP11	-1.9753	0.10576
TNS2	-1.9749	0.017283
AKAP5	-1.9686	0.011033
PMVK	-1.9672	0.067467
RNF126	-1.9647	0.0066498
IL13RA2	-1.9638	0.091739
UQCRC1	-1.9632	0.11015
FAM81B	-1.9625	0.067918
LOC101927322	-1.9616	0.057208
AP3D1	-1.9591	0.0013957
PDPN	-1.9578	0.015584
TSPY8	-1.9546	0.11139
VWA8	-1.9539	0.022901
PNKP	-1.9529	0.07185
UNC119B	-1.9487	0.012027
MDH2	-1.9486	0.027222
KIR2DS4	-1.9435	0.0011279
NACA	-1.943	0.083279
CNTNAP4	-1.9401	0.0253
TMCO1	-1.9386	0.06557
ZFX	-1.9373	0.016014
EPC1	-1.9348	0.13663
UGP2	-1.933	0.1163
UBE2N	-1.932	0.089646
ZNF527	-1.9318	0.10067
TGFB2	-1.9315	0.085657
OR4F17	-1.9297	0.014114
PHF23	-1.9283	0.072436
ZNF148	-1.9262	0.014064
LYPLA2	-1.9247	0.033202
SETD2	-1.9246	0.0038464
ICMT	-1.9179	0.0041914
TEAD3	-1.9178	0.014837
SPATA31D3	-1.9175	0.01359
DMP1	-1.9171	0.070067
AP3B1	-1.9135	0.0062002
TPX2	-1.9131	0.064703
SLC25A15	-1.9112	0.12368
IL17RB	-1.9108	0.0082784
UNC45A	-1.9108	0.092068
TMEM132A	-1.9105	0.050506
MTRNR2L2	-1.9088	0.072955
TTC13	-1.9067	0.040944
UBLCP1	-1.9047	0.006211
PRSS42	-1.9044	0.008081
RRAGD	-1.9023	0.068628
SLC20A1	-1.9019	0.088862
GYS1	-1.9007	0.056305
COQ5	-1.8991	0.10371
LMO7	-1.898	0.061097
EP400	-1.8966	0.052361
SPDYA	-1.8948	0.017113
MBD5	-1.893	0.019101
KRT1	-1.8868	0.052273
RIF1	-1.8866	0.0062064
CCDC58	-1.8862	0.011887
ACAA2	-1.8849	0.072384
PTMA	-1.8847	0.038485
LAPTM5	-1.8829	0.01633
CTSA	-1.8808	0.0066544
C10orf76	-1.8805	0.046206
ZSWIM1	-1.8791	0.010014
LGALS7	-1.8788	0.047674
TPH1	-1.8762	0.024771
NHLRC3	-1.8749	0.012338
TMEM185B	-1.8732	0.028167
ZNF407	-1.8727	0.11628
SLC39A1	-1.8698	0.051523
SRF	-1.8685	0.062954
ITPK1	-1.8679	0.061642
NPC1	-1.8668	0.028465
MON2	-1.8655	0.0075185
MXD4	-1.8632	0.055883
ARMCX4	-1.8603	0.0070098
SNRPB2	-1.8601	0.10727
SEC14L1	-1.8593	0.0036288
SRP68	-1.8581	0.028389
HMGCL	-1.8565	0.027582
P2RY10	-1.8564	0.045665
SIRT3	-1.8545	0.082352
FAM8A1	-1.8525	0.042615
KIR3DL2	-1.8512	0.040031
GTF2A2	-1.8496	0.089054
EHD1	-1.8469	0.030792
ALDH3B1	-1.8468	0.032197
MDFI	-1.8463	0.037152
BCL2L1	-1.8461	0.046727
PAFAH1B3	-1.8423	0.049876
LRRK1	-1.841	7.77e-07
IMPG1	-1.8402	0.023516
SLC9A3	-1.8402	0.057828
EZH2	-1.8373	0.10089
PRKRIP1	-1.834	0.0083478
VPS41	-1.8339	0.07888
TXNRD3	-1.8316	0.0032631
RPL19	-1.831	0.11564
TSPAN18	-1.8292	0.048041
GUCY2C	-1.8282	0.066815
DGKH	-1.827	0.03823
RPL39	-1.8262	0.12438
RCCD1	-1.8236	0.0047793
MCM7	-1.8236	0.12317
LNX2	-1.8233	0.07342
KRTAP5-3	-1.8227	0.084507
TCF15	-1.8223	0.0084524
SOX1	-1.8217	0.1021
USP9X	-1.8184	0.024186
TTC23L	-1.8168	0.069903
DEFA4	-1.8156	0.00073063
TECR	-1.8144	0.019921
SLC6A6	-1.8124	0.10685
FAM104A	-1.8078	0.066729
KLHL7	-1.8065	0.0031088
IL31	-1.8021	0.030934
DLG4	-1.8016	0.013369
ZNF217	-1.7999	0.078169
YBX1	-1.7999	0.10963
SLCO5A1	-1.7986	0.030333
CDC42EP4	-1.7978	0.012129
IDE	-1.7938	0.020207
CBL	-1.7932	0.12169
GBF1	-1.791	0.055269
GKN2	-1.7891	0.0052673
BCDIN3D	-1.7891	0.11809
NUB1	-1.7864	0.094077
PDHB	-1.7861	0.027574
PRPS2	-1.7852	0.031336
NCOA1	-1.7813	0.089893
RERG	-1.7795	0.017905
SLC25A1	-1.7791	0.068252
CUTA	-1.7788	0.036231
ATRAID	-1.7782	0.002066
ING4	-1.7771	0.015765
SMARCB1	-1.7754	0.0093858
CFAP126	-1.7745	0.033347
NAPG	-1.7743	0.13569
MXRA8	-1.7739	0.019606
GATB	-1.7738	0.080737
SULT1A4	-1.7729	0.11616
SSX2	-1.771	0.015215
RBBP8	-1.7695	0.077358
DNAJC5B	-1.7694	0.03305
USP6NL	-1.769	0.031659
TTLL6	-1.7677	0.065753
ZRANB2	-1.7661	0.045775
HBQ1	-1.7647	0.031158
GSR	-1.7647	0.054364
ELP4	-1.7604	0.15563
SMIM12	-1.7598	0.0082996
EHBP1L1	-1.7575	0.063245
CNTN4	-1.7561	0.042971
RRAGA	-1.7561	0.052402
IQSEC1	-1.7548	0.0051776
MDGA2	-1.7547	0.0094138
EFCAB1	-1.7534	0.041443
ANKRD54	-1.7519	0.0072444
PNKD	-1.7508	0.047699
CEP19	-1.7506	0.07042
CCDC150	-1.7492	0.085616
BOC	-1.7463	0.0069476
GPC5	-1.7445	0.18657
ERCC6L	-1.7436	0.09028
PRMT5	-1.7397	0.16268
CT47A3	-1.7394	0.046317
TRIM42	-1.739	0.020845
CABLES1	-1.7387	0.06421
WWTR1	-1.7379	0.03192
SPI1	-1.7374	0.00043952
GRID1	-1.7354	0.019794
TMX1	-1.735	0.033998
TOMM40	-1.7347	0.12141
RPL7L1	-1.7343	0.10117
HIVEP3	-1.7341	0.0070481
COL6A3	-1.7321	0.080642
ANKRD44	-1.73	0.10148
SMIM20	-1.7297	0.028969
NFKBIE	-1.7284	0.0028596
POU2F2	-1.7282	0.12363
IGSF9	-1.7272	0.010749
TEX26	-1.727	0.052767
SPTBN4	-1.7228	0.025526
NFKBID	-1.7224	0.037546
DPY19L1	-1.72	0.07971
SLC5A5	-1.7199	0.01723
GRWD1	-1.7196	0.10613
USP31	-1.7183	0.055883
LAMTOR2	-1.7178	0.058221
NR4A1	-1.7163	0.079751
LENEP	-1.7163	0.081961
KLHL10	-1.7158	0.011837
SIL1	-1.7131	0.021807
SYNE3	-1.7128	0.02246
MAGT1	-1.7126	0.05903
NPY1R	-1.7122	0.0094464
MLLT10	-1.711	0.030518
WBP4	-1.7107	0.099459
SRPR	-1.7098	0.020663
UBE2G1	-1.7094	0.053188
CRYGD	-1.7087	0.035256
PPIL2	-1.7079	0.13912
ZNF821	-1.7069	0.0335
FGF6	-1.7061	0.021875
MS4A10	-1.7039	0.085822
AASDH	-1.7032	0.013134
P2RY6	-1.7031	0.024252
DMRTA2	-1.7029	0.094826
C1QTNF5	-1.7022	0.056581
C2CD3	-1.7003	0.044432
GOLGA8B	-1.7001	0.016466
CCZ1B	-1.7	0.014624
GRIA3	-1.6996	0.0047301
FBXL18	-1.6988	0.041428
ASB12	-1.6987	0.0060463
CLCC1	-1.6957	0.11756
FBXW8	-1.6949	0.019227
BRCC3	-1.6933	0.0072952
GALNTL6	-1.6929	0.022288
PDIA5	-1.6891	0.027161
SMIM21	-1.6858	0.013709
ZDHHC22	-1.685	0.030561
DENND3	-1.6845	0.0062287
SLC8B1	-1.6829	0.013331
IGSF22	-1.682	0.018669
MRPS22	-1.6816	0.15842
ZIM3	-1.6815	0.0045555
WFDC2	-1.6809	0.055985
OLFML1	-1.6772	0.0023162
FAM3A	-1.6733	0.0083478
TBATA	-1.6729	0.025343
PLEKHG2	-1.6719	0.041293
TMEM176A	-1.6719	0.17243
KRTAP5-6	-1.6718	0.0044079
STT3B	-1.6707	0.040915
GPR6	-1.6706	0.033475
RSPO2	-1.6703	0.014767
UROS	-1.6703	0.028689
ATP11A	-1.6698	0.079151
TMEM40	-1.6691	0.010689
ZNF775	-1.6672	0.017974
C10orf126	-1.6652	0.11532
PPCDC	-1.6648	0.22653
COPB1	-1.6634	0.13753
MEDAG	-1.6617	0.095397
SKAP2	-1.6604	0.018626
C17orf89	-1.6602	0.16417
TMEM156	-1.6601	0.024477
TSSC1	-1.6599	0.016707
MTFP1	-1.6599	0.17106
C17orf74	-1.659	0.027212
RASA1	-1.6589	0.013368
ARMC7	-1.6574	0.097579
TLN2	-1.6572	0.08863
TNFSF10	-1.6569	0.039218
GNGT2	-1.6568	0.040881
PARN	-1.6555	0.025806
IL36RN	-1.6537	0.058375
ESRP2	-1.6534	0.00952
TAS2R9	-1.653	0.10327
MECR	-1.6528	0.0019205
TDRD6	-1.6504	0.016794
GBAS	-1.6502	0.073371
CTC1	-1.6486	0.098124
HIST1H2BM	-1.6485	0.063454
GUSB	-1.6466	0.0027824
PITPNM1	-1.6458	0.059396
LIPA	-1.6443	0.055939
GDF5	-1.644	0.039594
VAC14	-1.6425	0.080692
MASTL	-1.6418	0.097053
ZP4	-1.6401	0.039219
EPHB3	-1.6401	0.051539
IRX5	-1.6398	0.00027169
ITM2B	-1.6387	0.027775
ARNT	-1.6362	0.0050818
GNG2	-1.6362	0.043885
MBD3L4	-1.636	0.084869
SIX5	-1.6324	0.097238
FXN	-1.6323	0.2157
TMEM135	-1.6303	0.014477
OR6T1	-1.6302	0.055692
APC	-1.63	0.009636
NATD1	-1.6281	0.11034
PCYT2	-1.6274	0.097216
DHDDS	-1.6272	0.20799
CTSH	-1.6258	0.1403
NRF1	-1.6254	0.079566
AAAS	-1.6247	0.003835
NCLN	-1.6238	0.010541
CIDEC	-1.6224	0.04774
OR8B4	-1.6215	0.0080883
PCDHA10	-1.6203	0.0085943
BLOC1S6	-1.6202	0.00010438
NOL7	-1.62	0.11311
GCNT4	-1.6189	0.062745
IFRD2	-1.6181	0.075334
ADAM30	-1.6175	0.09062
KANSL2	-1.6175	0.13293
EPS8	-1.6173	0.14504
PRICKLE4	-1.6167	0.17637
TCP10L	-1.6158	0.068998
SLC25A11	-1.6154	0.05854
LTB	-1.6149	0.060163
C19orf84	-1.6149	0.082206
MUC22	-1.6144	0.00795
TESC	-1.6121	0.059176
EEF1G	-1.6121	0.23569
RBM24	-1.6119	0.064574
PDGFRA	-1.6116	0.0084742
ZFYVE26	-1.6115	0.0058863
TMED10	-1.6115	0.0078904
EXOC7	-1.6105	0.01677
PLEKHH2	-1.6078	0.064804
TARBP1	-1.6075	0.10619
FADS1	-1.6073	0.018033
FGF9	-1.6057	0.11011
MRPS23	-1.6055	0.087027
CRADD	-1.6052	0.015587
RNPC3	-1.605	0.13268
DMAP1	-1.6032	0.011343
CAMSAP3	-1.6028	0.067818
RGCC	-1.6027	0.14789
LPAR4	-1.5995	0.044035
ZNF93	-1.5987	0.04263
BCL7A	-1.5985	0.035541
LST1	-1.5982	0.059445
XXYLT1	-1.5978	0.018341
NCOA4	-1.596	0.076046
FAM153B	-1.5959	0.10322
CDC37L1	-1.5957	0.13327
PIGW	-1.5947	0.025529
SERINC2	-1.594	0.039474
MGAT1	-1.5918	0.090458
EMC2	-1.5917	0.24738
PLA2G16	-1.5905	0.12915
MORF4L1	-1.5901	0.030561
OSBPL5	-1.5874	0.068762
CLEC6A	-1.5838	0.0072885
SUV420H1	-1.5833	0.039139
ILF2	-1.5825	0.13286
AMPD1	-1.5822	0.041727
RER1	-1.5807	0.029848
DDX11	-1.5789	0.061186
CBFA2T2	-1.5787	0.0008016
RBSN	-1.5785	0.11929
WRAP53	-1.5781	0.14639
OLFML3	-1.5762	0.0074309
CHMP6	-1.5758	0.15417
ADGRG6	-1.5753	0.051805
NELL2	-1.5746	0.057289
YME1L1	-1.5743	0.1539
MON1B	-1.5742	0.00011888
ABHD2	-1.5738	0.028972
HSDL2	-1.5722	0.10323
SREBF2	-1.5708	0.086872
MSI1	-1.5683	0.027187
ZNF425	-1.5672	0.092153
HIST2H2AB	-1.5664	0.036964
MGC50722	-1.5656	0.042835
NBPF8	-1.5637	0.016699
ERAL1	-1.5635	0.15304
RAPGEFL1	-1.5633	0.1331
C8orf33	-1.5609	0.10518
SOX9	-1.5593	0.10044
CASP2	-1.5593	0.14047
PDHX	-1.5583	0.020985
FANCG	-1.5555	0.087489
UROD	-1.5552	0.1226
DBI	-1.5551	0.055422
RTN3	-1.5549	0.035758
GJA9	-1.5548	0.070928
GRIN2C	-1.5546	0.062266
VPS9D1	-1.5544	0.065702
HSDL1	-1.5538	0.0071605
METRNL	-1.5538	0.069046
TH	-1.5535	0.052549
TRAFD1	-1.5528	0.19659
TRAM1L1	-1.5527	0.05979
PDCD10	-1.5523	0.013701
AUH	-1.5521	0.070873
CCNG2	-1.5517	0.060774
MEX3B	-1.5516	0.066815
ATP6V1C1	-1.5513	0.20948
SUPT20HL2	-1.551	0.10603
SREBF1	-1.5509	0.1129
DPH3	-1.5501	0.18413
CGA	-1.5497	0.0052502
TUBGCP4	-1.5496	0.14387
OR6X1	-1.5494	0.088047
PAN2	-1.5493	0.0054102
ZNF608	-1.5491	0.069863
RPRM	-1.5486	0.071599
IQGAP3	-1.5475	0.025155
ERBB4	-1.5456	0.02201
SAMD9L	-1.5439	0.0088155
MAP3K8	-1.5432	0.0096542
PIAS3	-1.5431	0.04821
AKTIP	-1.5431	0.074162
JAK2	-1.5424	0.005534
FGF17	-1.542	0.091979
FKBP3	-1.5418	0.030958
ABHD3	-1.5406	0.074485
SIGLEC12	-1.5404	0.12575
TP53I3	-1.5402	0.083246
EHMT2	-1.5401	0.083223
ZNF174	-1.5397	0.088609
LRIG1	-1.5391	0.0026529
PIK3C2G	-1.5383	0.094131
YWHAQ	-1.5361	0.11107
PSMB1	-1.5349	0.17124
LRRTM1	-1.5346	0.035989
PCDHA5	-1.5346	0.1548
PITX3	-1.5342	0.029405
LSM12	-1.5334	0.10576
GNRHR	-1.5332	0.042114
PMP22	-1.533	0.0060225
BAK1	-1.5319	0.062927
SLC25A2	-1.5303	0.15718
CGB8	-1.529	0.003762
ATAD3B	-1.527	0.0884
FAM228A	-1.5259	0.032945
HIBCH	-1.5254	0.086916
BTN2A1	-1.5248	0.080976
GOLGA6L6	-1.5245	0.1675
PHB	-1.5212	0.1617
ABCC3	-1.5206	0.012475
TOM1	-1.5204	0.032559
CACNB4	-1.5204	0.032902
BCKDK	-1.5202	0.052538
SLC41A3	-1.52	0.037171
SLC6A8	-1.519	0.082148
NOL12	-1.5188	0.17587
RHOT1	-1.5184	0.15794
CT47A12	-1.517	0.048825
CRISP2	-1.5166	0.017385
NFKBIB	-1.5149	0.015029
JAK3	-1.5149	0.13532
STOML2	-1.5134	0.048417
CLIC3	-1.513	0.054774
LIPG	-1.5126	0.080192
CASC10	-1.5125	0.20391
CCZ1	-1.512	0.054665
RAD50	-1.5101	0.11902
SPATA31D1	-1.5098	0.063481
FAM120C	-1.5084	0.024599
C12orf66	-1.5076	0.0027285
TNFSF9	-1.5073	0.0226
SLC25A36	-1.5072	0.021682
OR1N2	-1.5068	0.041133
C5AR2	-1.5068	0.080832
LPCAT1	-1.5065	0.003763
SFPQ	-1.506	0.26057
ERLIN1	-1.5058	0.11756
RFXANK	-1.5049	0.054878
RNASE7	-1.5041	0.034679
RECQL4	-1.5028	0.017259
PDPK1	-1.5018	0.16268
CGB1	-1.5013	0.16302
HEY2	-1.5011	0.038469
LOC81691	-1.5005	0.05312
IRF6	-1.5004	0.12439
STK32B	-1.4997	0.056149
MRPL9	-1.4981	0.028565
EIF3E	-1.4959	0.065408
FES	-1.4955	0.15327
HFE2	-1.4953	0.059361
PTHLH	-1.4921	0.12151
TOP1	-1.4908	0.15409
AMBRA1	-1.4905	0.0094247
POLH	-1.4905	0.030253
FAM50A	-1.4901	0.20605
SDF2	-1.489	0.0096645
OVCA2	-1.4867	0.15458
EXOSC6	-1.4864	0.17781
C1QTNF9B-AS1	-1.4861	0.18635
SLC16A11	-1.4858	0.15268
MUC16	-1.4857	0.052002
RNF13	-1.485	0.141
PRND	-1.4846	0.0040215
SLC44A2	-1.4841	0.14619
LY6G5C	-1.484	0.1036
PICK1	-1.4839	0.067047
HOXB9	-1.4819	0.087415
PIK3C2A	-1.4798	0.098194
KANSL1	-1.4789	0.21234
KRT77	-1.4768	0.016229
SAPCD1	-1.4765	0.074722
OR1G1	-1.4751	0.15803
CCDC80	-1.4748	0.15795
TMEM53	-1.4732	0.1887
SCARF2	-1.4725	0.007117
TERT	-1.4723	0.086788
HIP1	-1.472	8.7282e-05
CFHR4	-1.4714	0.016448
FAM179A	-1.4712	0.035825
RPP14	-1.4709	0.19435
ARL5B	-1.4699	0.094585
SORCS3	-1.4695	0.016723
PAK2	-1.4681	0.055427
KCNA6	-1.4681	0.22186
STOX2	-1.4672	0.16026
KIR2DL1	-1.4666	0.042952
SULT1E1	-1.4665	0.13569
UBE2Q2L	-1.4664	0.11337
PPIE	-1.4658	0.10569
LAMP1	-1.4646	0.00034369
MBD3	-1.4646	0.1647
EPS15L1	-1.4637	0.042183
SBF1	-1.4637	0.10506
WDFY4	-1.4636	0.15169
ZNF345	-1.4625	0.0031481
RBM18	-1.4623	0.1049
AMD1	-1.462	0.092819
SNX29	-1.4612	0.077381
ZBTB45	-1.461	0.19629
COLCA1	-1.4605	0.054106
DDX59	-1.4603	0.047996
SNX10	-1.4596	0.012293
MRPS7	-1.4577	0.021818
HECW1	-1.457	0.062246
TMEM161A	-1.4551	0.075471
OSBPL8	-1.4547	0.044815
PDHA1	-1.4539	0.05857
SPON2	-1.4536	0.032896
TP53TG3D	-1.453	0.017177
UPP1	-1.452	0.10023
CDHR5	-1.4518	0.084604
GPRASP2	-1.4516	0.018877
C10orf12	-1.4515	0.0063582
ARAP3	-1.4514	0.063338
OR2W5	-1.4493	0.063061
NLRP5	-1.449	0.027962
SYK	-1.4483	0.047507
POLL	-1.4482	0.19061
PPME1	-1.447	0.028991
ARPC1B	-1.4468	0.029233
OXGR1	-1.4452	0.13302
ZC3H12A	-1.4447	0.049463
PROM1	-1.4421	0.036084
PSMF1	-1.4412	0.099949
ZNF442	-1.4403	0.0064851
AGPAT1	-1.4399	0.15758
YKT6	-1.439	0.030695
TCEB3B	-1.4386	0.07513
ACACB	-1.4382	0.027088
VPS8	-1.4379	0.091071
HOXB8	-1.4378	0.094448
LOC643802	-1.4372	0.031962
CTNNBL1	-1.4371	0.17281
PDS5A	-1.4363	0.045082
MLF1	-1.4362	0.055243
PTCHD1	-1.4357	0.033887
VOPP1	-1.4356	0.19291
AGAP6	-1.4351	0.11118
FOXD3	-1.435	0.0020702
SIN3A	-1.4348	0.041795
ATXN7	-1.4346	0.10903
ACTR3	-1.4343	0.022783
BLOC1S2	-1.4342	0.12839
SYPL1	-1.4339	0.048417
SEMA3C	-1.4338	0.14659
HLA-C	-1.4329	0.089504
SSTR1	-1.4327	0.08372
OXA1L	-1.4316	0.22685
THEMIS	-1.4311	0.070445
MRPL12	-1.4311	0.22598
SRGAP2	-1.4306	0.062254
RPUSD4	-1.4306	0.19062
OR2A5	-1.4298	0.022657
LIG3	-1.4292	0.14913
MRPS2	-1.4283	0.32022
FGD4	-1.4278	0.13306
TGFBR1	-1.4271	0.18941
CYP2D6	-1.4259	0.089553
PROKR2	-1.4256	0.13349
IKBKAP	-1.4251	0.26001
TP53TG5	-1.425	0.12305
SAYSD1	-1.4248	0.12013
RAB6A	-1.424	0.010125
CYFIP2	-1.424	0.026037
NBPF3	-1.422	0.21199
OTP	-1.4219	0.1778
C1QB	-1.4211	0.066397
VEZT	-1.4209	0.13349
DTYMK	-1.4205	0.17273
FBXO28	-1.4194	0.052805
DTNBP1	-1.4187	0.0011797
NOMO3	-1.4186	0.011578
MCMDC2	-1.4185	0.19357
ARPC3	-1.4178	0.016389
SEPT15	-1.4166	0.050299
TAS2R13	-1.4165	0.045326
KCP	-1.4156	0.08228
RALA	-1.4154	0.057906
CYB5R1	-1.4153	0.035164
CDC26	-1.4144	0.082135
MORN5	-1.4143	0.14615
DUXA	-1.4128	0.065556
OR2T29	-1.4107	0.21356
KDM4B	-1.4106	0.11648
DIO2	-1.4105	0.12715
EEFSEC	-1.4095	0.036018
CADM2	-1.4095	0.18716
TSPYL4	-1.4092	0.033932
HDAC11	-1.4079	0.045907
MAN1A1	-1.406	0.20474
NAIF1	-1.405	0.02331
ZNF418	-1.404	0.0070564
GPSM2	-1.4033	0.20324
CHIC2	-1.4031	0.065899
FAM111A	-1.403	0.13299
FAM105A	-1.4028	0.036653
HOOK1	-1.4026	0.12674
MLXIP	-1.4009	0.11355
TMEM19	-1.4009	0.16081
FAM129B	-1.4007	0.084869
MSL2	-1.4002	0.097359
RGP1	-1.3997	0.2697
RFPL4B	-1.399	0.1545
KLHL6	-1.3985	0.035075
CFC1B	-1.3983	0.14227
MRPL41	-1.3974	0.19406
CYP11A1	-1.3967	0.10817
BROX	-1.3966	0.058408
TMEM178A	-1.3956	0.033944
PRKAG3	-1.3954	0.053848
ARSJ	-1.3941	0.077903
FAM69A	-1.394	0.086186
CD34	-1.3912	0.073589
PIGR	-1.391	0.068949
CEBPE	-1.3907	0.098162
ZNF618	-1.3906	0.23188
NAE1	-1.3903	0.16693
ATG4D	-1.3901	0.078798
ZSCAN10	-1.3895	0.083742
HPCA	-1.3892	0.054819
SPDYC	-1.388	0.16001
MYEOV	-1.3859	0.06364
SCAMP5	-1.385	0.12235
KLHL15	-1.385	0.20458
RSAD2	-1.3849	0.029657
ENTPD5	-1.3847	0.15373
RPA2	-1.384	0.16302
PARP10	-1.3837	0.10192
RPS6KC1	-1.3836	0.12765
ZNF726	-1.3835	0.0020044
TUBB6	-1.3827	0.13382
MEX3A	-1.3816	0.12657
THBS3	-1.3806	0.11664
HAVCR2	-1.3801	0.018001
BUD13	-1.38	0.01286
HIST1H2BJ	-1.378	0.1958
RAX2	-1.3768	0.096372
LEMD1	-1.3758	0.16173
LMBRD2	-1.3756	0.00098963
HAUS7	-1.3755	0.14965
NKX2-1	-1.3753	0.062505
KRT19	-1.3746	0.097029
SLC5A8	-1.374	0.0022266
HSPB9	-1.374	0.0094666
TRIM73	-1.3739	0.14793
AGBL5	-1.3738	0.094091
FBXO17	-1.3731	0.10537
LNP1	-1.3723	0.0053165
MEIS1	-1.3718	0.077905
DCAF10	-1.3712	0.082857
ERICH3	-1.3703	0.12625
CCDC88C	-1.3703	0.24791
C8orf89	-1.3696	0.014347
MED10	-1.3696	0.19149
RBM22	-1.3693	0.010346
MST1L	-1.3669	0.055964
C14orf142	-1.3668	0.027048
ANKLE2	-1.3655	0.30798
FUS	-1.3639	0.10423
ADCYAP1	-1.3636	0.043614
RBM43	-1.3632	0.042533
EMC6	-1.363	0.2596
FERD3L	-1.3629	0.026394
DNAJC22	-1.3624	0.12015
ADGRV1	-1.3619	0.027944
RBM5	-1.3609	0.00053949
AASDHPPT	-1.3604	0.093306
CISD1	-1.3603	0.081585
FOXRED2	-1.3596	0.11788
NKPD1	-1.3595	0.066511
ARID1A	-1.3593	0.048928
FOS	-1.3591	0.16934
DXO	-1.3591	0.22677
DDX17	-1.3587	0.014037
PPIL1	-1.3574	0.21765
PNPLA6	-1.3573	0.21489
YIPF7	-1.3572	0.063963
INTS12	-1.357	0.0091994
STX18	-1.3564	0.050374
CENPT	-1.3563	0.049799
FGFBP3	-1.3562	0.16721
HLA-A	-1.3558	0.027794
DNAJB2	-1.3554	0.030213
FAM103A1	-1.3554	0.17587
NMB	-1.3553	0.19046
PGA3	-1.3551	0.068567
C9orf24	-1.3533	0.044079
PEX1	-1.3527	0.083125
ACSS2	-1.3521	0.11559
CNTF	-1.3519	0.11792
CRHR1	-1.3511	0.071256
MRPL18	-1.3504	0.15642
SRRD	-1.3497	0.1201
AGPAT3	-1.3495	0.041639
MYH13	-1.3483	0.0059577
MRPL17	-1.3483	0.23999
BRPF1	-1.3473	0.081607
CAPZB	-1.3426	0.3164
COX6B1	-1.3416	0.33291
KRTAP4-7	-1.341	0.068459
SACM1L	-1.3408	0.1778
LYZL2	-1.3406	0.12272
RBM4	-1.3399	0.069998
JAG1	-1.3398	0.066852
OR5A2	-1.3396	0.067724
FAM120AOS	-1.3395	0.014198
NEURL2	-1.3392	0.020233
OR6K3	-1.3392	0.033127
CHAF1B	-1.3391	0.33728
RFPL4AL1	-1.3386	0.11493
ZCRB1	-1.3384	0.17496
BFAR	-1.3378	0.10538
CDK13	-1.3374	0.27656
MSS51	-1.3369	0.020646
SYBU	-1.3368	0.027734
UGT3A1	-1.3366	0.084037
RDH11	-1.3363	0.117
KCNE3	-1.3357	0.056452
GRB2	-1.3351	0.14884
WDFY2	-1.3336	0.14678
OVCH2	-1.3324	0.018115
ARHGEF40	-1.3319	0.014848
CNNM3	-1.3319	0.067176
ST5	-1.3313	0.14938
FZD7	-1.3308	0.14054
SLC18A1	-1.3306	0.16021
CWF19L2	-1.3295	0.26082
IL1F10	-1.3291	0.033913
HID1	-1.3284	0.12176
MBOAT7	-1.3282	0.1768
GPR89A	-1.3278	0.016904
SEC23A	-1.327	0.086601
UTP20	-1.327	0.22653
ACVR1B	-1.3263	0.11922
WHSC1L1	-1.3258	0.027842
DNAJB13	-1.3247	0.18588
PGAM5	-1.3242	0.00046646
IVNS1ABP	-1.3242	0.077969
BATF3	-1.3237	0.26499
SEC14L3	-1.3217	0.060758
SRRT	-1.3206	0.077319
PDZK1	-1.3199	0.20967
EPGN	-1.3194	0.11782
IL12B	-1.3192	0.049083
ABHD12	-1.319	0.093396
SORCS2	-1.3179	0.064348
C21orf33	-1.3179	0.090913
SLC39A10	-1.3174	0.09016
GIMD1	-1.3166	0.046085
IL24	-1.3162	0.1901
MED26	-1.3161	0.044536
DDX1	-1.3155	0.24542
KLHDC8B	-1.3154	0.10879
MRPS26	-1.3148	0.021623
GABRA1	-1.3143	0.13702
OPRL1	-1.3128	0.052743
ASMTL	-1.3128	0.25234
LCE3D	-1.3125	0.14443
TJP3	-1.3121	0.22224
CTSF	-1.3117	0.048058
RAB30	-1.3115	0.0085969
PSMD1	-1.3101	0.041343
MICAL2	-1.309	0.12607
FAM214B	-1.3089	0.055018
RASD1	-1.3087	0.057401
DOCK11	-1.3079	0.030678
CCDC85B	-1.3079	0.11694
PDCD7	-1.3075	0.22138
PAPD4	-1.307	0.19374
PRSS56	-1.3067	0.10889
CTLA4	-1.3064	0.12278
SBNO2	-1.305	0.070582
RCAN3	-1.305	0.10313
SLC35F6	-1.3047	0.11788
POU5F1	-1.3044	0.10873
AP3S1	-1.3037	0.0285
LRFN3	-1.3024	0.21307
MED27	-1.3022	0.21145
RRM2B	-1.302	0.079542
BEST4	-1.302	0.15037
CAMKK1	-1.3002	0.0299
CHURC1	-1.2996	0.1133
ACTR1B	-1.2994	0.046822
MFN1	-1.2978	0.01173
NXNL1	-1.2968	0.12999
CCDC103	-1.2957	0.12188
OR6K2	-1.2956	0.03239
ACKR1	-1.2948	0.043292
SLC35G3	-1.2947	0.10043
DRC1	-1.2942	0.13133
C16orf92	-1.2932	0.080259
NHP2	-1.2931	0.18592
PFKFB4	-1.291	0.0617
KAT6B	-1.291	0.073521
GDF6	-1.2907	0.047645
MLIP	-1.2904	0.08792
CRACR2A	-1.2901	0.17753
MIS18BP1	-1.29	0.045252
TMEM194A	-1.2899	0.14131
FAM57A	-1.2898	0.039112
VPS28	-1.2897	0.18028
MRE11A	-1.289	0.095644
SMAD7	-1.2886	0.15254
DHPS	-1.2884	0.24412
KDSR	-1.2859	0.15625
PPP6R3	-1.2857	0.042527
SPINK4	-1.284	0.17097
HIST1H2BI	-1.2832	0.07098
IFNL3	-1.282	0.15249
FTSJ3	-1.282	0.21209
FYN	-1.2817	0.080565
SLITRK2	-1.2807	0.1108
PLAUR	-1.2796	0.017835
CYB561A3	-1.2796	0.24505
SRR	-1.2795	0.21957
ZNF644	-1.2793	0.025549
PIWIL4	-1.279	0.02663
IKBKE	-1.2784	0.16072
FAM189B	-1.2778	0.012064
HADHB	-1.2771	0.1111
STAG1	-1.2771	0.15005
SLC11A1	-1.277	0.041547
RGS6	-1.2769	0.087575
GMNC	-1.2766	0.17879
MTHFR	-1.2763	0.0053745
CTBP1	-1.2763	0.061711
SRPRB	-1.2762	0.22889
SMO	-1.2754	0.19377
FAM186B	-1.2752	0.017089
FIG4	-1.2749	0.029829
C9orf89	-1.2747	0.040041
CIB3	-1.2746	0.23377
RFTN2	-1.2744	0.048708
GNPTG	-1.2742	0.03065
FGF2	-1.2741	0.063198
NCKAP5L	-1.2734	0.1165
CDH12	-1.2729	0.15598
POU5F1B	-1.272	0.11198
EDA2R	-1.2718	0.035414
SLA	-1.2696	0.044892
LPPR4	-1.2689	0.14399
LOC391003	-1.2685	0.22101
KRTCAP2	-1.2682	0.07866
TMEM45A	-1.2681	0.042971
SLC13A5	-1.268	0.04303
TMEM69	-1.2663	0.079837
ZNF70	-1.2658	0.099178
GHITM	-1.2653	0.016904
MAST3	-1.2651	0.10505
DLX4	-1.2649	0.12721
PAFAH1B1	-1.2649	0.36629
MAPK1IP1L	-1.2639	0.29684
VPS11	-1.2636	0.018079
CARM1	-1.2632	0.27993
MEFV	-1.2626	0.17821
SRPX2	-1.2612	0.030832
DUX4	-1.2612	0.25888
EPB41L1	-1.2609	0.20108
TGFBI	-1.2603	0.040533
SERINC3	-1.2603	0.096669
KLF13	-1.2602	0.021705
TFAP4	-1.2597	0.005779
DDX55	-1.2595	0.051563
TTC24	-1.2586	0.23065
LZTS1	-1.2579	0.039358
ADGRE1	-1.2571	0.025939
OSR1	-1.2559	0.04529
STAC3	-1.2554	0.18716
FKBP6	-1.2553	0.045177
ARHGAP19	-1.2538	0.21338
CABIN1	-1.2537	0.21548
ASB16	-1.2531	0.11256
CSK	-1.2528	0.19213
GIGYF2	-1.2513	0.21593
DLL3	-1.2504	0.11256
GGCX	-1.2501	0.1546
NIP7	-1.2499	0.36629
KTI12	-1.2497	0.16208
OCEL1	-1.2491	0.14509
LOC441155	-1.249	0.15274
VAV1	-1.2484	0.039428
OCM2	-1.2483	0.16564
ZNF813	-1.2482	0.028751
POLR2G	-1.2477	0.16001
HEPN1	-1.2466	0.011758
YY1	-1.2463	0.17769
ZNRD1	-1.2462	0.26942
RXFP2	-1.2458	0.0092258
EID2	-1.2457	0.18758
C8orf37	-1.2454	0.14218
TNIP2	-1.2452	0.01105
KRTAP9-4	-1.2452	0.051788
C15orf41	-1.245	0.19279
FERMT3	-1.2443	0.089099
REM1	-1.2437	0.050088
TMEM108	-1.2434	0.068915
CDK1	-1.2432	0.20692
NOP56	-1.2427	0.2252
PEX3	-1.2419	0.1838
TCTEX1D2	-1.2414	0.030266
TMEM110	-1.2414	0.18342
KCNAB2	-1.2412	0.042252
IAH1	-1.2411	0.052762
POLA2	-1.2411	0.11634
PTPRN	-1.2408	0.091636
EIF3L	-1.2408	0.27975
OVOL2	-1.2407	0.11632
NAPRT	-1.2407	0.16687
PDE4DIP	-1.2402	0.22274
SH3GL3	-1.2398	0.011686
EFHB	-1.2396	0.046243
FBXW5	-1.2383	0.1976
ABHD11	-1.2382	0.077452
TMEM45B	-1.2378	0.087664
LPCAT4	-1.2376	0.0014962
SULT1A3	-1.2376	0.2202
FAM209B	-1.2374	0.111
AIFM1	-1.2364	0.20669
CXCR3	-1.2357	0.018099
CHCHD2	-1.2355	0.087942
CDC5L	-1.2354	0.34989
NAT8	-1.2353	0.025161
PIGU	-1.2349	0.11619
CBLB	-1.2341	0.012214
MIOS	-1.2325	0.18647
STK24	-1.232	0.0032802
FAM101A	-1.2319	0.083285
DGKA	-1.2316	0.25756
LCN1	-1.2305	0.058556
POLR3F	-1.2299	0.03135
FOXD2	-1.2297	0.041976
MARCKSL1	-1.2294	0.23125
ARL17A	-1.2286	0.015592
BRINP3	-1.2283	0.090552
C11orf86	-1.227	0.12111
CCDC144A	-1.2267	0.13277
RBX1	-1.2262	0.25888
RILPL2	-1.2259	0.28072
SV2B	-1.2252	0.18501
TMSB10	-1.2251	0.10126
GDF3	-1.225	0.065967
EID3	-1.2249	0.16855
FBXO5	-1.2248	0.17587
HSPBAP1	-1.2247	0.055499
MOB1B	-1.224	0.11065
MRPS17	-1.2227	0.087332
WASH1	-1.2219	0.19898
TRPT1	-1.2199	0.050803
HAAO	-1.2199	0.090844
RTF1	-1.2198	0.14019
ATXN3L	-1.2194	0.056006
SFXN3	-1.2193	0.13863
CCDC91	-1.2187	0.0064322
PDE2A	-1.2177	0.11147
CD99L2	-1.217	0.1686
BRPF3	-1.2168	0.0085436
NAA25	-1.2164	0.22274
RABGAP1L	-1.2154	0.0031383
BCL6	-1.215	0.12066
NUF2	-1.2142	0.34909
SOS1	-1.214	0.079073
SMPD1	-1.2136	0.01628
ROBO1	-1.2136	0.13237
R3HDM2	-1.2134	0.11212
DEFB4B	-1.2125	0.053629
SIRT7	-1.2116	0.092305
L1CAM	-1.2115	0.097882
BAP1	-1.2109	0.26977
CEP170	-1.2102	0.22035
SMPD2	-1.2097	0.15309
SOCS4	-1.2093	0.074682
PDZK1IP1	-1.2087	0.11933
NSA2	-1.2087	0.31844
TMPO	-1.2083	0.056294
CDON	-1.2078	0.072088
SPHK2	-1.2073	0.087108
METTL8	-1.2073	0.13634
TBC1D2	-1.207	0.071489
KRT80	-1.2069	0.032479
GTPBP1	-1.2069	0.12009
ARHGEF7	-1.2053	0.15031
FAM229B	-1.2044	0.10273
AK8	-1.2041	0.17327
MAMDC4	-1.2039	0.13884
LCE1A	-1.2034	0.058578
CSNK2A3	-1.2027	0.20432
RIC8A	-1.2026	0.050377
RHOQ	-1.2023	0.13589
KHSRP	-1.2022	0.052987
KIAA0226L	-1.2014	0.019363
INTS3	-1.201	0.25652
DBNL	-1.2005	0.090557
C6orf229	-1.1998	0.13229
FAM83H	-1.1995	0.1073
UMPS	-1.1991	0.11118
CHIA	-1.198	0.095547
PITX1	-1.198	0.095667
PRB3	-1.1969	0.085266
TMEM225	-1.1965	0.014442
DDX39B	-1.196	0.19667
DYM	-1.1955	0.055741
CUL1	-1.1953	0.13232
RECQL	-1.1951	0.12471
XRN2	-1.195	0.25373
H1FX	-1.1944	0.17219
PRSS53	-1.1938	0.084239
ASNA1	-1.1936	0.097801
AADACL4	-1.1936	0.16465
ARGLU1	-1.1935	0.29718
FAM72A	-1.1929	0.030379
PLEKHB1	-1.1928	0.17927
MED19	-1.1925	0.04446
GAGE12J	-1.1915	0.2412
C14orf159	-1.1913	0.097011
FAM231A	-1.1912	0.14639
ROGDI	-1.1907	0.10833
TRIM49D1	-1.1907	0.18691
CCDC132	-1.1901	0.016509
TAGAP	-1.1898	0.075485
RAB10	-1.1898	0.08003
C2orf73	-1.1893	0.124
VPS18	-1.1878	0.13632
EIF2AK2	-1.187	0.01048
HMGCR	-1.1866	0.3288
COPS3	-1.186	0.27452
GOLPH3	-1.1857	0.19473
EDN2	-1.1854	0.046785
DEFA1	-1.1848	0.023095
PBOV1	-1.1848	0.20347
SLC25A47	-1.1845	0.17633
ISG20L2	-1.1844	0.29915
PLD6	-1.1843	0.051509
TAF5L	-1.1843	0.10123
ANO1	-1.1843	0.15309
PINLYP	-1.183	0.1873
SRSF11	-1.1826	0.086286
HCRTR1	-1.1825	0.009895
KLRC4-KLRK1	-1.1825	0.10238
AHNAK	-1.1822	0.12571
C16orf91	-1.1821	0.23636
YWHAB	-1.1817	0.20835
PPA1	-1.1814	0.1839
PRR14	-1.1808	0.013723
CTSW	-1.1806	0.19955
STX10	-1.1803	0.021398
SLC16A3	-1.18	0.074575
CABP4	-1.1798	0.22996
FBXO33	-1.1798	0.25645
MMGT1	-1.1793	0.14081
DHX9	-1.1791	0.23537
MYADM	-1.1789	0.11799
FAM107A	-1.1788	0.26396
UNC13A	-1.1776	0.24774
COL11A2	-1.1775	0.076197
UBXN4	-1.1774	0.1398
CDH15	-1.1772	0.13789
RRAS	-1.1768	0.14795
SALL3	-1.1767	0.030686
MASP2	-1.1762	0.13241
C8orf44-SGK3	-1.1758	0.24098
DEFB118	-1.1753	0.050556
SLX4	-1.1752	0.22366
MC4R	-1.1747	0.24719
COL27A1	-1.1746	0.02937
HNRNPA3	-1.1739	0.096201
RNF216	-1.1737	0.079922
MKX	-1.1734	0.10695
GNB1	-1.1733	0.13803
INTS2	-1.173	0.20651
ANGPTL2	-1.1728	0.21912
ULK3	-1.1727	0.074421
PTMS	-1.1723	0.29115
JADE2	-1.1722	0.090061
GLIPR1	-1.1704	0.029658
AEBP1	-1.17	0.013507
TAMM41	-1.17	0.19704
WASF2	-1.1693	0.006195
SF3A3	-1.1687	0.22399
POP7	-1.1687	0.33404
CAMTA2	-1.1685	0.17454
KRT15	-1.1678	0.14859
RABGGTB	-1.1674	0.13635
DND1	-1.1671	0.12695
HIST1H2BB	-1.167	0.11243
ZNF619	-1.1667	0.1473
P2RY8	-1.1665	0.017099
ZNF561	-1.1663	0.15379
FDXR	-1.1663	0.22872
SFN	-1.1657	0.18215
OSTM1	-1.1653	0.040523
PISD	-1.165	0.1976
CELSR3	-1.165	0.21904
HPGDS	-1.1649	0.15621
SPARC	-1.1641	0.2675
TNF	-1.1639	0.20099
RPS6KA5	-1.1636	0.023532
CD52	-1.1631	0.037221
ATP5G1	-1.163	0.11662
FCRL4	-1.163	0.14495
MMP13	-1.162	0.0063255
FAM90A1	-1.1618	0.056135
GUCA1A	-1.1616	0.14807
TDP1	-1.1615	0.04984
TBC1D20	-1.1597	0.11538
ARHGAP42	-1.1597	0.30762
ZNF430	-1.1589	0.22002
ANKHD1	-1.1586	0.12667
EMC1	-1.1585	0.13569
TGFBRAP1	-1.1585	0.16031
UGT3A2	-1.1583	0.050856
DUSP13	-1.1582	0.15468
C1orf109	-1.1582	0.38709
AGMO	-1.1581	0.057705
CSF2RA	-1.1579	0.011001
CELF6	-1.1575	0.036816
MGA	-1.157	0.13412
KLF6	-1.1569	0.2086
CCDC127	-1.1568	0.09393
GPS2	-1.1565	0.16703
C3orf67	-1.1565	0.18535
KRT85	-1.1564	0.086945
NSD1	-1.1559	0.19544
SPRR4	-1.1556	0.044198
PRICKLE1	-1.1555	0.16691
C20orf96	-1.1548	0.20566
CC2D2B	-1.1545	0.082581
PAGE2	-1.1544	0.058099
ZNF804A	-1.1539	0.19239
DNMT3B	-1.1537	0.057954
NUDT7	-1.1535	0.046734
C1orf116	-1.1535	0.15126
C15orf26	-1.1524	0.11223
AP2S1	-1.1522	0.36968
DNMT3A	-1.1521	0.08997
SRGN	-1.1519	0.11984
CTDSPL	-1.1515	0.042623
ADPRHL1	-1.1512	0.14743
C17orf80	-1.1505	0.14063
JTB	-1.1504	0.43117
LCE2C	-1.1499	0.10303
TEPP	-1.1497	0.099902
CERS2	-1.1495	0.28335
PALD1	-1.1493	0.10123
EXO1	-1.1493	0.1058
DCAF12L1	-1.1489	0.0013797
SPHAR	-1.1479	0.21206
C2CD4B	-1.1476	0.14217
U2AF1	-1.1474	0.42601
FZD4	-1.1471	0.064908
UBL4A	-1.1467	0.0022696
FNDC3A	-1.1467	0.033228
GPR132	-1.1456	0.31152
ZYG11B	-1.145	0.31211
LRRC41	-1.1448	0.23179
MZT1	-1.1443	0.28407
MCF2L	-1.1434	0.23206
HLA-DQB2	-1.1433	0.21094
FBXW4	-1.1431	0.070815
EIF4A1	-1.1431	0.26438
ATXN2	-1.1422	0.10526
EIF4E	-1.1421	0.31782
LMLN	-1.1417	0.06983
PALM2	-1.1415	0.20073
HMGN1	-1.1414	0.22196
TUBB2A	-1.1409	0.037863
RPA3	-1.1409	0.21243
AXDND1	-1.1408	0.00075809
C21orf58	-1.1408	0.27323
ADAMTS3	-1.1401	0.14486
SMC5	-1.1392	0.039121
CEP295	-1.1392	0.15313
MUC6	-1.139	0.29709
USP17L17	-1.139	0.38751
SYCN	-1.1387	0.094546
GNB2L1	-1.1386	0.33846
PMAIP1	-1.1377	0.031225
IPO5	-1.1369	0.040879
C19orf18	-1.1369	0.18054
BTD	-1.1367	0.047234
HIST2H4A	-1.1367	0.11206
SH3BGR	-1.1359	0.024533
GGA3	-1.1352	0.10516
TRAP1	-1.1351	0.053449
CIT	-1.1349	0.1436
PPP2R1A	-1.1349	0.29957
MRPL38	-1.1345	0.40014
ATF1	-1.1338	0.080387
KRTAP26-1	-1.1337	0.098758
OR2A12	-1.1337	0.1423
RHOH	-1.1337	0.22192
UBE2E2	-1.133	0.10978
RNF145	-1.1325	0.048752
SOX17	-1.1324	0.049601
SLC22A6	-1.1311	0.00050323
CCDC51	-1.1307	0.19505
MOSPD2	-1.1304	0.034187
C10orf111	-1.1295	0.15187
RREB1	-1.129	0.094969
RPL36A-HNRNPH2	-1.129	0.35522
MAATS1	-1.1287	0.056654
AGPAT2	-1.1286	0.24944
MEN1	-1.1286	0.32573
PLAT	-1.1283	0.01309
TGDS	-1.1281	0.12246
OPHN1	-1.1276	0.32324
FXR1	-1.1274	0.037714
MRPL53	-1.1271	0.16396
TFRC	-1.1271	0.21521
MSH3	-1.1258	0.0019588
GNL3L	-1.1258	0.19022
TRIM10	-1.1247	0.14907
C2orf80	-1.1243	0.21946
PDIA4	-1.1238	0.070136
HES6	-1.1236	0.010166
PRODH2	-1.1231	0.11664
PERM1	-1.1228	0.017977
SCAPER	-1.1224	0.19603
SRFBP1	-1.1219	0.24394
SPATA2L	-1.121	0.25776
ZMYM1	-1.1208	0.05731
PRDM2	-1.1208	0.075312
DUSP12	-1.1205	0.21734
BABAM1	-1.1202	0.20902
ANAPC13	-1.1202	0.2442
CCAR1	-1.1198	0.020553
OPN3	-1.1192	0.12304
EMC4	-1.1191	0.20233
PASD1	-1.119	0.17466
UNC5C	-1.1189	0.15488
EIF4EBP3	-1.1189	0.23671
BAAT	-1.1189	0.2979
IL18R1	-1.1186	0.10655
C1orf137	-1.1185	0.14896
CCDC112	-1.1184	0.13465
CRYAB	-1.1184	0.1997
MAMSTR	-1.1182	0.053472
RIMBP3C	-1.118	0.1496
GZMB	-1.1179	0.017974
KRT13	-1.1178	0.00084718
NPHP3	-1.1177	0.10247
IGIP	-1.1176	0.10868
BMPER	-1.1175	0.19224
PPIF	-1.117	0.025067
AFF3	-1.117	0.23639
PCDHB11	-1.1167	0.047411
NXPH4	-1.1164	0.072168
GMFG	-1.1161	0.094767
PAK1IP1	-1.1161	0.34478
MT3	-1.116	0.067887
HOXC13	-1.1159	0.3172
RPS17	-1.1154	0.36353
GZMA	-1.1153	0.021456
DYNLT1	-1.1151	0.0094299
HOXA13	-1.1148	0.068343
UMAD1	-1.1146	0.063894
ACAP1	-1.1142	0.021239
DPP4	-1.1136	0.25758
SLC25A30	-1.1125	0.27212
DUS2	-1.112	0.14596
HSH2D	-1.1116	0.15916
SRSF6	-1.1106	0.18611
NOS3	-1.1098	0.099389
MAGEA4	-1.1094	0.021745
BNIP2	-1.1094	0.24323
HIST1H4I	-1.1088	0.03585
CXXC5	-1.1087	0.019495
GMCL1	-1.1087	0.15603
NDUFC2	-1.1085	0.25355
ZC3H8	-1.1081	0.17161
RGL4	-1.108	0.07724
INTS8	-1.1078	0.18453
PPIC	-1.1077	0.15899
AKIP1	-1.1068	0.19146
BBS2	-1.1062	0.11258
PPAP2A	-1.1062	0.20115
ST8SIA2	-1.1061	0.20992
C2orf74	-1.1059	0.11344
ENOSF1	-1.1052	0.032518
MAPK4	-1.1052	0.093702
ZEB1	-1.1045	0.074619
XKR4	-1.1042	0.30897
LETMD1	-1.1041	0.26617
AK2	-1.103	0.31029
REEP4	-1.1028	0.18861
RPS14	-1.1028	0.33404
CD5L	-1.1024	0.043547
NEGR1	-1.1024	0.051975
RTN4	-1.1018	0.14456
ACTR10	-1.1018	0.25643
CYP7B1	-1.1016	0.011531
PLCB2	-1.1006	0.16049
ARHGAP12	-1.1002	0.044834
BRD9	-1.1	0.12872
CCDC13	-1.0999	0.0031331
PLOD1	-1.0999	0.026793
TRABD2A	-1.0998	0.11885
PNLDC1	-1.0996	0.20627
RARRES1	-1.0994	0.010553
ODF4	-1.0993	0.20366
ANHX	-1.0985	0.25477
KLF16	-1.0984	0.063232
GLIS2	-1.0984	0.1612
C15orf57	-1.0979	0.046284
CENPU	-1.0975	0.27175
NACC2	-1.0963	0.13894
ATOX1	-1.0961	0.12382
POLR3E	-1.0961	0.31088
COL4A4	-1.096	0.11313
PRAMEF8	-1.0959	0.22184
CTAGE5	-1.0956	0.070658
LOX	-1.0955	0.063938
MAPK1	-1.0952	0.13731
HOXA4	-1.0944	0.12338
NDNL2	-1.0943	0.22507
PIK3R5	-1.0942	0.090493
RSU1	-1.0942	0.11613
CAMKMT	-1.0939	0.062209
C1orf53	-1.0932	0.12611
SCRT2	-1.0929	0.0049741
VCY1B	-1.0924	0.03274
TLX2	-1.0923	0.20827
BPIFB6	-1.0922	0.054848
GPR20	-1.0922	0.18158
ANKRD55	-1.0918	0.21221
PDCL3	-1.0907	0.019213
ARHGAP30	-1.0907	0.029811
NFE2L2	-1.0905	0.14043
AMBP	-1.0896	0.18816
QRSL1	-1.0895	0.36629
MFHAS1	-1.0889	0.14849
HTT	-1.0887	0.12219
GPATCH1	-1.0883	0.26995
BTF3L4	-1.088	0.29423
GFRA2	-1.0868	0.18779
EXD2	-1.0866	0.043434
TBC1D14	-1.0853	0.01565
TIGD5	-1.0851	0.084869
SNAP29	-1.0848	0.065548
MFRP	-1.0845	0.017795
ITPKA	-1.0843	0.031172
C1orf229	-1.0841	0.024812
DNAJB9	-1.0841	0.048689
UBE2J2	-1.0838	0.20439
RCL1	-1.0835	0.35092
FLT3LG	-1.0824	0.13682
ADCY3	-1.0824	0.14982
DAZAP1	-1.0814	0.0090673
SPATA4	-1.0814	0.092545
TSPAN32	-1.0808	0.023798
CBX4	-1.0808	0.19526
FER	-1.0804	0.24229
MTRNR2L5	-1.0803	0.023747
POLK	-1.0797	0.27959
ELMO3	-1.0792	0.08723
OR10G3	-1.0792	0.18367
ATRIP	-1.0791	0.23537
MASP1	-1.0789	0.13418
RBFOX1	-1.0784	0.17645
INHBE	-1.0782	0.057674
NIM1K	-1.078	0.23733
ORC2	-1.0777	0.023331
MFF	-1.0777	0.20051
WBSCR22	-1.0773	0.077634
MRFAP1	-1.0771	0.37729
UGGT1	-1.0767	0.15986
SERTAD3	-1.0767	0.22209
KREMEN2	-1.0766	0.16232
SCYL1	-1.0764	0.038275
ADAMTS6	-1.0762	0.023383
PMM1	-1.0761	0.15516
GTF2H2C	-1.0757	0.21212
SHPRH	-1.0751	0.12946
CCDC175	-1.0738	0.1466
PMEL	-1.0725	0.065436
IPO9	-1.0722	0.20676
CETP	-1.0719	0.077689
USP28	-1.0716	0.012482
SPACA5B	-1.0714	0.0088875
RTN4IP1	-1.0708	0.36039
NGDN	-1.0704	0.22897
EIF2AK1	-1.0704	0.23564
P2RX1	-1.0703	0.17328
STX7	-1.0698	0.015279
USP17L26	-1.0691	0.052105
CNOT2	-1.069	0.24369
PP2D1	-1.0682	0.11721
MYO18B	-1.0681	0.25686
BCL2L2-PABPN1	-1.0677	0.42876
RAD1	-1.0672	0.33462
NFATC3	-1.0671	0.021379
UNC13B	-1.0657	0.18045
DIO1	-1.0654	0.087048
LRRC66	-1.0648	0.017293
C1orf158	-1.0648	0.22228
TBX21	-1.0645	0.083342
TMEM125	-1.0644	0.08925
HIST2H3A	-1.0634	0.037436
MLEC	-1.0633	0.1502
MYH15	-1.0625	0.01113
SPATA22	-1.0622	0.17047
DFNB59	-1.0619	0.057597
SSX7	-1.0618	0.19992
EAF1	-1.0615	0.19822
TSPAN33	-1.0615	0.23246
COL5A2	-1.0614	0.072455
SLC19A2	-1.0613	0.22529
TCEB1	-1.0612	0.17579
BTBD17	-1.061	0.33134
TMX4	-1.0608	0.062584
LIMA1	-1.0607	0.12388
IK	-1.0606	0.23464
WFS1	-1.0597	0.081037
C5	-1.059	0.074739
NSFL1C	-1.059	0.11309
PSAP	-1.0585	0.06217
CNTNAP1	-1.058	0.18462
NPIPB3	-1.0576	0.22859
KLRG1	-1.0569	0.073431
TRIM33	-1.0564	0.16298
DDX10	-1.0558	0.41631
MRPS6	-1.0557	0.27108
THBS4	-1.0554	0.11517
ATP5F1	-1.0553	0.15148
ZP1	-1.0553	0.2338
C19orf38	-1.055	0.033485
ELOF1	-1.0548	0.27975
MRPL15	-1.0548	0.35432
NUDT11	-1.0547	0.022272
CDK5RAP1	-1.0535	0.12748
STRN	-1.0532	0.038744
C1QTNF9B	-1.0532	0.25899
COPA	-1.0531	0.30623
KCND1	-1.053	0.026204
GZMK	-1.0529	0.049594
AAGAB	-1.052	0.26573
PSMD12	-1.0518	0.30328
FCRL6	-1.0516	0.051487
ATPAF1	-1.0516	0.19511
KRTAP6-3	-1.0504	0.052364
CHRNB1	-1.0501	0.16714
NT5C	-1.0501	0.27594
GAGE2D	-1.05	0.28789
TRIM28	-1.0494	0.34941
NMU	-1.0493	0.14639
VSNL1	-1.0492	0.17463
ATL3	-1.049	0.22814
IFNAR2	-1.048	0.030724
C12orf49	-1.0478	0.0040075
ODF1	-1.0477	0.030243
MAB21L1	-1.0477	0.036471
MCOLN1	-1.0473	0.044455
N4BP1	-1.0471	0.068349
ALS2CL	-1.0465	0.086484
METAP1D	-1.0458	0.044283
TTC1	-1.0443	0.11608
C17orf53	-1.0443	0.18818
INHBB	-1.0435	0.0017915
NOC4L	-1.0434	0.27212
SCN8A	-1.0431	0.034751
TMEM130	-1.0425	0.2013
C20orf195	-1.0421	0.17377
VCX	-1.0419	0.038585
FAM169A	-1.0411	0.081792
SNN	-1.041	0.036375
AGAP5	-1.041	0.18901
PARP11	-1.0408	0.043461
FPR3	-1.0402	0.19449
CTF1	-1.0395	0.061799
CCDC18	-1.0394	0.12541
HIST1H2AM	-1.0392	0.044372
AP4S1	-1.0385	0.27423
TMBIM6	-1.0382	0.11458
LGI2	-1.0378	0.25897
RLBP1	-1.0375	0.17953
CAPG	-1.0374	0.030803
LRP8	-1.0372	0.05624
PREPL	-1.0367	0.028172
B4GALT3	-1.0367	0.26493
ECD	-1.0363	0.37861
TPH2	-1.0361	0.13676
TBXAS1	-1.0359	0.048658
PEX16	-1.0359	0.22566
ABHD5	-1.0358	0.19593
CCDC9	-1.0357	0.053401
RPA4	-1.0357	0.24685
PARK2	-1.0354	0.29984
PPT1	-1.0351	0.098458
GANAB	-1.0351	0.15265
ATP7A	-1.0351	0.30811
ENPEP	-1.0349	0.023265
KIF1BP	-1.0349	0.2726
SLC38A6	-1.0347	0.15888
C16orf82	-1.0347	0.21335
CORO1A	-1.0342	0.3805
ARL14	-1.0338	0.10162
IMPACT	-1.0329	0.016604
ZNHIT1	-1.0329	0.18803
SUPT3H	-1.0325	0.053145
TPK1	-1.0325	0.20854
ACOT13	-1.032	0.10222
ACAD9	-1.0318	0.14528
CRB1	-1.0316	0.091716
FAM92A1	-1.0316	0.23578
ECT2	-1.0315	0.27875
SIN3B	-1.0309	0.12163
C9orf91	-1.0305	0.13484
TALDO1	-1.0304	0.111
SNX31	-1.0303	0.31663
EPB42	-1.0301	0.22598
LRRC16B	-1.0301	0.248
CD14	-1.0301	0.27231
BRD7	-1.0297	0.061985
TMPRSS12	-1.0292	0.24474
DRD5	-1.0291	0.035363
TMPRSS4	-1.029	0.047596
PPP1R15A	-1.0283	0.13624
MFSD10	-1.0283	0.38751
ELP5	-1.0282	0.3703
C8orf74	-1.0279	0.14719
THUMPD2	-1.0276	0.0116
VAPA	-1.0273	0.15592
RPL31	-1.0269	0.27975
DEFB119	-1.0267	0.053106
NBPF4	-1.0267	0.15124
CA6	-1.0267	0.24453
ZFC3H1	-1.0267	0.34035
VCPIP1	-1.0262	0.009593
LAMTOR5	-1.0261	0.20192
MRPL13	-1.0258	0.20756
UGT1A10	-1.0256	0.040881
LAMC1	-1.0251	0.00092799
TRIM37	-1.025	0.16462
SORBS1	-1.025	0.25818
PSMD7	-1.0246	0.42601
TMLHE	-1.0244	0.14335
PCGF6	-1.0241	0.19279
PPP1R3D	-1.024	0.046674
UBE2Z	-1.0231	0.3146
GPRC5A	-1.023	0.12434
PURA	-1.0225	0.20417
KDELR3	-1.0223	0.12796
TNPO1	-1.0223	0.261
GJB2	-1.022	0.040281
FBLN2	-1.022	0.24891
CCDC71	-1.0217	0.031744
PLXDC2	-1.0214	0.25716
NUDT13	-1.021	0.076535
VTA1	-1.0207	0.14778
EHF	-1.0194	0.21891
ADAP2	-1.0187	0.089959
GLTSCR1	-1.0186	0.16584
CA7	-1.0181	0.16279
KRTAP9-7	-1.0177	0.25986
POLR1E	-1.0172	0.19484
YBEY	-1.0152	0.19252
MYLK	-1.0137	0.19796
GALNT6	-1.0136	0.093741
GLIPR1L2	-1.0136	0.22369
ARHGEF37	-1.0132	0.2895
GLYATL2	-1.0128	0.042817
IRF2BP1	-1.0124	0.13143
ASH2L	-1.0123	0.37335
C22orf29	-1.0121	0.1339
TMEM190	-1.0117	0.14381
XK	-1.0115	0.033106
SMAD9	-1.011	0.047907
UNG	-1.0108	0.049378
TRRAP	-1.0104	0.34941
NFYB	-1.0103	0.091303
C8orf76	-1.0101	0.20106
NUP85	-1.0101	0.40047
OR10H5	-1.0099	0.060503
VPS13C	-1.0098	0.16993
BECN2	-1.0095	0.029508
IPO7	-1.0095	0.15227
TMPRSS6	-1.0091	0.27665
TULP1	-1.0087	0.074214
RXRB	-1.0084	0.26126
SLC22A23	-1.0079	0.074976
GJD2	-1.0078	0.04577
ARID2	-1.0077	0.067182
PADI6	-1.0071	0.25842
TAS1R3	-1.0068	0.10266
EFCC1	-1.006	0.19395
AKT1S1	-1.0055	0.17834
S100A9	-1.0054	0.14476
DNMBP	-1.0046	0.073466
ANXA8L1	-1.0044	0.14187
EGFL8	-1.0044	0.16613
CSE1L	-1.0039	0.31417
PPT2	-1.0035	0.29868
COA1	-1.0034	0.010654
GFI1B	-1.0034	0.097129
VPS36	-1.0025	0.30453
DDHD2	-1.0017	0.012386
MSL1	-1.0009	0.03455
ASCL3	-1.0004	0.19092
CCDC170	-1.0003	0.043036
UGT1A5	-0.99997	0.0065431
CCNG1	-0.99983	0.1643
BLK	-0.99982	0.1401
PAQR6	-0.99908	0.084539
HEATR6	-0.99903	0.26638
PAM16	-0.99892	0.29403
FAM217B	-0.99891	0.22061
LRRC45	-0.99889	0.25135
POU6F1	-0.99861	0.060929
SPNS3	-0.9983	0.14374
LENG1	-0.99798	0.3071
TAF1C	-0.99796	0.27088
PNLIP	-0.99785	0.18448
TP53	-0.99767	0.25216
FAM166A	-0.99725	0.047226
PQLC2	-0.9972	0.22405
TMED9	-0.997	0.28747
CT45A7	-0.99616	0.089734
RFX7	-0.99508	0.007103
SPTSSA	-0.99494	0.12213
TOP3A	-0.99472	0.017918
CBX3	-0.99472	0.087092
GYG1	-0.99462	0.011586
TRAPPC5	-0.99415	0.19983
ITGB2	-0.99398	0.28253
FARSA	-0.99372	0.44254
DNPH1	-0.99368	0.18026
ETFA	-0.99334	0.036976
COG8	-0.99306	0.22944
CPA1	-0.99287	0.18337
CTHRC1	-0.99241	0.030175
SERF1A	-0.99234	0.023956
DDX18	-0.99221	0.261
PRCC	-0.99215	0.17206
MAGEA10-MAGEA5	-0.99208	0.14093
PRSS48	-0.99165	0.26929
KDM4D	-0.99153	0.17354
SGPP2	-0.9913	0.22935
RRAD	-0.99117	0.056346
KIAA0753	-0.99081	0.029245
GTPBP4	-0.98999	0.37341
MRPS18C	-0.98982	0.43398
RPEL1	-0.98975	0.13003
RGL2	-0.98909	0.18276
ID1	-0.98818	0.15748
ISY1-RAB43	-0.98817	0.48477
FAM3C	-0.98783	0.017695
C1orf54	-0.98759	0.087266
RPTN	-0.98735	0.10159
SBK3	-0.98709	0.084189
GLI2	-0.98708	0.26491
ARF6	-0.987	0.40698
WAS	-0.98691	0.095186
ZNF646	-0.98626	0.16334
HERC5	-0.98614	0.020031
USP8	-0.98609	0.29428
GLIS3	-0.98583	0.048556
GPX8	-0.98567	0.12119
S100A7	-0.98565	0.17227
FLAD1	-0.98565	0.24333
LDHB	-0.98555	0.046171
ABCC10	-0.98499	0.21972
MRPL19	-0.98466	0.36275
PRAMEF6	-0.98463	0.22126
GFM1	-0.98368	0.27516
PRKAA2	-0.98365	0.055985
TPP1	-0.9836	0.032088
DPF1	-0.98314	0.261
KLHL28	-0.98282	0.049275
HIST1H3D	-0.98275	0.20466
HRG	-0.98164	0.18474
C16orf93	-0.98161	0.1207
GSDMC	-0.98142	0.38453
OR5P2	-0.98108	0.038642
HAUS8	-0.98105	0.33112
TCHH	-0.98102	0.0096355
TMEM238	-0.98101	0.19458
KIAA2012	-0.98089	0.16101
USP2	-0.98026	0.027197
PGLS	-0.98023	0.35291
MAGEB6	-0.98008	0.19282
CNGB3	-0.98007	0.1962
OR4K1	-0.9799	0.1449
USP39	-0.9799	0.35171
TMEM237	-0.97967	0.078154
PAMR1	-0.97957	0.076473
GABBR1	-0.97805	0.15648
CXCR5	-0.97779	0.21149
ARHGEF15	-0.97757	0.056927
RBM20	-0.97685	0.15462
KIAA1551	-0.97678	0.1203
GALNT1	-0.97672	0.1083
CT45A9	-0.97622	0.020727
TEX261	-0.97555	0.36459
SUV420H2	-0.97532	0.086099
HTR1B	-0.97442	0.39126
PRR36	-0.97414	0.24164
EXD1	-0.97386	0.18546
TCERG1	-0.97331	0.14281
WRAP73	-0.97299	0.16771
ZNF541	-0.97294	0.12413
EVA1B	-0.97285	0.30658
MYL6	-0.97247	0.32853
C4B	-0.97236	0.26152
PVRL4	-0.9722	0.044307
CFLAR	-0.97209	0.30054
DPP9-AS1	-0.97164	0.050181
PELI2	-0.97139	0.30108
SRSF1	-0.97114	0.46081
DAZ2	-0.97055	0.16868
PGK2	-0.97043	0.11406
ZNF404	-0.97001	0.096835
ALMS1	-0.9699	0.06985
AP1G1	-0.96981	0.094607
RIC1	-0.96978	0.11731
PRSS50	-0.9697	0.35745
ANAPC11	-0.96875	0.3078
KRTAP13-4	-0.96863	0.18872
OR1J4	-0.96842	0.047717
ACBD6	-0.9681	0.029318
CARD16	-0.96801	0.32699
GOLGB1	-0.96763	0.11202
CCL7	-0.96762	0.15021
DENND5A	-0.96742	0.25693
SYNPO2	-0.96738	0.021029
NKX1-2	-0.96723	0.16163
IP6K2	-0.96693	0.025204
CLVS1	-0.96692	0.029645
TRMT10B	-0.96673	0.0082426
NUDT17	-0.96659	0.2283
CAPRIN1	-0.96642	0.15994
IGF2BP3	-0.96585	0.054585
PCDHGA12	-0.96553	0.037749
LRRC3B	-0.96547	0.14126
TBC1D22A	-0.96532	0.047505
TIMM10	-0.9653	0.39827
FGF7	-0.96516	0.020897
C2orf72	-0.9644	0.14406
EEF1E1	-0.96426	0.25077
C12orf56	-0.96416	0.24156
ZNF574	-0.96362	0.25543
DPH7	-0.96298	0.20242
COL12A1	-0.9629	0.36437
SETBP1	-0.96282	0.2241
PRKAR2A	-0.96277	0.079821
FAM127C	-0.96244	0.25519
TMTC3	-0.96188	0.19681
PLD5	-0.96162	0.25417
PPP6C	-0.96131	0.43165
ZNF592	-0.95987	0.37247
TPD52L3	-0.95983	0.046152
LAPTM4B	-0.95981	0.34975
GABRP	-0.95953	0.091115
GINM1	-0.95898	0.16576
EPM2AIP1	-0.9582	0.13002
SUPT6H	-0.95787	0.35697
ZNF589	-0.95766	0.34535
MFSD8	-0.95758	0.14196
MMD	-0.95745	0.0022116
RAB2B	-0.95743	0.044157
ITSN2	-0.95728	0.52513
SLC25A42	-0.95713	0.2254
VASN	-0.95709	0.095746
VPS51	-0.9569	0.40836
SCARB1	-0.95668	0.080634
STK17B	-0.9566	0.06022
ZNF552	-0.95649	0.13768
SCGB2A2	-0.95618	0.084131
LAGE3	-0.95606	0.39715
GRHPR	-0.95603	0.13337
CPNE3	-0.95588	0.23215
CES1	-0.95546	0.10407
SLC22A9	-0.9546	0.19689
ELAC2	-0.95381	0.39827
RPLP1	-0.95381	0.39827
CYSLTR1	-0.95346	0.082842
UTS2	-0.95342	0.18644
WTIP	-0.95314	0.16468
GPR50	-0.95278	0.044506
OR10H1	-0.9527	0.21708
DLGAP1	-0.95254	0.29324
PKIB	-0.95185	0.19873
PRPF4B	-0.9518	0.28791
IFIT3	-0.95152	0.29635
HPS3	-0.95141	0.077054
LMBR1	-0.95136	0.28829
CRYL1	-0.95124	0.13641
PLCB4	-0.9511	0.22355
INPP5B	-0.95042	0.25869
RHOC	-0.95032	0.062808
TAX1BP1	-0.95017	0.22731
[truncated: 17,115 more rows]

## Sheet: Legend
Dataset EV2. Internalization analysis results from Brunello genome-wide CRISPR library.
