# Supplementary material for: Endophilin A2 regulates B‐cell endocytosis and is required for germinal center and humoral responses
Source: EMBO Rep. 2021 Jul 29;22(9):e51328. doi: 10.15252/embr.202051328 (PMC8419706; doi:10.15252/embr.202051328)
Supplement: Supplementary file 5 — Dataset EV3 [file EMBR-22-e51328-s005.xlsx]

## Sheet: Sheet1
Gene	Internalization score	FDR		Essential genes:	the following essential gene controls were excluded from internalization analysis
EPN1	-2.28546	0.000215478		EIF6
RAB7A	-1.75723	0.000456945		HSPA5
SNAPIN	-1.55918	0.000248335		SMU1
RAB5C	-1.53063	5.30745e-05		PSMA5
VPS33A	-1.52336	2.66928e-05		ATP6V0C
NPC2	-1.45594	0.00013062		MARS
SEC14L1	-1.39941	0.000116995		RPS18
MECR	-1.28776	3.53356e-05		POLR2L
VPS11	-1.28082	0.000987777		NSF
ARPC4	-1.20671	3.59185e-05		FAU
VPS39	-1.1631	2.62574e-05		RPL6
C18orf8	-1.14651	4.38491e-05		HMGCS1
SPI1	-1.12962	0.000180552		TOP2A
GPR107	-1.0801	0.00354809		XAB2
HIP1	-1.0187	0.000667836		CD79A
AMBRA1	-0.922826	0.000100413
TRAF2	-0.915903	0.00109429
LRIG1	-0.887364	4.5005e-05
IPPK	-0.878443	0.00518477
PICALM	-0.870969	0.000213728
SLC25A44	-0.842038	0.0881669
EEFSEC	-0.839522	0.000269643
ARL8B	-0.824648	0.000182609
PLA2G15	-0.796377	0.00126792
RABGAP1L	-0.787957	0.00459371
RAB14	-0.773488	0.00168423
PLEKHM1	-0.755892	0.0232622
RPRD1B	-0.751601	0.000277341
RAB21	-0.740253	2.64638e-05
DTNBP1	-0.723525	0.00363935
MFN1	-0.722429	0.0210659
CBLB	-0.720659	0.00152194
MMD	-0.699525	0.00017496
CNOT4	-0.693621	0.0200651
LONP2	-0.680257	0.0143928
MON1B	-0.66059	0.00108951
UBA6	-0.653797	0.00130184
FBXO48	-0.646676	0.0248989
RFX7	-0.620588	0.00701076
THAP7	-0.606742	0.106596
UROS	-0.598203	0.0213571
DLG4	-0.585549	0.11399
STX7	-0.584633	0.0016729
DAZAP1	-0.580534	0.00258051
TSSC1	-0.579746	0.0067112
GXYLT1	-0.571175	0.116586
MFSD12	-0.564829	0.00568315
LMBRD2	-0.550097	0.000389556
C9orf85	-0.542525	0.107021
WHSC1L1	-0.539257	0.109564
CTSS	-0.523026	0.0173227
CAPN7	-0.521681	0.0318585
CBFA2T2	-0.503899	0.0969216
BCOR	-0.494072	0.0111828
DMAP1	-0.489459	0.00448667
SUMF1	-0.486296	0.0311139
CCDC18	-0.480654	0.0601052
WRB	-0.4776	0.0522116
BRCC3	-0.468123	0.00263465
ANKFY1	-0.465824	0.0142135
NPRL2	-0.460954	0.000295957
SEPHS2	-0.457212	0.000139851
EXOC7	-0.456071	0.00365243
PI4K2B	-0.428943	0.087546
CXXC5	-0.423149	0.0674411
HSDL1	-0.413723	0.00330628
FUBP1	-0.413285	0.048473
RBM5	-0.412254	0.0331533
PDXK	-0.402617	0.061299
STK26	-0.401223	0.0155885
TFAP4	-0.379705	0.00134794
ICMT	-0.377476	0.0659832
ZWINT	-0.370974	0.0790952
ING4	-0.370489	0.0441175
BRAP	-0.36979	0.00555068
ACP1	-0.368427	0.0266197
NM_001330609.1	-0.368024	0.00215916
AP3M1	-0.337947	0.00202014
CPEB3	-0.336875	0.0711738
ZRSR2	-0.334965	0.000445058
SRSF11	-0.325779	0.000365213
IQSEC1	-0.320743	0.0246069
HEXDC	-0.319192	0.140789
RAB3GAP2	-0.308389	0.0244301
KDELR1	-0.304816	0.0730684
CLEC16A	-0.303304	0.00891364
ZFYVE26	-0.301654	0.0154561
PHRF1	-0.300026	0.0405916
AP3B1	-0.295563	0.0570141
SLC17A5	-0.294915	0.000797999
DOCK2	-0.29308	0.0361848
STK24	-0.283306	0.00937356
BCL2L12	-0.265562	0.128326
NonTg12	-0.250073	0.0901286
NM_001257998.1	-0.249577	0.0689985
ARNT	-0.243905	0.10211
CSGALNACT2	-0.242237	0.157961
P4HTM	-0.233866	0.100384
ANKRD54	-0.225562	0.0581813
C12orf66	-0.21451	0.0213511
MAP3K7CL	-0.209021	0.131628
PREP	-0.203625	0.0107528
PER1	-0.198379	0.00673697
NonTg11	-0.182908	0.166469
PIEZO1	-0.176441	0.0828174
RBM3	-0.176267	0.0258374
LRRK1	-0.160275	0.063703
AAAS	-0.151414	0.123581
KLHL7	-0.148756	0.0201087
SAP130	-0.146496	0.0163267
NonTg6	-0.142941	0.0799071
LAMC1	-0.139947	0.153516
RAB6A	-0.137481	0.126183
SLC27A1	-0.13684	0.152835
MON2	-0.132806	0.128597
SLC9C2	-0.129948	0.16699
SPICE1	-0.128669	0.156414
ATRAID	-0.124307	0.151927
NonTg2	-0.123872	0.15145
OSGIN2	-0.12311	0.137084
ACADS	-0.122222	0.137449
NonTg13	-0.119442	0.164737
ARHGAP30	-0.114368	0.0861714
PAN2	-0.103005	0.110796
EIF4G3	-0.0994487	0.149125
RAP2A	-0.0994276	0.0638547
BLOC1S6	-0.0883599	0.0114587
GMEB2	-0.0868454	0.0349951
CRYZL1	-0.0784719	0.156135
LPCAT1	-0.0771924	0.000211224
GUSB	-0.0764886	0.116135
AP3D1	-0.075981	0.00419267
USP21	-0.0726982	0.125117
RNF126	-0.0659914	0.140325
FAM3C	-0.0626145	0.00835921
MAEA	-0.0525406	0.0291644
SRSF10	-0.0482584	0.0938797
BCAS3	-0.0461814	0.0648834
UBL4A	-0.0438465	0.141916
NFKBIE	-0.0346218	0.0633893
TMEM127	-0.0330693	0.0244045
KIAA1328	-0.0311213	0.0809516
GPI	-0.0262876	0.0490928
MANF	-0.019303	0.106132
ARHGEF12	-0.0181912	0.0795495
NonTg7	-0.0176717	0.0492386
SPTLC2	-0.0149362	0.0577524
HHLA3	-0.013471	0.165303
RUBCNL	-0.0103487	0.0520842
MSH3	0.00190019	0.130945
ZDHHC24	0.00377066	0.125934
UQCC1	0.00538572	0.135238
MTHFR	0.0120717	0.0581775
CCDC91	0.0121566	0.122786
C10orf12	0.0126102	0.174712
BLM	0.0148391	0.142034
CTSO	0.0232373	0.053497
AGFG1	0.0248928	0.0521627
LRP8	0.0253986	0.166848
CLPB	0.0309463	0.0752065
PGAM5	0.0410723	0.135524
UBLCP1	0.0436994	0.14781
VCPIP1	0.0462476	0.115293
NonTg10	0.0649298	0.140895
C15orf61	0.075147	0.114593
ADAMTS6	0.0886898	0.0906646
NonTg1	0.0961035	0.159149
RAP2B	0.104627	0.126526
PRKRIP1	0.11188	0.126683
NonTg8	0.112318	0.0993211
RCCD1	0.115875	0.0731704
WASF2	0.124995	0.163356
CTSA	0.125323	0.0669486
SETD2	0.126951	0.120294
C12orf49	0.127805	0.145561
TAF1L	0.129206	0.0998871
SFSWAP	0.130789	0.0148525
REEP5	0.133124	0.0858198
STYXL1	0.134112	0.109731
ZNF787	0.140392	0.0590276
THOP1	0.152435	0.164388
NonTg3	0.155343	0.0487573
LAMP1	0.159724	0.14578
GALC	0.160701	0.0935704
CAB39	0.166687	0.00259519
F8A1	0.168045	0.0347192
RAC3	0.178347	0.0315606
LPCAT4	0.178425	0.105728
JAK2	0.186755	0.124582
PDCD10	0.187345	0.0309131
KIF4B	0.191235	0.0586598
PHKB	0.191691	0.118763
NonTg5	0.207808	0.112606
ZDHHC6	0.215883	0.117137
NFATC3	0.224516	0.0494684
MRM1	0.227236	0.0059504
NonTg4	0.236764	0.12649
NonTg9	0.23734	0.130659
ZBTB7A	0.242921	0.0266602
IL17RB	0.254625	0.109097
CHD9	0.261644	0.0702225
SEC16B	0.279733	0.0374492
RIF1	0.290334	0.0833095
VPS13A	0.298114	0.164906
CD79A	0.317561	0.0530831
LNP1	0.324582	0.0938575
CCDC58	0.342568	0.13065
CTH	0.347667	0.0329169
ZNF670	0.352644	0.0639588
SEL1L3	0.356052	0.000299346
MRPL53	0.37239	0.0751115
ARSB	0.396474	0.162527
PDCD5	0.441265	0.000321904
SMDT1	0.456866	0.0182109
MCM7	0.484068	0.0252209
FNDC3A	0.509587	0.000755619
ATG9A	0.518878	0.0239254
EPS15	0.530148	0.0154101
SNX3	0.561526	0.000355446
FCHO1	0.631662	0.00301873
ATP1A1	0.884023	0.00110523
SLC33A1	1.00612	3.49753e-05
MTA2	1.09292	0.00117082
HLCS	1.12783	5.68502e-05
MCTS1	1.36546	3.26331e-05

## Sheet: Legend
Dataset EV3. Internalization analysis results from validation custom CRISPR library.
