# Supplementary material for: Endophilin A2 regulates B‐cell endocytosis and is required for germinal center and humoral responses
Source: EMBO Rep. 2021 Jul 29;22(9):e51328. doi: 10.15252/embr.202051328 (PMC8419706; doi:10.15252/embr.202051328)
Supplement: Supplementary file 6 — Dataset EV4 [file EMBR-22-e51328-s003.xls]

## Sheet: matrix17
Protein names	Gene names	Protein IDs	-Log welch p value log2 Cterm Resting [Pulldown / Control]	welch Difference log2 Cterm Resting [Pulldown / Control]	Q-value	welch Significant log2 Cterm Resting [Pulldown / Control]
Endophilin-A2	SH3GL1	Q99961;Q99962;Q99963	1.9243	10.8278	0	+
Protein mago nashi homolog	MAGOH	P61326	1.44977	4.56307	0	+
AP-3 complex subunit sigma-2	AP3S2	P59780	2.24605	4.26439	0	+
60S ribosomal protein L37	RPL37	P61927	1.12793	3.43891	0	+
Mitochondrial import inner membrane translocase subunit Tim23;Putative mitochondrial import inner membrane translocase subunit Tim23B	TIMM23;TIMM23B	O14925;Q5SRD1	1.45738	2.92827	0	+
Nucleolar complex protein 2 homolog	NOC2L	Q9Y3T9	1.70659	2.84844	0	+
RNA-binding protein Raly	RALY	Q9UKM9	1.63574	2.8219	0	+
Ras-related protein Rab-11A;Ras-related protein Rab-11B	RAB11A;RAB11B	P62491;Q15907	1.26665	2.76352	0	+
Growth factor receptor-bound protein 2	GRB2	P62993	1.06362	2.74574	0	+
14-3-3 protein gamma;14-3-3 protein gamma, N-terminally processed	YWHAG	P61981	0.993234	2.68129	0	+
Alpha-parvin	PARVA	Q9NVD7	1.24573	2.13134	0.007348	+
Programmed cell death 6-interacting protein	PDCD6IP	Q8WUM4	1.35298	1.85465	0	+
Dynamin-2	DNM2	P50570;Q05193;Q9UQ16	0.99315	1.64933	0	+
60S ribosomal protein L36	RPL36	Q9Y3U8	1.08393	1.64125	0	+
		BioID2	0.831091	1.46534	0	+
40S ribosomal protein S15a	RPS15A	P62244	1.13122	1.44117	0	+
CD2-associated protein	CD2AP	Q9Y5K6	1.16049	0.848288	0	+
Cardiomyopathy-associated protein 5	CMYA5	Q8N3K9	0.900515	0.822166	0.0027855	+
14-3-3 protein theta	YWHAQ	P27348;Q04917;P31947	1.11937	0.808919	0	+
Protein DEK	DEK	P35659	0.948452	-0.634051	0	+
40S ribosomal protein S8	RPS8	P62241	0.828867	-0.674895	0	+
Delta(14)-sterol reductase	TM7SF2	O76062	1.25997	-0.772128	0	+
Transcription initiation factor TFIID subunit 1;Transcription initiation factor TFIID subunit 1-like	TAF1;TAF1L	P21675;Q8IZX4	1.03686	-0.796538	0	+
4F2 cell-surface antigen heavy chain	SLC3A2	P08195	0.967499	-0.871195	0	+
Transcription initiation factor TFIID subunit 3	TAF3	Q5VWG9	0.9505	-0.905151	0	+
DNA topoisomerase 1	TOP1	P11387	0.829618	-0.908109	0	+
Bromodomain-containing protein 9	BRD9	Q9H8M2	0.88982	-0.908787	0	+
40S ribosomal protein S5;40S ribosomal protein S5, N-terminally processed	RPS5	P46782	0.983311	-0.923669	0	+
Translocation protein SEC62	SEC62	Q99442	1.0273	-0.929228	0	+
Multiple myeloma tumor-associated protein 2	MMTAG2	Q9BU76	1.24159	-0.938019	0	+
Nucleolar RNA helicase 2	DDX21	Q9NR30	0.91645	-0.962924	0	+
Death-inducer obliterator 1	DIDO1	Q9BTC0	0.975265	-0.968332	0	+
Transcription initiation factor TFIID subunit 5	TAF5	Q15542	0.876971	-0.974912	0	+
DNA-directed RNA polymerase I subunit RPA43	TWISTNB	Q3B726	1.01596	-0.977062	0	+
Translation initiation factor eIF-2B subunit delta	EIF2B4	Q9UI10	1.28964	-0.980109	0	+
Probable ATP-dependent RNA helicase DDX27	DDX27	Q96GQ7	0.977646	-1.00405	0	+
RNA-binding motif protein, X chromosome;RNA-binding motif protein, X chromosome, N-terminally processed;RNA binding motif protein, X-linked-like-1	RBMX;RBMXL1	P38159;Q96E39;O75526;Q8N7X1	0.98096	-1.01607	0	+
Condensin complex subunit 1	NCAPD2	Q15021	1.44052	-1.01607	0	+
Actin-related protein 2/3 complex subunit 4	ARPC4	P59998	0.86633	-1.02257	0	+
DNA-directed RNA polymerase I subunit RPA2	POLR1B	Q9H9Y6	0.867086	-1.03499	0	+
Bifunctional glutamate/proline--tRNA ligase;Glutamate--tRNA ligase;Proline--tRNA ligase	EPRS	P07814	0.984449	-1.04945	0	+
40S ribosomal protein S30	FAU	P62861	0.891772	-1.05376	0	+
Conserved oligomeric Golgi complex subunit 1	COG1	Q8WTW3	1.26834	-1.05489	0	+
Small ubiquitin-related modifier 2;Small ubiquitin-related modifier 4;Small ubiquitin-related modifier 3	SUMO2;SUMO4;SUMO3	P61956;Q6EEV6;P55854	0.852705	-1.05494	0	+
H/ACA ribonucleoprotein complex subunit 3	NOP10	Q9NPE3	1.38893	-1.06244	0	+
60S ribosomal protein L5	RPL5	P46777	1.47038	-1.06513	0	+
40S ribosomal protein S17	RPS17	P08708	1.40734	-1.06563	0	+
Small nuclear ribonucleoprotein Sm D1	SNRPD1	P62314	0.988748	-1.08052	0	+
Tyrosine-protein kinase BTK	BTK	Q06187;P29317;P29320;P54762;P54760;Q15375;P54753;P29322;Q9UF33;P54756;P29323	0.950812	-1.08168	0	+
60S ribosomal protein L14	RPL14	P50914	0.832974	-1.09494	0	+
ATP-binding cassette sub-family F member 2	ABCF2	Q9UG63	0.864964	-1.10237	0	+
HBS1-like protein	HBS1L	Q9Y450	0.919341	-1.11258	0	+
Heat shock cognate 71 kDa protein	HSPA8	P11142;P54652	0.911127	-1.14192	0	+
Voltage-dependent anion-selective channel protein 1	VDAC1	P21796	1.04573	-1.15348	0	+
Histone H1.4	HIST1H1E	P10412;Q02539;P22492	0.882548	-1.15611	0	+
NK-tumor recognition protein;Putative peptidyl-prolyl cis-trans isomerase	NKTR	P30414	1.08715	-1.15714	0	+
Pre-mRNA-splicing factor ATP-dependent RNA helicase DHX15	DHX15	O43143	0.856738	-1.15983	0	+
DNA replication licensing factor MCM6	MCM6	Q14566	1.48337	-1.1806	0	+
Rap guanine nucleotide exchange factor 6	RAPGEF6	Q8TEU7	0.902638	-1.19412	0	+
Nucleolar MIF4G domain-containing protein 1	NOM1	Q5C9Z4	1.22321	-1.1952	0	+
Probable 18S rRNA (guanine-N(7))-methyltransferase	WBSCR22	O43709	1.14921	-1.19795	0	+
AP-2 complex subunit beta	AP2B1	P63010	0.932345	-1.20347	0	+
Serine/threonine-protein kinase PRP4 homolog	PRPF4B	Q13523	1.0053	-1.20603	0	+
Heterogeneous nuclear ribonucleoprotein M	HNRNPM	P52272	0.92452	-1.20701	0	+
Regulatory-associated protein of mTOR	RPTOR	Q8N122	0.965511	-1.21102	0.009247	+
Histone H1.5	HIST1H1B	P16401	1.06999	-1.21848	0	+
Nucleolar GTP-binding protein 1	GTPBP4	Q9BZE4	0.850923	-1.21966	0	+
ATPase family AAA domain-containing protein 3A	ATAD3A	Q9NVI7;Q5T2N8;Q5T9A4	0.915177	-1.22424	0	+
ATP-dependent RNA helicase DDX24	DDX24	Q9GZR7	1.02581	-1.22481	0	+
PR domain zinc finger protein 10	PRDM10	Q9NQV6	0.880752	-1.23093	0	+
Pre-mRNA-processing factor 40 homolog A	PRPF40A	O75400;Q6NWY9	1.49375	-1.23414	0	+
Coatomer subunit beta	COPB1	P53618	0.960431	-1.24543	0	+
Nucleolar protein 58	NOP58	Q9Y2X3	0.878951	-1.24938	0	+
Methionine--tRNA ligase, cytoplasmic	MARS	P56192	1.3029	-1.26253	0	+
Heterogeneous nuclear ribonucleoproteins C1/C2	HNRNPC	P07910;P0DMR1;O60812;B7ZW38;B2RXH8	0.923835	-1.27049	0	+
40S ribosomal protein S4, X isoform	RPS4X	P62701;Q8TD47;P22090	0.842099	-1.2709	0	+
Arginine--tRNA ligase, cytoplasmic	RARS	P54136	0.900677	-1.28083	0	+
Structural maintenance of chromosomes protein 3	SMC3	Q9UQE7	0.892845	-1.28317	0	+
Aminoacyl tRNA synthase complex-interacting multifunctional protein 2	AIMP2	Q13155	1.2435	-1.28622	0	+
H/ACA ribonucleoprotein complex subunit 4	DKC1	O60832	0.94413	-1.28659	0	+
Protein arginine N-methyltransferase 5;Protein arginine N-methyltransferase 5, N-terminally processed	PRMT5	O14744	0.965087	-1.28726	0	+
ADP/ATP translocase 2;ADP/ATP translocase 2, N-terminally processed	SLC25A5	P05141;Q9H0C2	0.871338	-1.2879	0	+
SRSF protein kinase 1	SRPK1	Q96SB4	0.889332	-1.29441	0	+
Probable 28S rRNA (cytosine(4447)-C(5))-methyltransferase	NOP2	P46087	0.838569	-1.29951	0	+
Eukaryotic translation initiation factor 5B	EIF5B	O60841	1.01511	-1.30086	0	+
Round spermatid basic protein 1	RSBN1	Q5VWQ0	1.18802	-1.31665	0	+
U5 small nuclear ribonucleoprotein 200 kDa helicase	SNRNP200	O75643	1.09325	-1.3192	0	+
Rab-like protein 6	RABL6	Q3YEC7	0.870019	-1.32495	0	+
Poly [ADP-ribose] polymerase 1	PARP1	P09874	0.897007	-1.32849	0	+
Heterogeneous nuclear ribonucleoprotein R	HNRNPR	O43390	0.934444	-1.32861	0.0053872	+
Sarcoplasmic/endoplasmic reticulum calcium ATPase 2	ATP2A2	P16615;O14983	0.915565	-1.3296	0	+
Putative RNA-binding protein 15	RBM15	Q96T37	1.07543	-1.3313	0	+
N-acetyltransferase 10	NAT10	Q9H0A0	0.93198	-1.33196	0	+
ADP-ribosylation factor 1;ADP-ribosylation factor 3	ARF1;ARF3	P84077;P61204	0.983839	-1.34076	0	+
Histone H1x	H1FX	Q92522	0.912235	-1.34379	0	+
60S ribosomal protein L35a	RPL35A	P18077	1.31814	-1.34939	0	+
SWI/SNF complex subunit SMARCC2	SMARCC2	Q8TAQ2	1.86073	-1.35109	0	+
RNA-binding protein 25	RBM25	P49756	0.894099	-1.35226	0	+
AP-2 complex subunit mu	AP2M1	Q96CW1	0.925146	-1.35353	0	+
Nucleolar GTP-binding protein 2	GNL2	Q13823	0.866791	-1.35497	0	+
Kelch-like protein 7	KLHL7	Q8IXQ5	1.05058	-1.36636	0	+
p21-activated protein kinase-interacting protein 1	PAK1IP1	Q9NWT1	1.28996	-1.37231	0	+
A-kinase anchor protein 17A	AKAP17A	Q02040	0.927367	-1.37281	0	+
60S ribosomal protein L7a	RPL7A	P62424	1.13593	-1.37284	0	+
Eukaryotic initiation factor 4A-III;Eukaryotic initiation factor 4A-III, N-terminally processed	EIF4A3	P38919	1.13945	-1.37424	0	+
Protein transport protein Sec16A	SEC16A	O15027	0.833855	-1.3796	0.0014184	+
Eukaryotic translation elongation factor 1 epsilon-1	EEF1E1	O43324	1.15945	-1.38758	0	+
Round spermatid basic protein 1-like protein	RSBN1L	Q6PCB5	1.0695	-1.39793	0	+
DNA excision repair protein ERCC-6-like	ERCC6L	Q2NKX8	0.850739	-1.4178	0.0021038	+
Trifunctional enzyme subunit alpha, mitochondrial;Long-chain enoyl-CoA hydratase;Long chain 3-hydroxyacyl-CoA dehydrogenase	HADHA	P40939	1.23524	-1.42254	0	+
Pre-mRNA-splicing factor RBM22	RBM22	Q9NW64	1.48113	-1.42614	0	+
Metastasis-associated protein MTA1	MTA1	Q13330	0.955399	-1.4279	0	+
UDP-N-acetylglucosamine--peptide N-acetylglucosaminyltransferase 110 kDa subunit	OGT	O15294	1.27126	-1.42811	0	+
60S ribosomal protein L4	RPL4	P36578	1.1481	-1.43391	0	+
Nucleosome-remodeling factor subunit BPTF	BPTF	Q12830	0.872748	-1.43926	0	+
Importin-8	IPO8	O15397	2.04889	-1.44325	0.0014205	+
Lamin-B receptor	LBR	Q14739	1.51121	-1.44391	0	+
Stress-70 protein, mitochondrial	HSPA9	P38646	0.938771	-1.45098	0	+
Actin-related protein 2/3 complex subunit 3	ARPC3	O15145	0.938458	-1.45792	0	+
Kinesin-like protein KIF2A	KIF2A	O00139	1.64415	-1.46845	0	+
Nucleolar protein 56	NOP56	O00567	1.03199	-1.47205	0	+
Extended synaptotagmin-2	ESYT2	A0FGR8	1.22584	-1.47646	0	+
Translation machinery-associated protein 16	TMA16	Q96EY4	0.977766	-1.47685	0	+
Protein ELYS	AHCTF1	Q8WYP5	0.993176	-1.48105	0	+
Pre-mRNA-processing factor 17	CDC40	O60508	0.92754	-1.48856	0	+
RRP12-like protein	RRP12	Q5JTH9	0.936827	-1.48919	0	+
Nucleolar complex protein 3 homolog	NOC3L	Q8WTT2	1.40327	-1.49048	0	+
Probable ATP-dependent RNA helicase DDX5	DDX5	P17844	1.19385	-1.49317	0	+
Voltage-dependent anion-selective channel protein 2	VDAC2	P45880	1.10213	-1.49349	0	+
Cytosolic carboxypeptidase 1	AGTPBP1	Q9UPW5;Q96MI9	1.00879	-1.49846	0	+
mRNA export factor	RAE1	P78406	1.20983	-1.49849	0	+
Transcription initiation factor TFIID subunit 2	TAF2	Q6P1X5	1.40292	-1.49912	0	+
Anaphase-promoting complex subunit 5	ANAPC5	Q9UJX4	0.917053	-1.50175	0	+
Transformer-2 protein homolog beta	TRA2B	P62995	1.00704	-1.50249	0	+
Cleavage and polyadenylation specificity factor subunit 5	NUDT21	O43809	0.948818	-1.5044	0	+
Gamma-interferon-inducible protein 16	IFI16	Q16666;Q6K0P9	0.960785	-1.50519	0	+
Actin, cytoplasmic 1;Actin, cytoplasmic 1, N-terminally processed	ACTB	P60709;Q6S8J3;A5A3E0;Q9BYX7;P0CG39;P0CG38	1.09502	-1.5064	0	+
Actin, cytoplasmic 2;Actin, cytoplasmic 2, N-terminally processed	ACTG1	P63261	1.03227	-1.51297	0	+
Insulin-like growth factor 2 mRNA-binding protein 1	IGF2BP1	Q9NZI8;Q9Y6M1	0.900321	-1.51753	0	+
Filamin-A	FLNA	P21333;O75369;Q14315	1.09215	-1.52359	0	+
RNA polymerase I-specific transcription initiation factor RRN3	RRN3	Q9NYV6;A6NIE6;Q2M238	0.956103	-1.52477	0	+
40S ribosomal protein S6	RPS6	P62753	1.19075	-1.52568	0	+
Protein kinase C iota type	PRKCI	P41743	0.926563	-1.52976	0	+
Lysine--tRNA ligase	KARS	Q15046	1.11759	-1.53104	0	+
tRNA (cytosine(34)-C(5))-methyltransferase	NSUN2	Q08J23	1.23929	-1.5333	0	+
HEAT repeat-containing protein 1;HEAT repeat-containing protein 1, N-terminally processed	HEATR1	Q9H583	1.48779	-1.53387	0	+
40S ribosomal protein S19	RPS19	P39019	1.14664	-1.53917	0	+
Ankyrin repeat and KH domain-containing protein 1	ANKHD1	Q8IWZ3	1.02905	-1.54263	0	+
Ras GTPase-activating-like protein IQGAP1	IQGAP1	P46940;Q86VI3	1.05273	-1.54366	0	+
Pre-mRNA-processing-splicing factor 8	PRPF8	Q6P2Q9	1.05441	-1.54393	0	+
MKI67 FHA domain-interacting nucleolar phosphoprotein	NIFK	Q9BYG3	1.40411	-1.54712	0	+
Eukaryotic translation initiation factor 4B	EIF4B	P23588	0.967754	-1.55068	0	+
Eukaryotic translation initiation factor 2 subunit 1	EIF2S1	P05198	1.01855	-1.55256	0	+
Mitochondrial dicarboxylate carrier	SLC25A10	Q9UBX3	0.882897	-1.5545	0	+
DNA-directed RNA polymerases I and III subunit RPAC1	POLR1C	O15160	0.874738	-1.5556	0	+
Guanine nucleotide-binding protein-like 3	GNL3	Q9BVP2	0.926906	-1.5601	0	+
RNA-binding protein 39	RBM39	Q14498;Q86U06	1.49374	-1.56025	0	+
SWI/SNF-related matrix-associated actin-dependent regulator of chromatin subfamily A member 5	SMARCA5	O60264;P28370	1.20914	-1.57934	0	+
2,4-dienoyl-CoA reductase, mitochondrial	DECR1	Q16698	0.891713	-1.58021	0	+
HMG box transcription factor BBX	BBX	Q8WY36	0.911887	-1.58184	0	+
Protein LTV1 homolog	LTV1	Q96GA3	0.918324	-1.59314	0	+
Histone-lysine N-methyltransferase SETDB2	SETDB2	Q96T68	1.37817	-1.59335	0	+
Isoleucine--tRNA ligase, cytoplasmic	IARS	P41252	1.05073	-1.60369	0	+
Myb-binding protein 1A	MYBBP1A	Q9BQG0	1.07224	-1.60524	0	+
Eukaryotic translation initiation factor 2 subunit 3;Putative eukaryotic translation initiation factor 2 subunit 3-like protein	EIF2S3;EIF2S3L	P41091;Q2VIR3	1.1241	-1.60646	0	+
40S ribosomal protein S3a	RPS3A	P61247	0.832307	-1.61418	0	+
Gem-associated protein 4	GEMIN4	P57678	1.05124	-1.61552	0	+
Poly(U)-binding-splicing factor PUF60	PUF60	Q9UHX1	1.54697	-1.61574	0	+
Trifunctional enzyme subunit beta, mitochondrial;3-ketoacyl-CoA thiolase	HADHB	P55084	1.0887	-1.61998	0	+
Transcription initiation factor TFIID subunit 9	TAF9	Q16594	1.1431	-1.62205	0	+
Transcription activator BRG1	SMARCA4	P51532;P51531	1.19386	-1.62453	0	+
Kelch-like ECH-associated protein 1	KEAP1	Q14145	1.22241	-1.62542	0	+
DNA-directed RNA polymerase I subunit RPA49	POLR1E	Q9GZS1	1.05111	-1.62615	0	+
Heterogeneous nuclear ribonucleoprotein A3	HNRNPA3	P51991	1.44288	-1.62761	0	+
ATP-binding cassette sub-family F member 1	ABCF1	Q8NE71	1.07804	-1.63037	0	+
Leucine-rich PPR motif-containing protein, mitochondrial	LRPPRC	P42704	0.908316	-1.63149	0	+
Replication factor C subunit 1	RFC1	P35251	1.10068	-1.63558	0	+
Neutral amino acid transporter B(0)	SLC1A5	Q15758	1.0462	-1.64435	0	+
AT-rich interactive domain-containing protein 4A	ARID4A	P29374	1.09781	-1.65369	0	+
Cell cycle and apoptosis regulator protein 2	CCAR2	Q8N163	0.973979	-1.65639	0	+
PHD finger protein 6	PHF6	Q8IWS0	1.48506	-1.66016	0	+
N-alpha-acetyltransferase 16, NatA auxiliary subunit	NAA16	Q6N069	0.905559	-1.66362	0	+
Endoplasmic reticulum aminopeptidase 1	ERAP1	Q9NZ08	1.0077	-1.6676	0	+
Cullin-associated NEDD8-dissociated protein 1	CAND1	Q86VP6	1.02866	-1.67498	0	+
Leucine--tRNA ligase, cytoplasmic	LARS	Q9P2J5	1.16733	-1.67581	0	+
T-complex protein 1 subunit gamma	CCT3	P49368	1.03684	-1.68897	0	+
THO complex subunit 1	THOC1	Q96FV9	1.4078	-1.69046	0	+
Rho GTPase-activating protein 31	ARHGAP31	Q2M1Z3	0.990019	-1.69277	0.001443	+
Cleavage and polyadenylation specificity factor subunit 3	CPSF3	Q9UKF6	0.956562	-1.69379	0	+
Complement component 1 Q subcomponent-binding protein, mitochondrial	C1QBP	Q07021	1.11645	-1.69466	0	+
60S ribosomal protein L8	RPL8	P62917	1.31988	-1.69761	0	+
U4/U6.U5 tri-snRNP-associated protein 1	SART1	O43290	1.49199	-1.69851	0	+
Dedicator of cytokinesis protein 2	DOCK2	Q92608	0.947602	-1.7055	0	+
Ankyrin repeat domain-containing protein 17	ANKRD17	O75179	0.957006	-1.70656	0	+
Protein RCC2	RCC2	Q9P258	1.28112	-1.71393	0	+
40S ribosomal protein SA	RPSA	P08865	1.09413	-1.71503	0	+
Importin subunit alpha-1	KPNA2	P52292	1.07235	-1.72289	0	+
M-phase phosphoprotein 8	MPHOSPH8	Q99549	0.849326	-1.72463	0	+
THO complex subunit 2	THOC2	Q8NI27	1.13836	-1.72504	0	+
Heterogeneous nuclear ribonucleoprotein A1;Heterogeneous nuclear ribonucleoprotein A1, N-terminally processed;Heterogeneous nuclear ribonucleoprotein A1-like 2	HNRNPA1;HNRNPA1L2	P09651;Q32P51	1.54267	-1.72646	0	+
Fermitin family homolog 3	FERMT3	Q86UX7	0.923695	-1.72656	0	+
WD repeat-containing protein 3	WDR3	Q9UNX4	1.1042	-1.72716	0	+
Ubiquitin carboxyl-terminal hydrolase isozyme L5	UCHL5	Q9Y5K5	0.865399	-1.72801	0	+
Kinectin	KTN1	Q86UP2	1.56632	-1.73318	0	+
Splicing regulatory glutamine/lysine-rich protein 1	SREK1	Q8WXA9	0.933574	-1.7339	0	+
Probable ubiquitin carboxyl-terminal hydrolase FAF-X;Probable ubiquitin carboxyl-terminal hydrolase FAF-Y	USP9X;USP9Y	Q93008;O00507	0.898388	-1.73654	0	+
AP-3 complex subunit delta-1	AP3D1	O14617	0.941918	-1.73698	0	+
60S ribosomal protein L3	RPL3	P39023;Q92901	1.13899	-1.73926	0	+
Tropomodulin-3	TMOD3	Q9NYL9	1.08898	-1.74023	0	+
Pre-rRNA-processing protein TSR1 homolog	TSR1	Q2NL82	0.867322	-1.74389	0	+
Aminoacyl tRNA synthase complex-interacting multifunctional protein 1;Endothelial monocyte-activating polypeptide 2	AIMP1	Q12904	0.98885	-1.74757	0	+
N-alpha-acetyltransferase 15, NatA auxiliary subunit	NAA15	Q9BXJ9	1.45649	-1.75047	0	+
Pleiotropic regulator 1	PLRG1	O43660	0.967968	-1.75525	0	+
rRNA 2-O-methyltransferase fibrillarin	FBL	P22087	0.981356	-1.75614	0	+
60S ribosomal protein L6	RPL6	Q02878	1.04722	-1.77676	0	+
Exportin-7;Ran-binding protein 17	XPO7;RANBP17	Q9UIA9;Q9H2T7	1.02679	-1.7862	0	+
Signal recognition particle subunit SRP68	SRP68	Q9UHB9	1.07832	-1.79456	0	+
Retinoblastoma-associated protein	RB1	P06400	1.03165	-1.80201	0	+
Metastasis-associated protein MTA2	MTA2	O94776	1.35594	-1.8034	0	+
ADP-ribosylation factor-like protein 6-interacting protein 4	ARL6IP4	Q66PJ3	0.939889	-1.81197	0	+
ATP-dependent RNA helicase DDX18	DDX18	Q9NVP1	1.07844	-1.81411	0	+
Splicing factor 3B subunit 3	SF3B3	Q15393	1.05606	-1.81693	0	+
Nipped-B-like protein	NIPBL	Q6KC79	0.856098	-1.82071	0.00073475	+
26S proteasome non-ATPase regulatory subunit 2	PSMD2	Q13200	1.05677	-1.82222	0	+
Tyrosine--tRNA ligase, cytoplasmic;Tyrosine--tRNA ligase, cytoplasmic, N-terminally processed	YARS	P54577	1.38211	-1.82637	0	+
Heterogeneous nuclear ribonucleoproteins A2/B1	HNRNPA2B1	P22626	0.868092	-1.83058	0	+
Very-long-chain enoyl-CoA reductase	TECR	Q9NZ01	0.834689	-1.83731	0	+
Protein FAM111A	FAM111A	Q96PZ2	1.06562	-1.84195	0	+
Exportin-1	XPO1	O14980	0.865947	-1.84806	0	+
D-3-phosphoglycerate dehydrogenase	PHGDH	O43175	0.946585	-1.86351	0	+
Dedicator of cytokinesis protein 8	DOCK8	Q8NF50;Q96N67	1.17756	-1.86375	0	+
Crooked neck-like protein 1	CRNKL1	Q9BZJ0	0.964826	-1.86567	0	+
Ribosomal biogenesis protein LAS1L	LAS1L	Q9Y4W2	1.13786	-1.86607	0	+
Unconventional myosin-Ie	MYO1E	Q12965;O00160	1.12994	-1.8668	0	+
ATP-dependent RNA helicase A	DHX9	Q08211	1.39045	-1.86852	0	+
DNA-directed RNA polymerase II subunit RPB2	POLR2B	P30876	1.16134	-1.87452	0	+
Sister chromatid cohesion protein PDS5 homolog A	PDS5A	Q29RF7	0.97688	-1.8779	0	+
Flap endonuclease 1	FEN1	P39748;CON__P01030;CON__ENSEMBL:ENSBTAP00000007350	0.904574	-1.88089	0	+
Nucleolar protein 6	NOL6	Q9H6R4	1.06337	-1.886	0	+
THO complex subunit 6 homolog	THOC6	Q86W42	1.08633	-1.89158	0	+
U4/U6.U5 tri-snRNP-associated protein 2	USP39	Q53GS9	1.02903	-1.89479	0	+
Eukaryotic initiation factor 4A-I	EIF4A1	P60842;Q14240	1.31016	-1.90022	0	+
Telomerase Cajal body protein 1	WRAP53	Q9BUR4	0.87716	-1.90425	0	+
Nuclear pore complex protein Nup205	NUP205	Q92621	1.76184	-1.91853	0	+
Protein bicaudal D homolog 2	BICD2	Q8TD16	1.07095	-1.9217	0.0014577	+
Polypyrimidine tract-binding protein 1	PTBP1	P26599;O95758	1.03011	-1.92198	0	+
Mitotic checkpoint protein BUB3	BUB3	O43684	1.0301	-1.92445	0	+
116 kDa U5 small nuclear ribonucleoprotein component	EFTUD2	Q15029	1.01609	-1.92483	0	+
Transcription initiation factor TFIID subunit 7	TAF7	Q15545	1.21618	-1.9257	0	+
Dolichyl-diphosphooligosaccharide--protein glycosyltransferase subunit 1	RPN1	P04843	1.20614	-1.92697	0	+
Probable ATP-dependent RNA helicase DDX47	DDX47	Q9H0S4	1.71536	-1.93358	0	+
Calmodulin-regulated spectrin-associated protein 1	CAMSAP1	Q5T5Y3	1.0126	-1.93591	0	+
Erlin-2	ERLIN2	O94905	1.25664	-1.95088	0.00075586	+
Trifunctional purine biosynthetic protein adenosine-3;Phosphoribosylamine--glycine ligase;Phosphoribosylformylglycinamidine cyclo-ligase;Phosphoribosylglycinamide formyltransferase	GART	P22102	0.919948	-1.95867	0	+
Unconventional myosin-IXb	MYO9B	Q13459	1.76015	-1.9625	0	+
Putative elongation factor 1-alpha-like 3;Elongation factor 1-alpha 1;Elongation factor 1-alpha 2	EEF1A1P5;EEF1A1;EEF1A2	Q5VTE0;P68104;Q05639	1.2015	-1.96455	0	+
Insulin-like growth factor 2 mRNA-binding protein 3	IGF2BP3	O00425	1.40678	-1.97144	0	+
Exosome complex exonuclease RRP44	DIS3	Q9Y2L1	1.5731	-1.97321	0	+
Histone-binding protein RBBP4	RBBP4	Q09028	0.987298	-1.97829	0	+
ATP-dependent RNA helicase DDX3X;ATP-dependent RNA helicase DDX3Y	DDX3X;DDX3Y	O00571;O15523;Q9NQI0	1.03395	-1.98554	0	+
SWI/SNF complex subunit SMARCC1	SMARCC1	Q92922	0.996427	-1.98755	0	+
KH domain-containing, RNA-binding, signal transduction-associated protein 1	KHDRBS1	Q07666	0.946946	-1.98863	0	+
T-cell leukemia/lymphoma protein 1A	TCL1A	P56279	1.27592	-1.9894	0	+
Serine/threonine-protein kinase Chk1	CHEK1	O14757	0.92869	-1.9988	0.0014347	+
Leucine-rich repeat-containing protein 59	LRRC59	Q96AG4	1.13634	-2.00115	0	+
Pre-mRNA-processing factor 19	PRPF19	Q9UMS4	1.24794	-2.00265	0	+
Matrin-3	MATR3	P43243	1.20633	-2.00367	0	+
ATP-dependent 6-phosphofructokinase, muscle type	PFKM	P08237	0.898064	-2.00398	0	+
Nuclear export mediator factor NEMF	NEMF	O60524	1.29394	-2.00966	0	+
Arf-GAP with coiled-coil, ANK repeat and PH domain-containing protein 2	ACAP2	Q15057	0.973853	-2.01133	0	+
Hematopoietic lineage cell-specific protein	HCLS1	P14317	1.0628	-2.01917	0	+
Transcription initiation factor TFIID subunit 8	TAF8	Q7Z7C8	1.72035	-2.02047	0	+
Translational activator GCN1	GCN1L1	Q92616	1.26279	-2.03149	0	+
Glutamine--tRNA ligase	QARS	P47897	1.18903	-2.03233	0	+
Talin-1	TLN1	Q9Y490	1.11079	-2.03257	0	+
Cingulin-like protein 1	CGNL1	Q0VF96	0.934248	-2.0349	0.0092531	+
Kinesin-like protein KIF22	KIF22	Q14807	0.841005	-2.03618	0	+
Arginine and glutamate-rich protein 1	ARGLU1	Q9NWB6	2.00011	-2.05095	0	+
Nucleoplasmin-3	NPM3	O75607	1.54661	-2.05917	0	+
GMP synthase [glutamine-hydrolyzing]	GMPS	P49915	1.19512	-2.05945	0.0020979	+
Transcription elongation regulator 1	TCERG1	O14776;Q5VWI1	0.894904	-2.05992	0	+
Pyruvate kinase PKM	PKM	P14618;P30613	1.07259	-2.06198	0	+
Developmentally-regulated GTP-binding protein 1	DRG1	Q9Y295	1.16166	-2.06636	0	+
2-5-oligoadenylate synthase 2	OAS2	P29728	1.58222	-2.06868	0	+
U3 small nucleolar ribonucleoprotein protein MPP10	MPHOSPH10	O00566	1.40945	-2.07117	0	+
Myosin light polypeptide 6	MYL6	P60660;P14649	1.31892	-2.07481	0	+
Tubulin alpha-4A chain	TUBA4A	P68366	1.8199	-2.07974	0	+
Lysine-specific demethylase 4B	KDM4B	O94953	1.26097	-2.08423	0	+
Protein transport protein Sec23A;Protein transport protein Sec23B	SEC23A;SEC23B	Q15436;Q15437	1.0478	-2.08676	0	+
Regulating synaptic membrane exocytosis protein 1	RIMS1	Q86UR5	0.904856	-2.08836	0.0014215	+
Methylosome protein 50	WDR77	Q9BQA1	1.12527	-2.0905	0	+
Condensin complex subunit 2	NCAPH	Q15003	1.09634	-2.10426	0	+
DNA replication licensing factor MCM4	MCM4	P33991	1.08881	-2.10465	0	+
DNA replication licensing factor MCM7	MCM7	P33993	1.4687	-2.10679	0	+
Polyadenylate-binding protein 2	PABPN1	Q86U42	1.13354	-2.11087	0	+
Transformer-2 protein homolog alpha	TRA2A	Q13595	1.1715	-2.11308	0	+
ATP synthase subunit alpha, mitochondrial	ATP5A1	P25705	1.08278	-2.11591	0	+
Lysine-specific demethylase 5A	KDM5A	P29375	1.20723	-2.12281	0	+
Signal recognition particle 14 kDa protein	SRP14	P37108	1.22863	-2.12792	0	+
B-cell receptor CD22	CD22	P20273	0.843072	-2.13469	0	+
Tubulin alpha-1B chain	TUBA1B	P68363;A6NHL2;Q9H853	1.14865	-2.1439	0	+
Gamma-adducin	ADD3	Q9UEY8	1.19131	-2.14578	0.001444	+
Putative RNA-binding protein Luc7-like 2	LUC7L2	Q9Y383	1.31535	-2.14645	0	+
Caspase activity and apoptosis inhibitor 1	CAAP1	Q9H8G2	0.927816	-2.14724	0	+
Transcription initiation factor TFIID subunit 13	TAF13	Q15543	1.43984	-2.14793	0	+
Coatomer subunit alpha;Xenin;Proxenin	COPA	P53621	1.76447	-2.15319	0	+
Ataxin-10	ATXN10	Q9UBB4	1.05375	-2.15471	0	+
F-box/LRR-repeat protein 12	FBXL12	Q9NXK8	0.910203	-2.15739	0	+
Tubulin beta-3 chain	TUBB3	Q13509	1.18197	-2.16162	0	+
Casein kinase II subunit alpha;Casein kinase II subunit alpha 3	CSNK2A1;CSNK2A3	P68400;Q8NEV1	1.63341	-2.16479	0	+
X-ray repair cross-complementing protein 6	XRCC6	P12956	1.7991	-2.16484	0	+
Nuclear pore complex protein Nup133	NUP133	Q8WUM0	1.05215	-2.16696	0.0014286	+
Alpha-globin transcription factor CP2	TFCP2	Q12800	1.02715	-2.17142	0	+
Taste receptor type 2 member 20	TAS2R20	P59543	1.18227	-2.17852	0.004749	+
Probable ATP-dependent RNA helicase DDX52	DDX52	Q9Y2R4	1.0164	-2.18355	0	+
Protein FAM91A1	FAM91A1	Q658Y4	1.09104	-2.1842	0	+
Transportin-3	TNPO3	Q9Y5L0	1.00964	-2.18636	0	+
Serine/threonine-protein kinase RIO1	RIOK1	Q9BRS2	1.02324	-2.18642	0	+
Unconventional myosin-XVIIIa	MYO18A	Q92614	2.06518	-2.20092	0	+
AP-2 complex subunit alpha-2	AP2A2	O94973	1.33304	-2.20834	0	+
Cleavage and polyadenylation specificity factor subunit 6	CPSF6	Q16630	1.0479	-2.21847	0	+
DnaJ homolog subfamily A member 1	DNAJA1	P31689	1.16541	-2.22065	0	+
Tubulin beta chain	TUBB	P07437	1.33027	-2.22617	0	+
Importin-9	IPO9	Q96P70	0.949508	-2.23663	0	+
Exportin-T	XPOT	O43592	1.45299	-2.24288	0	+
Heterogeneous nuclear ribonucleoprotein F;Heterogeneous nuclear ribonucleoprotein F, N-terminally processed	HNRNPF	P52597	1.23443	-2.24504	0	+
DNA helicase INO80	INO80	Q9ULG1	1.09	-2.24652	0	+
Histone deacetylase 2	HDAC2	Q92769	1.47062	-2.2474	0	+
Tubulin beta-6 chain	TUBB6	Q9BUF5	0.91282	-2.24993	0	+
Tubulin alpha-1A chain;Tubulin alpha-3C/D chain;Tubulin alpha-3E chain	TUBA1A;TUBA3C;TUBA3E	Q71U36;Q13748;Q6PEY2	1.12717	-2.25224	0	+
Nuclear cap-binding protein subunit 1	NCBP1	Q09161	1.78934	-2.25274	0	+
Splicing factor 3B subunit 1	SF3B1	O75533	1.22544	-2.25637	0	+
Ribosomal RNA processing protein 1 homolog B	RRP1B	Q14684	0.980659	-2.27098	0	+
Phenylalanine--tRNA ligase alpha subunit	FARSA	Q9Y285	1.16784	-2.27643	0	+
Chromodomain-helicase-DNA-binding protein 4	CHD4	Q14839	1.95549	-2.28091	0	+
		P0DP25;P0DP24;P0DP23	1.16332	-2.2899	0	+
La-related protein 1	LARP1	Q6PKG0;Q659C4	0.936903	-2.30666	0	+
RalBP1-associated Eps domain-containing protein 1	REPS1	Q96D71;Q8NFH8	0.83428	-2.30957	0	+
Adipocyte enhancer-binding protein 1	AEBP1	Q8IUX7;Q8N436	1.31723	-2.31308	0	+
Eukaryotic translation initiation factor 4 gamma 1	EIF4G1	Q04637	1.51051	-2.31893	0	+
Putative pre-mRNA-splicing factor ATP-dependent RNA helicase DHX16	DHX16	O60231	1.13166	-2.3218	0	+
Cytochrome b-c1 complex subunit 2, mitochondrial	UQCRC2	P22695	1.54167	-2.3309	0	+
General transcription factor II-I	GTF2I	P78347	1.08901	-2.33103	0	+
Regulator of nonsense transcripts 2	UPF2	Q9HAU5	1.38333	-2.335	0	+
Microtubule-associated protein RP/EB family member 2	MAPRE2	Q15555	1.24056	-2.33508	0	+
EH domain-containing protein 1;EH domain-containing protein 3	EHD1;EHD3	Q9H4M9;Q9NZN3	1.46834	-2.35194	0	+
RNA polymerase-associated protein CTR9 homolog	CTR9	Q6PD62	0.836141	-2.36127	0.0041096	+
Serine/threonine-protein phosphatase PP1-gamma catalytic subunit	PPP1CC	P36873	2.27364	-2.36164	0	+
Kinesin-1 heavy chain;Kinesin heavy chain isoform 5C;Kinesin heavy chain isoform 5A	KIF5B;KIF5C;KIF5A	P33176;O60282;Q12840	0.888504	-2.36254	0	+
Splicing factor 3A subunit 1	SF3A1	Q15459	1.41048	-2.36278	0	+
Condensin complex subunit 3	NCAPG	Q9BPX3	1.3753	-2.36357	0	+
40S ribosomal protein S25	RPS25	P62851	0.974671	-2.36861	0	+
Transgelin-2	TAGLN2	P37802	1.61316	-2.36903	0	+
Death domain-associated protein 6	DAXX	Q9UER7	1.19751	-2.37269	0	+
Chromobox protein homolog 3	CBX3	Q13185;P83916;P45973	1.03953	-2.38515	0	+
Testis-expressed sequence 10 protein	TEX10	Q9NXF1	1.02659	-2.38784	0	+
MMS19 nucleotide excision repair protein homolog	MMS19	Q96T76	0.919751	-2.38963	0	+
Protein Red	IK	Q13123	0.862031	-2.39047	0	+
G patch domain-containing protein 1	GPATCH1	Q9BRR8	1.80912	-2.39367	0	+
Poly(rC)-binding protein 1	PCBP1	Q15365;P57723	1.22035	-2.39448	0	+
Polyadenylate-binding protein 1	PABPC1	P11940;Q9H361;Q4VXU2	1.21375	-2.39741	0	+
Coilin	COIL	P38432	0.893725	-2.40171	0	+
FACT complex subunit SSRP1	SSRP1	Q08945	0.971989	-2.40281	0	+
Importin-4	IPO4	Q8TEX9	0.979585	-2.40309	0	+
26S protease regulatory subunit 6A	PSMC3	P17980	0.893684	-2.40596	0	+
Cell division cycle and apoptosis regulator protein 1	CCAR1	Q8IX12	1.47658	-2.40879	0	+
Serine/threonine-protein phosphatase 2A 65 kDa regulatory subunit A alpha isoform	PPP2R1A	P30153;P30154	1.30004	-2.40994	0	+
Eukaryotic translation initiation factor 2D	EIF2D	P41214	1.38053	-2.42802	0	+
Integrator complex subunit 4	INTS4	Q96HW7	0.890893	-2.43004	0	+
Origin recognition complex subunit 5	ORC5	O43913	0.866667	-2.4314	0	+
Heterogeneous nuclear ribonucleoprotein U	HNRNPU	Q00839	1.29156	-2.43222	0	+
Leucine-rich repeat-containing protein 47	LRRC47	Q8N1G4	0.832475	-2.43532	0	+
WD repeat-containing protein 11	WDR11	Q9BZH6	1.33739	-2.43623	0	+
Plasma membrane calcium-transporting ATPase 1;Plasma membrane calcium-transporting ATPase 4;Plasma membrane calcium-transporting ATPase 3	ATP2B1;ATP2B4;ATP2B3	P20020;P23634;Q16720;Q01814	1.37609	-2.43649	0	+
Ras GTPase-activating protein 2	RASA2	Q15283	1.34406	-2.44111	0	+
Histone deacetylase 1	HDAC1	Q13547;O15379	1.62476	-2.44411	0	+
Importin subunit beta-1	KPNB1	Q14974	1.45314	-2.45388	0	+
DNA polymerase delta catalytic subunit	POLD1	P28340	1.31347	-2.45404	0	+
Chromodomain-helicase-DNA-binding protein 8	CHD8	Q9HCK8	0.961295	-2.45617	0	+
RNA 3-terminal phosphate cyclase-like protein	RCL1	Q9Y2P8	1.05347	-2.4634	0	+
Exosome complex component MTR3	EXOSC6	Q5RKV6	1.13729	-2.46386	0.0040844	+
Glutamate-rich WD repeat-containing protein 1	GRWD1	Q9BQ67	3.12128	-2.46539	0	+
tRNA pseudouridine synthase A, mitochondrial	PUS1	Q9Y606	1.04511	-2.47413	0	+
ETS-related transcription factor Elf-1	ELF1	P32519	1.08523	-2.48084	0	+
Probable ATP-dependent RNA helicase DDX49	DDX49	Q9Y6V7	1.26619	-2.4872	0	+
ATP-dependent RNA helicase DHX8	DHX8	Q14562	1.02384	-2.49442	0	+
Ribosome biogenesis regulatory protein homolog	RRS1	Q15050	1.36556	-2.49617	0	+
Poly(rC)-binding protein 2	PCBP2	Q15366;P57721	1.41284	-2.49822	0	+
Double-stranded RNA-specific adenosine deaminase	ADAR	P55265	1.54515	-2.50343	0	+
Pre-mRNA-splicing factor CWC22 homolog	CWC22	Q9HCG8	1.08872	-2.5056	0	+
Rho guanine nucleotide exchange factor 1	ARHGEF1	Q92888	0.843354	-2.52037	0	+
60S acidic ribosomal protein P0;60S acidic ribosomal protein P0-like	RPLP0;RPLP0P6	P05388;Q8NHW5	1.1768	-2.52266	0	+
Eukaryotic translation initiation factor 3 subunit I	EIF3I	Q13347	1.06441	-2.53546	0	+
Activator of 90 kDa heat shock protein ATPase homolog 1	AHSA1	O95433	1.62943	-2.53943	0	+
Nuclear pore complex protein Nup153	NUP153	P49790	0.913794	-2.54083	0	+
40S ribosomal protein S29	RPS29	P62273	0.948763	-2.55796	0	+
ATP-binding cassette sub-family D member 3	ABCD3	P28288	1.28379	-2.56306	0	+
Coatomer subunit epsilon	COPE	O14579	1.44036	-2.5648	0	+
Ubiquitin-like modifier-activating enzyme 1	UBA1	P22314	1.54724	-2.56662	0	+
Spectrin alpha chain, non-erythrocytic 1	SPTAN1	Q13813	0.954665	-2.57309	0	+
Structural maintenance of chromosomes protein 2	SMC2	O95347	1.34697	-2.58909	0	+
Splicing factor U2AF 35 kDa subunit	U2AF1	P0DN76;Q01081;Q8WU68	1.34128	-2.59114	0	+
Protein strawberry notch homolog 1	SBNO1	A3KN83	0.978131	-2.60237	0	+
Leucine-rich repeat and WD repeat-containing protein 1	LRWD1	Q9UFC0	1.05513	-2.60789	0.00075358	+
AP-1 complex subunit beta-1	AP1B1	Q10567	1.51137	-2.61811	0	+
Exosome component 10	EXOSC10	Q01780	0.940864	-2.62647	0	+
Tubulin gamma-1 chain;Tubulin gamma-2 chain	TUBG1;TUBG2	P23258;Q9NRH3	1.13736	-2.63686	0	+
AT-rich interactive domain-containing protein 2	ARID2	Q68CP9	1.39848	-2.64243	0	+
DNA mismatch repair protein Msh6	MSH6	P52701	1.14531	-2.64669	0	+
Microtubule-associated protein 1B;MAP1B heavy chain;MAP1 light chain LC1	MAP1B	P46821	1.97839	-2.64716	0	+
Tubulin beta-4B chain;Tubulin beta-4A chain	TUBB4B;TUBB4A	P68371;P04350;A6NNZ2;CON__ENSEMBL:ENSBTAP00000025008;Q9H4B7	1.37493	-2.64851	0	+
TBC1 domain family member 10B	TBC1D10B	Q4KMP7	0.829685	-2.65079	0	+
Breakpoint cluster region protein	BCR	P11274	1.09202	-2.66583	0	+
Actin-like protein 6A	ACTL6A	O96019;O94805	1.1171	-2.6671	0	+
Coiled-coil domain-containing protein 47	CCDC47	Q96A33	0.952909	-2.67107	0	+
Putative neutrophil cytosol factor 1C;Neutrophil cytosol factor 1;Putative neutrophil cytosol factor 1B	NCF1C;NCF1;NCF1B	A8MVU1;P14598;A6NI72	1.25713	-2.67407	0	+
Surfeit locus protein 4	SURF4	O15260	1.23092	-2.6783	0	+
Twinfilin-2	TWF2	Q6IBS0	0.867479	-2.68001	0.0014535	+
Fatty acid synthase;[Acyl-carrier-protein] S-acetyltransferase;[Acyl-carrier-protein] S-malonyltransferase;3-oxoacyl-[acyl-carrier-protein] synthase;3-oxoacyl-[acyl-carrier-protein] reductase;3-hydroxyacyl-[acyl-carrier-protein] dehydratase;Enoyl-[acyl-carrier-protein] reductase;Oleoyl-[acyl-carrier-protein] hydrolase	FASN	P49327	1.63785	-2.68163	0	+
Transcription termination factor 2	TTF2	Q9UNY4	1.21917	-2.68569	0	+
Nuclear factor related to kappa-B-binding protein	NFRKB	Q6P4R8	1.631	-2.68806	0	+
NADH dehydrogenase [ubiquinone] 1 alpha subcomplex subunit 10, mitochondrial	NDUFA10	O95299	0.99906	-2.69221	0	+
U4/U6 small nuclear ribonucleoprotein Prp31	PRPF31	Q8WWY3	1.04256	-2.70008	0	+
Anaphase-promoting complex subunit 1	ANAPC1	Q9H1A4	1.37204	-2.70045	0.0014451	+
Eukaryotic translation initiation factor 4 gamma 2	EIF4G2	P78344	1.32127	-2.71821	0	+
Sperm flagellar protein 2	SPEF2	Q9C093	1.41259	-2.72008	0.0041152	+
ATP-dependent RNA helicase DDX39A	DDX39A	O00148	1.25419	-2.73671	0	+
T-complex protein 1 subunit zeta	CCT6A	P40227;Q92526	2.00393	-2.7498	0	+
Myocyte-specific enhancer factor 2C;Myocyte-specific enhancer factor 2A;Myocyte-specific enhancer factor 2D	MEF2C;MEF2A;MEF2D	Q06413;Q02078;Q14814	1.34712	-2.7518	0	+
Serine/threonine-protein phosphatase PP1-alpha catalytic subunit	PPP1CA	P62136	1.49766	-2.75471	0	+
Eukaryotic translation initiation factor 3 subunit A	EIF3A	Q14152	1.40075	-2.76577	0	+
E3 ubiquitin-protein ligase UHRF1	UHRF1	Q96T88	1.3884	-2.77357	0	+
U4/U6 small nuclear ribonucleoprotein Prp4	PRPF4	O43172	0.853144	-2.7765	0	+
Beta-arrestin-2	ARRB2	P32121	1.12778	-2.7898	0	+
RAS protein activator like-3	RASAL3	Q86YV0	1.02447	-2.79891	0	+
Cell division cycle-associated protein 2	CDCA2	Q69YH5	1.65795	-2.80496	0	+
FACT complex subunit SPT16	SUPT16H	Q9Y5B9	1.15058	-2.80587	0	+
Heterogeneous nuclear ribonucleoprotein Q	SYNCRIP	O60506	1.66911	-2.8063	0	+
Nuclear pore complex protein Nup88	NUP88	Q99567	0.8553	-2.8074	0	+
E3 ubiquitin-protein ligase RNF213	RNF213	Q63HN8	1.15907	-2.80887	0	+
Polycomb protein EED	EED	O75530	1.20596	-2.81204	0.0041237	+
Protein arginine N-methyltransferase 1	PRMT1	Q99873	0.976221	-2.8121	0	+
ATP-dependent 6-phosphofructokinase, platelet type	PFKP	Q01813	0.848654	-2.81287	0	+
Protein flightless-1 homolog	FLII	Q13045	1.67863	-2.81565	0	+
PHD finger protein 3	PHF3	Q92576	1.08456	-2.82123	0	+
Elongation factor 1-gamma	EEF1G	P26641	0.944994	-2.82188	0	+
SNW domain-containing protein 1	SNW1	Q13573	1.49137	-2.82374	0	+
Heterogeneous nuclear ribonucleoprotein A0	HNRNPA0	Q13151	1.117	-2.82529	0	+
X-ray repair cross-complementing protein 5	XRCC5	P13010	1.49815	-2.83926	0	+
Elongation factor 2	EEF2	P13639	1.02717	-2.84005	0	+
Kinesin-like protein KIFC1	KIFC1	Q9BW19	0.957719	-2.85364	0	+
Double-strand break repair protein MRE11A	MRE11A	P49959	1.50071	-2.86297	0	+
Nucleolar complex protein 4 homolog	NOC4L	Q9BVI4	1.27056	-2.86425	0	+
Shugoshin-like 2	SGOL2	Q562F6	1.20313	-2.86987	0	+
Asparagine--tRNA ligase, cytoplasmic	NARS	O43776	0.886636	-2.87078	0	+
Pre-mRNA 3-end-processing factor FIP1	FIP1L1	Q6UN15	1.45944	-2.8772	0	+
Mitochondrial import inner membrane translocase subunit TIM50	TIMM50	Q3ZCQ8	0.837638	-2.893	0	+
60S acidic ribosomal protein P1	RPLP1	P05386	1.52394	-2.90173	0	+
Cytoskeleton-associated protein 2	CKAP2	Q8WWK9	1.29418	-2.9207	0	+
Fanconi anemia group I protein	FANCI	Q9NVI1	1.30204	-2.92528	0	+
PERQ amino acid-rich with GYF domain-containing protein 2	GIGYF2	Q6Y7W6	1.08955	-2.94026	0	+
Cytoplasmic dynein 1 light intermediate chain 1	DYNC1LI1	Q9Y6G9	1.15336	-2.94479	0	+
Chromatin assembly factor 1 subunit B	CHAF1B	Q13112	1.00188	-2.95155	0	+
Bromodomain adjacent to zinc finger domain protein 1A	BAZ1A	Q9NRL2	1.64849	-2.95593	0	+
SWI/SNF-related matrix-associated actin-dependent regulator of chromatin subfamily D member 1	SMARCD1	Q96GM5;Q6STE5	1.293	-2.95681	0	+
Cell differentiation protein RCD1 homolog	RQCD1	Q92600	1.91369	-2.9571	0.00076805	+
HLA class I histocompatibility antigen, B-59 alpha chain;HLA class I histocompatibility antigen, B-35 alpha chain;HLA class I histocompatibility antigen, B-78 alpha chain;HLA class I histocompatibility antigen, B-56 alpha chain;HLA class I histocompatibility antigen, B-55 alpha chain;HLA class I histocompatibility antigen, B-54 alpha chain;HLA class I histocompatibility antigen, B-53 alpha chain;…	HLA-B;HLA-A;HLA-C;HLA-G;HLA-E;HLA-H	Q29940;P30685;P30498;P30495;P30493;P30492;P30491;P30490;P30484;P30464;P18465;P18464;P10319;P30455;P30447;P30443;P16188;P13746;P05534;P04439;Q29960;P30510;P30508;P30504;P17693;P13747;Q95365;Q29836;Q29718;Q04826;P30488;P30487;P30485;P30483;P30481;P30480;P30479;P30475;P30466;P30462;P30461;P30460;P18463;P03989;P01893;P01889;P30512;P30459;P30457;P30456;P30453;P30450;P18462;P16190;P16189;P10316;P10314;…	1.28982	-2.95996	0	+
Metastasis-associated protein MTA3	MTA3	Q9BTC8	1.34699	-2.96311	0	+
L-lactate dehydrogenase B chain	LDHB	P07195	1.04349	-2.9664	0	+
Lysine-specific demethylase PHF2	PHF2	O75151;Q9UPP1	1.35035	-2.99094	0	+
Interleukin enhancer-binding factor 2	ILF2	Q12905	1.3156	-2.99234	0	+
Nucleolar pre-ribosomal-associated protein 1	URB1	O60287	1.15214	-3.00575	0	+
Protein polybromo-1	PBRM1	Q86U86	1.66885	-3.01597	0	+
CCAAT/enhancer-binding protein zeta	CEBPZ	Q03701	1.28191	-3.02084	0	+
Ubiquitin carboxyl-terminal hydrolase 7	USP7	Q93009	1.52145	-3.02176	0	+
Ubiquitin carboxyl-terminal hydrolase 10	USP10	Q14694	1.14931	-3.03561	0	+
Rho guanine nucleotide exchange factor 2	ARHGEF2	Q92974	1.10495	-3.04393	0	+
Splicing factor U2AF 65 kDa subunit	U2AF2	P26368	1.36976	-3.04668	0	+
Apolipoprotein C-III	APOC3	P02656	1.4184	-3.05277	0	+
DnaJ homolog subfamily A member 2	DNAJA2	O60884	1.17362	-3.05391	0	+
28S ribosomal protein S9, mitochondrial	MRPS9	P82933	1.45678	-3.0546	0.0054127	+
Mediator of RNA polymerase II transcription subunit 19	MED19	A0JLT2	1.89991	-3.0798	0	+
DNA replication licensing factor MCM3	MCM3	P25205	1.27882	-3.09723	0	+
Thioredoxin	TXN	P10599	0.930035	-3.09731	0.0041294	+
THO complex subunit 5 homolog	THOC5	Q13769	1.68804	-3.10028	0	+
Negative elongation factor E	NELFE	P18615	0.863919	-3.10497	0	+
DENN domain-containing protein 2D	DENND2D	Q9H6A0	1.03741	-3.10997	0.00074627	+
Mitochondrial 2-oxoglutarate/malate carrier protein	SLC25A11	Q02978	1.65963	-3.11489	0	+
Glutamine and serine-rich protein 1	QSER1	Q2KHR3	1.05405	-3.12125	0.0040928	+
Heat shock 70 kDa protein 4	HSPA4	P34932	1.18531	-3.12213	0	+
Transportin-1	TNPO1	Q92973;O14787	1.36276	-3.13437	0	+
DNA-directed RNA polymerase II subunit RPB1	POLR2A	P24928	1.1844	-3.13516	0	+
E3 ubiquitin-protein ligase DTX1	DTX1	Q86Y01	1.62984	-3.14056	0	+
U3 small nucleolar RNA-associated protein 14 homolog A	UTP14A	Q9BVJ6;Q5TAP6	0.915695	-3.14085	0	+
Zinc finger protein 148	ZNF148	Q9UQR1	1.17015	-3.14449	0	+
T-complex protein 1 subunit delta	CCT4	P50991	1.58342	-3.14784	0	+
Lon protease homolog, mitochondrial	LONP1	P36776	1.86465	-3.16676	0	+
Exosome complex component RRP42	EXOSC7	Q15024	1.78745	-3.18191	0	+
CCR4-NOT transcription complex subunit 1	CNOT1	A5YKK6	1.93738	-3.18637	0	+
RNA-binding protein NOB1	NOB1	Q9ULX3	1.23527	-3.18699	0	+
Histone H1.3	HIST1H1D	P16402	0.843544	-3.19541	0	+
Nuclear pore complex protein Nup214	NUP214	P35658	1.39201	-3.2065	0	+
Lamina-associated polypeptide 2, isoforms beta/gamma;Thymopoietin;Thymopentin	TMPO	P42167	2.97603	-3.21174	0	+
Absent in melanoma 1 protein	AIM1	Q9Y4K1	1.40112	-3.21693	0	+
Sister chromatid cohesion protein PDS5 homolog B	PDS5B	Q9NTI5	1.25012	-3.23955	0	+
Importin subunit alpha-4	KPNA3	O00505	1.18711	-3.2409	0	+
Nucleosome assembly protein 1-like 1	NAP1L1	P55209	1.82976	-3.24309	0	+
rRNA-processing protein UTP23 homolog	UTP23	Q9BRU9	0.997519	-3.25762	0	+
26S proteasome non-ATPase regulatory subunit 4	PSMD4	P55036;A2A3N6	0.832601	-3.2709	0	+
La-related protein 4	LARP4	Q71RC2	1.15172	-3.27358	0.0014327	+
Galactokinase	GALK1	P51570	1.2156	-3.27826	0.00074571	+
Lamina-associated polypeptide 2, isoform alpha;Thymopoietin;Thymopentin	TMPO	P42166	1.71579	-3.29804	0	+
T-complex protein 1 subunit alpha	TCP1	P17987	1.41001	-3.29976	0	+
Gem-associated protein 5	GEMIN5	Q8TEQ6	1.72337	-3.30466	0	+
ATP-dependent RNA helicase DDX1	DDX1	Q92499	1.22816	-3.30844	0	+
Myosin-9	MYH9	P35579;P35749;P35580	1.41398	-3.31373	0	+
Protein virilizer homolog	KIAA1429	Q69YN4	1.21625	-3.33117	0	+
PX domain-containing protein kinase-like protein	PXK	Q7Z7A4	1.36269	-3.33364	0	+
Transcription initiation factor IIE subunit beta	GTF2E2	P29084	1.56237	-3.33702	0	+
Transcriptional repressor p66-beta	GATAD2B	Q8WXI9	0.923541	-3.34451	0	+
Set1/Ash2 histone methyltransferase complex subunit ASH2	ASH2L	Q9UBL3	1.02129	-3.35838	0	+
Casein kinase I isoform alpha;Casein kinase I isoform alpha-like	CSNK1A1;CSNK1A1L	P48729;Q8N752	1.11452	-3.36155	0	+
PC4 and SFRS1-interacting protein	PSIP1	O75475	1.91625	-3.37045	0	+
Retinoblastoma-binding protein 5	RBBP5	Q15291	1.29022	-3.37048	0	+
Zinc finger C3H1 domain-containing protein	ZFC3H1	O60293	1.0404	-3.37243	0	+
Transducin beta-like protein 3	TBL3	Q12788	0.876435	-3.37529	0	+
Signal recognition particle receptor subunit alpha	SRPR	P08240	1.4135	-3.37755	0	+
Polynucleotide 5-hydroxyl-kinase NOL9	NOL9	Q5SY16	1.03115	-3.38076	0	+
Activity-dependent neuroprotector homeobox protein	ADNP	Q9H2P0	1.47914	-3.38214	0	+
Nicotinamide phosphoribosyltransferase	NAMPT	P43490	1.35442	-3.39361	0	+
CD2 antigen cytoplasmic tail-binding protein 2	CD2BP2	O95400	1.46284	-3.39599	0	+
Extended synaptotagmin-1	ESYT1	Q9BSJ8	1.46173	-3.41294	0	+
Something about silencing protein 10	UTP3	Q9NQZ2	1.32443	-3.42327	0.0014104	+
Phosphatidylserine synthase 1	PTDSS1	P48651	0.967749	-3.42793	0	+
Cell division cycle protein 123 homolog	CDC123	O75794	0.964168	-3.4414	0	+
Ribosome production factor 2 homolog	RPF2	Q9H7B2	1.05556	-3.4444	0.0053836	+
Probable 28S rRNA (cytosine-C(5))-methyltransferase	NSUN5	Q96P11	2.11869	-3.44711	0	+
U5 small nuclear ribonucleoprotein 40 kDa protein	SNRNP40	Q96DI7	1.22026	-3.45121	0	+
DnaJ homolog subfamily A member 4	DNAJA4	Q8WW22	0.828876	-3.45222	0.0092838	+
Splicing factor, suppressor of white-apricot homolog	SFSWAP	Q12872	1.67704	-3.4644	0	+
RNA-binding protein 26	RBM26	Q5T8P6	1.21519	-3.49667	0	+
Tubulin alpha-1C chain	TUBA1C	Q9BQE3	1.80003	-3.4968	0	+
Translocator protein	TSPO	P30536	1.01998	-3.49718	0	+
DNA ligase 3	LIG3	P49916	1.5344	-3.49821	0	+
Peroxiredoxin-6	PRDX6	P30041	1.12926	-3.51107	0	+
Ancient ubiquitous protein 1	AUP1	Q9Y679	0.844911	-3.5134	0	+
Superkiller viralicidic activity 2-like 2	SKIV2L2	P42285	0.988795	-3.51883	0	+
Band 4.1-like protein 2	EPB41L2	O43491	2.02762	-3.52471	0	+
Eukaryotic translation initiation factor 3 subunit K	EIF3K	Q9UBQ5	0.983833	-3.52748	0	+
Protein disulfide-isomerase A6	PDIA6	Q15084	1.32457	-3.52839	0	+
NEDD8-activating enzyme E1 regulatory subunit	NAE1	Q13564	1.84268	-3.53866	0	+
DNA mismatch repair protein Msh2	MSH2	P43246	1.48315	-3.53964	0	+
Transcription intermediary factor 1-beta	TRIM28	Q13263	1.12123	-3.54353	0	+
Microspherule protein 1	MCRS1	Q96EZ8	1.16061	-3.5472	0	+
Cleavage and polyadenylation specificity factor subunit 4	CPSF4	O95639	0.939332	-3.56716	0	+
Transcription initiation factor TFIID subunit 10	TAF10	Q12962	1.18004	-3.59351	0	+
Rho GTPase-activating protein 4	ARHGAP4	P98171	0.972196	-3.59382	0	+
ATP-dependent RNA helicase DHX29	DHX29	Q7Z478	1.97496	-3.59422	0	+
Serine/threonine-protein kinase PAK 2;PAK-2p27;PAK-2p34;Serine/threonine-protein kinase PAK 1	PAK2;PAK1	Q13177;Q13153;O75914	1.87294	-3.59607	0	+
Eukaryotic translation initiation factor 3 subunit L	EIF3L	Q9Y262	1.38699	-3.60854	0	+
Nucleolin	NCL	P19338	2.09822	-3.62691	0	+
Heterogeneous nuclear ribonucleoprotein D0	HNRNPD	Q14103;O14979	1.11495	-3.63296	0	+
26S proteasome non-ATPase regulatory subunit 1	PSMD1	Q99460	0.904069	-3.63403	0	+
Putative oxidoreductase GLYR1	GLYR1	Q49A26	1.27055	-3.64048	0	+
THO complex subunit 3	THOC3	Q96J01	1.80899	-3.64465	0	+
Tryptophan--tRNA ligase, cytoplasmic;T1-TrpRS;T2-TrpRS	WARS	P23381	1.85437	-3.65355	0	+
ATP-dependent RNA helicase DDX50	DDX50	Q9BQ39	2.59075	-3.65512	0	+
Exosome complex component RRP45	EXOSC9	Q06265	1.22168	-3.66036	0	+
Probable ATP-dependent RNA helicase DDX6	DDX6	P26196	1.04693	-3.66796	0	+
Cyclin-L1	CCNL1	Q9UK58	0.93216	-3.67606	0	+
BRCA2 and CDKN1A-interacting protein	BCCIP	Q9P287	1.60497	-3.68921	0	+
Putative methyltransferase C9orf114	C9orf114	Q5T280	1.63206	-3.68944	0	+
Importin subunit alpha-5;Importin subunit alpha-5, N-terminally processed	KPNA1	P52294	1.21296	-3.69841	0	+
PHD finger protein 10	PHF10	Q8WUB8	0.870254	-3.73625	0	+
Sphingomyelin phosphodiesterase 4	SMPD4	Q9NXE4	1.33253	-3.75626	0.0014225	+
Asparagine synthetase [glutamine-hydrolyzing]	ASNS	P08243	1.04428	-3.76564	0	+
PCI domain-containing protein 2	PCID2	Q5JVF3	1.1657	-3.77348	0	+
S-methyl-5-thioadenosine phosphorylase	MTAP	Q13126	1.44989	-3.78311	0	+
cAMP-dependent protein kinase type II-beta regulatory subunit	PRKAR2B	P31323	0.902825	-3.78366	0	+
Inhibitor of growth protein 1	ING1	Q9UK53	1.57421	-3.78928	0.0040872	+
Ras GTPase-activating protein-binding protein 1	G3BP1	Q13283	1.56414	-3.79188	0	+
ATP-dependent RNA helicase DDX55	DDX55	Q8NHQ9	0.945492	-3.79316	0	+
Calponin-2	CNN2	Q99439	1.04275	-3.79417	0	+
Coatomer subunit gamma-2	COPG2	Q9UBF2	1.54379	-3.80067	0	+
Acetyl-CoA carboxylase 1;Biotin carboxylase	ACACA	Q13085	1.69325	-3.80724	0	+
ATP-dependent RNA helicase DDX54	DDX54	Q8TDD1	1.12868	-3.80868	0	+
Cleavage and polyadenylation specificity factor subunit 1	CPSF1	Q10570	1.88898	-3.80874	0	+
Transcriptional repressor p66-alpha	GATAD2A	Q86YP4	0.873668	-3.81299	0	+
Nck-associated protein 1-like	NCKAP1L	P55160	1.79005	-3.82377	0	+
E2/E3 hybrid ubiquitin-protein ligase UBE2O	UBE2O	Q9C0C9	1.89165	-3.82527	0.00073529	+
COP9 signalosome complex subunit 7b	COPS7B	Q9H9Q2	1.51814	-3.82771	0.0014154	+
Protein phosphatase inhibitor 2-like protein 3;Protein phosphatase inhibitor 2	PPP1R2P3;PPP1R2	Q6NXS1;P41236	1.34676	-3.83067	0.0060322	+
T-complex protein 1 subunit theta	CCT8	P50990	2.04074	-3.83856	0	+
Stathmin;Stathmin-2	STMN1;STMN2	P16949;Q93045	0.835466	-3.87255	0.00076511	+
Bromodomain-containing protein 7	BRD7	Q9NPI1	1.14747	-3.88207	0	+
Dynamin-1-like protein	DNM1L	O00429	1.3399	-3.90385	0	+
Serine/threonine-protein phosphatase 2A 55 kDa regulatory subunit B alpha isoform	PPP2R2A	P63151;Q66LE6;Q00005;Q9Y2T4	1.05926	-3.90919	0	+
Nucleolar and coiled-body phosphoprotein 1	NOLC1	Q14978	1.49914	-3.91249	0	+
2,3-cyclic-nucleotide 3-phosphodiesterase	CNP	P09543	1.34719	-3.91778	0	+
Coatomer subunit beta	COPB2	P35606	1.01225	-3.91941	0	+
Methylcrotonoyl-CoA carboxylase beta chain, mitochondrial	MCCC2	Q9HCC0	1.73899	-3.92567	0	+
Exosome complex component RRP46	EXOSC5	Q9NQT4	1.47712	-3.93079	0.0014674	+
Cell division cycle protein 27 homolog	CDC27	P30260	1.45952	-3.94583	0	+
Tyrosine-protein kinase Lck	LCK	P06239	1.05107	-3.951	0	+
Upstream-binding protein 1	UBP1	Q9NZI7	1.24973	-3.95984	0.00076394	+
Deoxynucleotidyltransferase terminal-interacting protein 1	DNTTIP1	Q9H147	1.40177	-3.97018	0	+
HMG domain-containing protein 4	HMGXB4	Q9UGU5	1.02511	-3.97056	0	+
Ubiquitin/ISG15-conjugating enzyme E2 L6	UBE2L6	O14933	2.09664	-3.97955	0.0014524	+
Methyl-CpG-binding domain protein 2	MBD2	Q9UBB5	1.28974	-3.99285	0	+
TBC1 domain family member 4	TBC1D4	O60343	1.59031	-4.00045	0	+
NADH dehydrogenase [ubiquinone] 1 alpha subcomplex subunit 9, mitochondrial	NDUFA9	Q16795	1.22481	-4.00221	0	+
RuvB-like 2	RUVBL2	Q9Y230	1.73065	-4.00421	0	+
CTP synthase 1	CTPS1	P17812;Q9NRF8	1.09404	-4.00696	0	+
Bifunctional lysine-specific demethylase and histidyl-hydroxylase MINA	MINA	Q8IUF8	1.04327	-4.01124	0	+
Replication factor C subunit 4	RFC4	P35249	0.954435	-4.01173	0	+
T-complex protein 1 subunit beta	CCT2	P78371	1.87802	-4.01571	0	+
Cyclin-T1	CCNT1	O60563	1.44808	-4.05853	0	+
ATP synthase subunit beta, mitochondrial	ATP5B	P06576	1.54449	-4.06428	0	+
Glucocorticoid receptor	NR3C1	P04150	1.55815	-4.07589	0	+
Probable ATP-dependent RNA helicase DDX10	DDX10	Q13206	1.59038	-4.09488	0	+
ATP-dependent RNA helicase DDX19A;ATP-dependent RNA helicase DDX19B	DDX19A;DDX19B	Q9NUU7;Q9UMR2	1.34607	-4.10253	0	+
Zinc finger protein 638	ZNF638	Q14966	1.49498	-4.11755	0	+
Septin-9	2009-09-01	Q9UHD8	1.12611	-4.12023	0	+
Intron-binding protein aquarius	AQR	O60306	1.1141	-4.12113	0	+
Ubiquitin-associated protein 2	UBAP2	Q5T6F2	1.55549	-4.1513	0	+
Glioma tumor suppressor candidate region gene 2 protein	GLTSCR2	Q9NZM5	1.94656	-4.15155	0	+
Cytoplasmic FMR1-interacting protein 2	CYFIP2	Q96F07;Q7L576	1.57858	-4.16471	0	+
Zinc finger CCCH domain-containing protein 4	ZC3H4	Q9UPT8	1.10729	-4.16823	0	+
Interleukin enhancer-binding factor 3	ILF3	Q12906	1.45738	-4.1994	0	+
BRCA1-A complex subunit BRE	BRE	Q9NXR7	1.72469	-4.21156	0	+
Mediator of RNA polymerase II transcription subunit 4	MED4	Q9NPJ6	1.41174	-4.24181	0	+
Cyclin-dependent kinase 12	CDK12	Q9NYV4;Q14004	3.01963	-4.26827	0	+
Segment polarity protein dishevelled homolog DVL-3	DVL3	Q92997;P54792;O14640	1.84913	-4.29284	0	+
Multifunctional protein ADE2;Phosphoribosylaminoimidazole-succinocarboxamide synthase;Phosphoribosylaminoimidazole carboxylase	PAICS	P22234	1.84621	-4.30214	0	+
DIS3-like exonuclease 1	DIS3L	Q8TF46	1.902	-4.31038	0	+
Selenocysteine-specific elongation factor	EEFSEC	P57772	1.26182	-4.31693	0	+
Guanine nucleotide-binding protein G(I)/G(S)/G(T) subunit beta-2;Guanine nucleotide-binding protein G(I)/G(S)/G(T) subunit beta-1	GNB2;GNB1	P62879;P62873;Q9HAV0;P16520	1.46658	-4.33827	0	+
SWI/SNF-related matrix-associated actin-dependent regulator of chromatin subfamily B member 1	SMARCB1	Q12824	1.23504	-4.34531	0	+
Ezrin	EZR	P15311;P26038;P35241	1.23987	-4.35062	0	+
Septin-7;Septin-14	SEPT7;SEPT14	Q16181;Q6ZU15	1.15742	-4.36315	0	+
Methylcrotonoyl-CoA carboxylase subunit alpha, mitochondrial	MCCC1	Q96RQ3	1.74495	-4.37691	0	+
Pre-mRNA-splicing regulator WTAP	WTAP	Q15007	1.47438	-4.3791	0.001462	+
Cleavage and polyadenylation specificity factor subunit 7	CPSF7	Q8N684	1.0038	-4.38095	0	+
Pumilio domain-containing protein KIAA0020	KIAA0020	Q15397	1.62508	-4.38316	0	+
Importin subunit alpha-3	KPNA4	O00629	1.43212	-4.38499	0	+
Chromosome alignment-maintaining phosphoprotein 1	CHAMP1	Q96JM3	1.76394	-4.3868	0	+
Cytoskeleton-associated protein 4	CKAP4	Q07065	1.45322	-4.39746	0	+
Eukaryotic translation initiation factor 3 subunit M	EIF3M	Q7L2H7	1.26609	-4.42079	0	+
Zinc finger CCCH domain-containing protein 11A	ZC3H11A	O75152	0.870815	-4.42275	0	+
Integrator complex subunit 1	INTS1	Q8N201	2.07026	-4.42807	0	+
Mediator of RNA polymerase II transcription subunit 1	MED1	Q15648	2.11611	-4.43494	0	+
Nibrin	NBN	O60934	1.61595	-4.46201	0	+
T-complex protein 1 subunit eta	CCT7	Q99832	1.5068	-4.4795	0	+
Suppressor of G2 allele of SKP1 homolog	SUGT1	Q9Y2Z0	1.86623	-4.50261	0	+
Polymerase delta-interacting protein 3	POLDIP3	Q9BY77	1.48286	-4.52207	0	+
Microtubule-associated protein 4	MAP4	P27816	1.83695	-4.55869	0	+
Septin-2	2002-09-01	Q15019	2.075	-4.57314	0	+
Nucleolar protein 10	NOL10	Q9BSC4	1.08308	-4.58336	0	+
AP-3 complex subunit mu-1	AP3M1	Q9Y2T2	1.0228	-4.58804	0	+
Myosin regulatory light chain 12A;Myosin regulatory light chain 12B;Myosin regulatory light polypeptide 9	MYL12A;MYL12B;MYL9	P19105;O14950;P24844	0.970026	-4.59433	0	+
Host cell factor 1;HCF N-terminal chain 1;HCF N-terminal chain 2;HCF N-terminal chain 3;HCF N-terminal chain 4;HCF N-terminal chain 5;HCF N-terminal chain 6;HCF C-terminal chain 1;HCF C-terminal chain 2;HCF C-terminal chain 3;HCF C-terminal chain 4;HCF C-terminal chain 5;HCF C-terminal chain 6	HCFC1	P51610	1.83772	-4.60481	0	+
U6 snRNA-associated Sm-like protein LSm5	LSM5	Q9Y4Y9	1.09773	-4.61993	0	+
T-complex protein 1 subunit epsilon	CCT5	P48643	1.76434	-4.69069	0	+
pre-mRNA 3 end processing protein WDR33	WDR33	Q9C0J8	1.80463	-4.70287	0	+
BRCA1-A complex subunit RAP80	UIMC1	Q96RL1	1.48837	-4.7084	0	+
60S ribosomal protein L12	RPL12	P30050	0.977687	-4.73448	0	+
Peptidyl-prolyl cis-trans isomerase-like 4	PPIL4	Q8WUA2	1.26185	-4.74403	0	+
Paired amphipathic helix protein Sin3a	SIN3A	Q96ST3	1.83445	-4.76207	0	+
Nucleophosmin	NPM1	P06748	1.82365	-4.77213	0	+
Zinc finger protein ubi-d4	DPF2	Q92785	0.912712	-4.79592	0	+
Nuclear fragile X mental retardation-interacting protein 2	NUFIP2	Q7Z417	2.1457	-4.8145	0	+
General transcription factor IIH subunit 4	GTF2H4	Q92759	1.19403	-4.82907	0	+
Crk-like protein	CRKL	P46109	1.6884	-4.8371	0	+
Dolichyl-diphosphooligosaccharide--protein glycosyltransferase subunit 2	RPN2	P04844	1.04	-4.84391	0	+
Thyroid hormone receptor-associated protein 3	THRAP3	Q9Y2W1	1.17859	-4.85834	0	+
Splicing factor, proline- and glutamine-rich	SFPQ	P23246	2.02804	-4.87835	0	+
Protein HIRA	HIRA	P54198	1.3978	-4.90017	0	+
Importin-11	IPO11	Q9UI26	1.30096	-4.91334	0	+
Non-POU domain-containing octamer-binding protein	NONO	Q15233	2.28628	-4.91831	0	+
Pre-mRNA-splicing factor 38B	PRPF38B	Q5VTL8	1.21505	-4.93294	0	+
Nucleosome assembly protein 1-like 4	NAP1L4	Q99733	1.56186	-4.98823	0	+
Nuclear mitotic apparatus protein 1	NUMA1	Q14980	1.13679	-5.01746	0.0027701	+
Survival motor neuron protein	SMN1	Q16637	1.16675	-5.06366	0	+
TOX high mobility group box family member 4	TOX4	O94842;O15405;Q96NM4;O94900	1.72055	-5.06664	0	+
Zinc finger CCCH-type antiviral protein 1	ZC3HAV1	Q7Z2W4;Q9H0J9	1.68878	-5.09888	0	+
Actin-related protein 2	ACTR2	P61160	0.852499	-5.1102	0	+
ATP-dependent RNA helicase DDX42	DDX42	Q86XP3	2.16941	-5.15948	0	+
Cysteine and histidine-rich domain-containing protein 1	CHORDC1	Q9UHD1	1.8671	-5.16417	0	+
Cyclin-K	CCNK	O75909	1.59752	-5.16453	0	+
RuvB-like 1	RUVBL1	Q9Y265	1.80973	-5.19277	0	+
Splicing factor 3B subunit 5	SF3B5	Q9BWJ5	1.89445	-5.24245	0	+
Heterogeneous nuclear ribonucleoprotein L	HNRNPL	P14866	1.08611	-5.24883	0	+
Replication factor C subunit 2	RFC2	P35250	2.59319	-5.28698	0	+
DnaJ homolog subfamily B member 1	DNAJB1	P25685	1.36564	-5.29083	0	+
Ubiquitin-conjugating enzyme E2 D2;Ubiquitin-conjugating enzyme E2 D3	UBE2D2;UBE2D3	P62837;P61077	0.888234	-5.32555	0	+
Coronin-1A	CORO1A	P31146	1.3034	-5.34329	0	+
Cleavage and polyadenylation specificity factor subunit 2	CPSF2	Q9P2I0	1.25048	-5.34487	0	+
Exosome complex component RRP43	EXOSC8	Q96B26	1.14385	-5.42888	0	+
PDZ and LIM domain protein 1	PDLIM1	O00151	0.954029	-5.5116	0	+
Rho GDP-dissociation inhibitor 2	ARHGDIB	P52566	1.54398	-5.51887	0	+
U2 snRNP-associated SURP motif-containing protein	U2SURP	O15042	1.86762	-5.55752	0	+
Histone acetyltransferase type B catalytic subunit	HAT1	O14929	1.23452	-5.56045	0	+
Replication protein A 70 kDa DNA-binding subunit;Replication protein A 70 kDa DNA-binding subunit, N-terminally processed	RPA1	P27694	1.9197	-5.6232	0	+
Plastin-2	LCP1	P13796;P13797	2.15915	-5.68301	0	+
Lymphocyte-specific protein 1	LSP1	P33241	1.50133	-5.73392	0	+
Nuclear pore complex protein Nup50	NUP50	Q9UKX7	1.67193	-5.82398	0	+
Spliceosome RNA helicase DDX39B	DDX39B	Q13838	1.55401	-5.84794	0	+
cAMP-dependent protein kinase catalytic subunit alpha;cAMP-dependent protein kinase catalytic subunit beta	PRKACA;PRKACB	P17612;P22694;P22612	2.38055	-5.89649	0	+
Serine/threonine-protein phosphatase PP1-beta catalytic subunit	PPP1CB	P62140	1.2704	-5.90174	0	+
Histone H2A.V;Histone H2A.Z	H2AFV;H2AFZ	Q71UI9;P0C0S5	1.47425	-5.90673	0.0092715	+
SURP and G-patch domain-containing protein 2	SUGP2	Q8IX01	1.92863	-5.91297	0	+
Histone-binding protein RBBP7	RBBP7	Q16576	1.12001	-5.92133	0	+
Serine/threonine-protein kinase 4;Serine/threonine-protein kinase 4 37kDa subunit;Serine/threonine-protein kinase 4 18kDa subunit;Serine/threonine-protein kinase 3;Serine/threonine-protein kinase 3 36kDa subunit;Serine/threonine-protein kinase 3 20kDa subunit	STK4;STK3	Q13043;Q13188	1.63223	-5.94601	0	+
Nuclear migration protein nudC	NUDC	Q9Y266	1.73628	-5.99746	0	+
SWI/SNF-related matrix-associated actin-dependent regulator of chromatin subfamily E member 1	SMARCE1	Q969G3	0.835993	-5.99811	0.00073638	+
Eukaryotic translation initiation factor 3 subunit F	EIF3F	O00303	1.74476	-6.03987	0	+
Pogo transposable element with ZNF domain	POGZ	Q7Z3K3	1.82824	-6.04368	0	+
Transcription initiation factor TFIID subunit 9B	TAF9B	Q9HBM6	2.02188	-6.09567	0	+
Fc receptor-like A	FCRLA	Q7L513	1.60723	-6.12764	0	+
Splicing factor 3B subunit 4	SF3B4	Q15427	1.43217	-6.15002	0	+
Septin-6	2006-09-01	Q14141	1.37881	-6.17082	0	+
Eukaryotic translation initiation factor 3 subunit B	EIF3B	P55884	2.23892	-6.18425	0	+
Splicing factor 1	SF1	Q15637	1.66325	-6.22624	0	+
IST1 homolog	IST1	P53990	1.82472	-6.2365	0	+
Wiskott-Aldrich syndrome protein family member 2	WASF2	Q9Y6W5	1.43729	-6.2413	0	+
Ataxin-2-like protein	ATXN2L	Q8WWM7	1.72299	-6.25055	0	+
Exosome complex component RRP40	EXOSC3	Q9NQT5	2.14361	-6.26778	0	+
Putative 60S ribosomal protein L39-like 5;60S ribosomal protein L39	RPL39P5;RPL39	Q59GN2;P62891	1.24305	-6.31656	0	+
Actin-related protein 3	ACTR3	P61158;Q9P1U1	1.3195	-6.37708	0	+
Methyl-CpG-binding domain protein 3	MBD3	O95983	1.6811	-6.41292	0	+
Ras GTPase-activating protein-binding protein 2	G3BP2	Q9UN86	1.59695	-6.4251	0	+
S1 RNA-binding domain-containing protein 1	SRBD1	Q8N5C6	0.954107	-6.43307	0.0014306	+
Alanyl-tRNA editing protein Aarsd1	AARSD1	Q9BTE6	2.37468	-6.44216	0	+
PIN2/TERF1-interacting telomerase inhibitor 1	PINX1	Q96BK5	2.34427	-6.44571	0	+
Exosome complex component RRP4	EXOSC2	Q13868	2.08565	-6.44721	0	+
ATP-citrate synthase	ACLY	P53396	1.83808	-6.49124	0	+
Calcium homeostasis endoplasmic reticulum protein	CHERP	Q8IWX8	1.75245	-6.50167	0	+
Splicing factor 45	RBM17	Q96I25	1.83203	-6.56875	0	+
TAR DNA-binding protein 43	TARDBP	Q13148	1.12913	-6.69361	0	+
Segment polarity protein dishevelled homolog DVL-2	DVL2	O14641	2.57669	-6.7681	0	+
Actin-related protein 2/3 complex subunit 1B	ARPC1B	O15143;Q92747	2.12014	-6.79208	0	+
Tubulin beta-8 chain	TUBB8	Q3ZCM7	1.13488	-6.88837	0	+
PEST proteolytic signal-containing nuclear protein	PCNP	Q8WW12	1.57923	-7.19148	0	+
60S acidic ribosomal protein P2	RPLP2	P05387	1.79445	-7.2323	0	+
Centrobin	CNTROB	Q8N137	2.25204	-7.5286	0.0073382	+
Leupaxin	LPXN	O60711	2.26796	-8.25046	0	+
Paraspeckle component 1	PSPC1	Q8WXF1	1.73668	-8.30803	0	+
Ubiquitin-associated protein 2-like	UBAP2L	Q14157	2.52034	-8.60892	0	+
Structural maintenance of chromosomes flexible hinge domain-containing protein 1	SMCHD1	A6NHR9	2.2778	-8.82091	0	+
cAMP-dependent protein kinase type II-alpha regulatory subunit	PRKAR2A	P13861	1.99717	-8.85709	0	+
Vacuolar protein sorting-associated protein 51 homolog	VPS51	Q9UID3	2.22849	-9.01028	0	+
Guanine nucleotide-binding protein G(I)/G(S)/G(O) subunit gamma-4	GNG4	P50150	2.61839	-10.9619	0.0091924	+
T	T	T	N	N	N	C
Chromatin modification-related protein MEAF6	MEAF6	Q9HAF1	0.398978	3.96378	0.00076104
Probable ribosome biogenesis protein RLP24	RSL24D1	Q9UHA3	0.622682	3.47475	0
ADP/ATP translocase 1	SLC25A4	P12235	0.568039	3.14382	0.00075472
Intersectin-2	ITSN2	Q9NZM3	0.745851	3.00057	0
SH3 domain-containing kinase-binding protein 1	SH3KBP1	Q96B97	0.797313	2.90714	0
Protein PTHB1	BBS9	Q3SYG4	0.442071	2.87639	0.0047458
Histone H3.3	H3F3A	P84243	0.519553	2.82328	0
Histone H3.2	HIST2H3A	Q71DI3	0.321345	2.77504	0
60S ribosomal protein L10a	RPL10A	P62906	0.518634	2.53734	0
3-beta-hydroxysteroid-Delta(8),Delta(7)-isomerase	EBP	Q15125	0.474077	2.41154	0
Glycine--tRNA ligase	GARS	P41250	0.598467	2.35529	0
Translation initiation factor eIF-2B subunit alpha	EIF2B1	Q14232	0.62551	2.29623	0
Ras-related C3 botulinum toxin substrate 2	RAC2	P15153	0.806145	2.22354	0.0092287
Single-stranded DNA-binding protein, mitochondrial	SSBP1	Q04837	0.404593	2.19973	0
Kelch-like protein 6	KLHL6	Q8WZ60	0.52413	2.1892	0
AP-3 complex subunit sigma-1	AP3S1	Q92572	0.300261	2.14299	0
THO complex subunit 7 homolog	THOC7	Q6I9Y2	0.37256	2.03832	0
Ribonuclease 4	RNASE4	P34096	0.314169	1.92764	0
Arf-GAP with GTPase, ANK repeat and PH domain-containing protein 2	AGAP2	Q99490	0.589605	1.90698	0
Ribosomal RNA processing protein 1 homolog A	RRP1	P56182	0.774776	1.90385	0
Methyltransferase-like protein 7A	METTL7A	Q9H8H3	0.321947	1.83861	0
Delta(24)-sterol reductase	DHCR24	Q15392	0.488253	1.82586	0.0034507
60S ribosomal protein L34	RPL34	P49207	0.226098	1.79873	0.0014045
5-methylcytosine rRNA methyltransferase NSUN4	NSUN4	Q96CB9	0.527965	1.74471	0
Nucleolar protein of 40 kDa	ZCCHC17	Q9NP64	0.34614	1.65088	0
Ribose-phosphate pyrophosphokinase 1;Ribose-phosphate pyrophosphokinase 3	PRPS1;PRPS1L1	P60891;P21108;P11908	0.265036	1.46765	0
Aurora kinase A-interacting protein	AURKAIP1	Q9NWT8	0.367313	1.4461	0
Beta-actin-like protein 2	ACTBL2	Q562R1	0.154473	1.43054	0.00929
DNA mismatch repair protein Msh3	MSH3	P20585	0.485466	1.42665	0
60S ribosomal protein L21	RPL21	P46778	0.275648	1.40754	0
Epidermal growth factor receptor substrate 15-like 1	EPS15L1	Q9UBC2	0.661984	1.40408	0
RNA-binding protein 8A	RBM8A	Q9Y5S9	0.374782	1.3408	0
NudC domain-containing protein 1	NUDCD1	Q96RS6	0.35982	1.28077	0.0034483
DNA dC->dU-editing enzyme APOBEC-3C	APOBEC3C	Q9NRW3	0.337393	1.2524	0
Serine/arginine-rich splicing factor 10	SRSF10	O75494;Q8WXF0	0.267007	1.19926	0
40S ribosomal protein S12	RPS12	P25398	0.19461	1.18287	0
Peptidyl-prolyl cis-trans isomerase-like 1	PPIL1	Q9Y3C6	0.135936	1.16868	0
E3 ubiquitin-protein ligase UBR1	UBR1	Q8IWV7	0.312068	1.1539	0.0091864
DNA-directed RNA polymerase I subunit RPA12	ZNRD1	Q9P1U0	0.443615	1.15034	0
Protein AF-17	MLLT6	P55198	0.671464	1.06627	0
B-cell antigen receptor complex-associated protein beta chain	CD79B	P40259	0.269874	0.995395	0.0014134
Peptidyl-prolyl cis-trans isomerase-like 3	PPIL3	Q9H2H8	0.142465	0.994766	0
Dolichyl-diphosphooligosaccharide--protein glycosyltransferase subunit STT3A	STT3A	P46977	0.231261	0.872718	0
Peptidyl-tRNA hydrolase 2, mitochondrial	PTRH2	Q9Y3E5	0.154708	0.860548	0
Protein-L-isoaspartate(D-aspartate) O-methyltransferase	PCMT1	P22061	0.203281	0.858429	0
Mitochondrial import receptor subunit TOM22 homolog	TOMM22	Q9NS69	0.168762	0.816395	0
U1 small nuclear ribonucleoprotein A;U2 small nuclear ribonucleoprotein B	SNRPA;SNRPB2	P09012;P08579	0.269818	0.812134	0.00074294
Polyadenylate-binding protein 4	PABPC4	Q13310	0.204891	0.781226	0.0091803
Cilia- and flagella-associated protein 20	CFAP20	Q9Y6A4	0.401688	0.767418	0
14-3-3 protein epsilon	YWHAE	P62258	0.171874	0.760619	0
DNA-directed RNA polymerases I, II, and III subunit RPABC3	POLR2H	P52434	0.706033	0.760385	0
Sorbin and SH3 domain-containing protein 2	SORBS2	O94875	0.214428	0.731127	0
RNA-binding protein with serine-rich domain 1	RNPS1	Q15287	0.105273	0.722494	0
EF-hand domain-containing protein D2	EFHD2	Q96C19;Q9BUP0	0.30178	0.72038	0
Serine/arginine-rich splicing factor 9	SRSF9	Q13242	0.410283	0.710216	0
60S ribosomal protein L37a	RPL37A	P61513	0.814113	0.706483	0
Peptidyl-prolyl cis-trans isomerase B	PPIB	P23284	0.432409	0.674168	0
L-lactate dehydrogenase A chain	LDHA	P00338	0.157057	0.666252	0.0041124
60S ribosomal protein L36a-like;60S ribosomal protein L36a	RPL36AL;RPL36A	Q969Q0;P83881	0.655679	0.647679	0
Fragile X mental retardation syndrome-related protein 1	FXR1	P51114	0.130554	0.637318	0
60S ribosomal protein L27	RPL27	P61353	0.330516	0.618097	0
INO80 complex subunit D	INO80D	Q53TQ3	0.221359	0.617872	0
Hexokinase-2	HK2	P52789	0.408847	0.594872	0
DNA replication licensing factor MCM5	MCM5	P33992	0.171365	0.57741	0
ADP-ribosylation factor-like protein 1	ARL1	P40616	0.0894767	0.545168	0
Dual specificity protein kinase CLK2	CLK2	P49760	0.155193	0.528857	0.00076046
40S ribosomal protein S11	RPS11	P62280	0.508356	0.518384	0
Small G protein signaling modulator 2;Small G protein signaling modulator 1	SGSM2;SGSM1	O43147;Q2NKQ1	0.385726	0.516593	0.0040956
60S ribosomal protein L26	RPL26	P61254	0.407723	0.471894	0
Acetyl-CoA carboxylase 2;Biotin carboxylase	ACACB	O00763	0.0637732	0.469442	0
CCR4-NOT transcription complex subunit 2	CNOT2	Q9NZN8	0.0896121	0.426376	0.00075415
Exportin-2	CSE1L	P55060	0.301429	0.42389	0
BAG family molecular chaperone regulator 2	BAG2	O95816	0.323172	0.399258	0
YTH domain-containing protein 1	YTHDC1	Q96MU7	0.136744	0.384535	0
Pinin	PNN	Q9H307	0.314136	0.364839	0
Recombining binding protein suppressor of hairless	RBPJ	Q06330	0.0873571	0.334981	0.0060241
40S ribosomal protein S16	RPS16	P62249	0.25656	0.324612	0
Serine/threonine-protein kinase TAO3	TAOK3	Q9H2K8;Q7L7X3	0.108409	0.322605	0
Puromycin-sensitive aminopeptidase	NPEPPS	P55786;A6NEC2	0.16171	0.305545	0
Cytoplasmic dynein 1 heavy chain 1	DYNC1H1	Q14204	0.158572	0.305396	0
N-alpha-acetyltransferase 40	NAA40	Q86UY6	0.0682201	0.303867	0
Tricarboxylate transport protein, mitochondrial	SLC25A1	P53007	0.214017	0.292982	0
Putative uncharacterized protein FLJ36925		Q8N9L7	0.0393018	0.251797	0.0027816
Serine/arginine-rich splicing factor 1	SRSF1	Q07955	0.439609	0.223383	0
Translocon-associated protein subunit delta	SSR4	P51571	0.0257099	0.215008	0
60S ribosomal protein L11	RPL11	P62913	0.212776	0.213875	0
E3 ubiquitin-protein ligase MYCBP2	MYCBP2	O75592	0.0440644	0.20781	0
40S ribosomal protein S26;Putative 40S ribosomal protein S26-like 1	RPS26;RPS26P11	P62854;Q5JNZ5	0.177059	0.189771	0
Dolichyl-diphosphooligosaccharide--protein glycosyltransferase subunit STT3B	STT3B	Q8TCJ2	0.123278	0.187001	0
Transmembrane protein 33	TMEM33	P57088	0.0656877	0.174986	0
Serine/threonine-protein kinase D2	PRKD2	Q9BZL6	0.0326975	0.159545	0
Lysine-specific demethylase 3B	KDM3B	Q7LBC6	0.0244754	0.15534	0
DNA-directed RNA polymerase, mitochondrial	POLRMT	O00411	0.0290209	0.148378	0
C-1-tetrahydrofolate synthase, cytoplasmic;Methylenetetrahydrofolate dehydrogenase;Methenyltetrahydrofolate cyclohydrolase;Formyltetrahydrofolate synthetase;C-1-tetrahydrofolate synthase, cytoplasmic, N-terminally processed	MTHFD1	P11586	0.0413511	0.140834	0
F-actin-capping protein subunit alpha-2	CAPZA2	P47755	0.029553	0.133968	0
Zinc finger protein 85;Zinc finger protein 679;Putative zinc finger protein 735;Zinc finger protein 506;Zinc finger protein 486;Zinc finger protein 141;Zinc finger protein 708;Zinc finger protein 320;Zinc finger protein 479;Zinc finger protein 626;Zinc finger protein 492;Zinc finger protein 737;Zinc finger protein 100;Zinc finger protein 714;Zinc finger protein 257;Zinc finger protein 675;Zinc fi…	ZNF85;ZNF679;ZNF735;ZNF506;ZNF486;ZNF141;ZNF708;ZNF320;ZNF479;ZNF626;ZNF492;ZNF737;ZNF100;ZNF714;ZNF257;ZNF675;ZNF273;ZNF430;ZNF98;ZNF66;ZNF431;ZNF732;ZNF92;ZNF676;ZNF578;ZSCAN12;ZNF724P;ZNF728;ZNF681;ZNF493;ZNF254;ZNF251;ZNF600;ZNF726;ZNF107;ZNF43;ZNF808;ZNF91;ZNF729	Q03923;Q8IYX0;P0CB33;Q5JVG8;Q96H40;Q15928;P17019;A2RRD8;Q96JC4;Q68DY1;Q9P255;O75373;Q8IYN0;Q96N38;Q9Y2Q1;Q8TD23;Q14593;Q9H8G1;A6NK75;Q6ZN08;Q8TF32;B4DXR9;Q03936;Q8N7Q3;Q96N58;O43309;A8MTY0;P0DKX0;Q96N22;Q6ZR52;O75437;Q9BRH9;Q6ZNG1;A6NNF4;Q9UII5;P17038;Q8N4W9;Q05481;A6NN14	0.0315333	0.128175	0.00076628
Ras-related protein Rab-10;Ras-related protein Rab-13;Ras-related protein Rab-8B;Ras-related protein Rab-8A;Ras-related protein Rab-15	RAB10;RAB13;RAB8B;RAB8A;RAB15	P61026;P51153;Q92930;P61006;P59190	0.0220051	0.1148	0.0041068
Histone-lysine N-methyltransferase 2A;MLL cleavage product N320;MLL cleavage product C180	KMT2A	Q03164	0.0346457	0.111435	0
Serine/arginine-rich splicing factor 3	SRSF3	P84103	0.0482651	0.0993964	0
F-actin-capping protein subunit alpha-1	CAPZA1	P52907	0.246594	0.0875181	0
F-actin-capping protein subunit beta	CAPZB	P47756	0.101239	0.0776056	0
Signal recognition particle 9 kDa protein	SRP9	P49458	0.0302801	0.0728792	0
DNA-directed RNA polymerases I, II, and III subunit RPABC1	POLR2E	P19388	0.037087	0.0612628	0
Heat shock protein 105 kDa	HSPH1	Q92598;O95757	0.0795806	0.0475337	0
Leydig cell tumor 10 kDa protein homolog	C19orf53	Q9UNZ5	0.00453816	0.034097	0.0027778
40S ribosomal protein S27;40S ribosomal protein S27-like	RPS27;RPS27L	P42677;Q71UM5	0.0140192	0.0236855	0
60S ribosomal protein L31	RPL31	P62899	0.000783193	-0.000816981	0
40S ribosomal protein S23	RPS23	P62266	0.00597988	-0.00643603	0
Spermidine synthase	SRM	P19623	0.00710325	-0.0293363	0.00075815
Dystonin	DST	Q03001	0.017745	-0.0298605	0.0014482
Serine/threonine-protein phosphatase 4 regulatory subunit 3B	SMEK2	Q5MIZ7	0.0198983	-0.0595385	0
Histone deacetylase complex subunit SAP18	SAP18	O00422	0.0583144	-0.0635039	0
Unconventional myosin-Ig;Minor histocompatibility antigen HA-2	MYO1G	B0I1T2	0.0781358	-0.0647488	0
Dedicator of cytokinesis protein 10	DOCK10	Q96BY6	0.0255482	-0.0754906	0
60S ribosomal protein L35	RPL35	P42766	0.0675385	-0.0782642	0
Selenoprotein H	SELH	Q8IZQ5	0.0681021	-0.080363	0
Beta-adrenergic receptor kinase 1	ADRBK1	P25098;P35626	0.0467714	-0.104294	0
Plectin	PLEC	Q15149	0.0465078	-0.107959	0.001442
Minor histocompatibility protein HA-1;Minor histocompatibility antigen HA-1	HMHA1	Q92619	0.101847	-0.115879	0
Multifunctional methyltransferase subunit TRM112-like protein	TRMT112	Q9UI30	0.0635355	-0.120562	0
Ras-related protein Rab-1B;Putative Ras-related protein Rab-1C;Ras-related protein Rab-1A	RAB1B;RAB1C;RAB1A	Q9H0U4;Q92928;P62820	0.0604004	-0.139374	0
60S ribosomal protein L19	RPL19	P84098	0.23678	-0.152344	0
Small subunit processome component 20 homolog	UTP20	O75691	0.0695312	-0.1669	0
MICOS complex subunit MIC60	IMMT	Q16891	0.0579843	-0.168159	0
Protein SREK1IP1	SREK1IP1	Q8N9Q2	0.224896	-0.179062	0
60S ribosomal protein L18a	RPL18A	Q02543	0.0863875	-0.184635	0
40S ribosomal protein S9	RPS9	P46781	0.155215	-0.18696	0
Proto-oncogene c-Rel	REL	Q04864	0.0442513	-0.191911	0
26S protease regulatory subunit 7	PSMC2	P35998	0.0415101	-0.204479	0
60S ribosomal protein L28	RPL28	P46779	0.130193	-0.214012	0
Serine/threonine-protein phosphatase PGAM5, mitochondrial	PGAM5	Q96HS1	0.174102	-0.214348	0
Putative ATP-dependent RNA helicase DHX30	DHX30	Q7L2E3	0.0925065	-0.223115	0
Serine/arginine-rich splicing factor 6	SRSF6	Q13247;Q08170;Q13243	0.159044	-0.229581	0
Protein CLEC16A	CLEC16A	Q2KHT3	0.100734	-0.23017	0.00076746
Vigilin	HDLBP	Q00341	0.165891	-0.238935	0
U3 small nucleolar RNA-associated protein 18 homolog	UTP18	Q9Y5J1	0.0809094	-0.253507	0
Serine-protein kinase ATM	ATM	Q13315	0.335545	-0.258036	0
Zinc finger and BTB domain-containing protein 11	ZBTB11	O95625	0.165333	-0.265425	0
DnaJ homolog subfamily B member 6	DNAJB6	O75190;Q8WWF6;Q8NHS0;Q7Z6W7;P25686	0.16925	-0.265658	0
TFIIH basal transcription factor complex helicase XPB subunit	ERCC3	P19447	0.0796547	-0.266349	0
Splicing factor 3B subunit 6	SF3B6	Q9Y3B4	0.260404	-0.274306	0
Mannosyl-oligosaccharide glucosidase	MOGS	Q13724	0.121	-0.297448	0
Dynamin-binding protein	DNMBP	Q6XZF7	0.132194	-0.29753	0
GLTSCR1-like protein	GLTSCR1L	Q6AI39	0.0760443	-0.302928	0
Actin, alpha skeletal muscle;Actin, alpha cardiac muscle 1;Actin, gamma-enteric smooth muscle;Actin, aortic smooth muscle	ACTA1;ACTC1;ACTG2;ACTA2	P68133;P68032;P63267;P62736	0.0698302	-0.310439	0.0014652
RNA-binding protein 14	RBM14	Q96PK6	0.136535	-0.31155	0
Histone H3.1;Histone H3.1t	HIST1H3A;HIST3H3	P68431;Q16695;Q6NXT2	0.176405	-0.319698	0
Replication factor C subunit 5	RFC5	P40937	0.120352	-0.332644	0.00075988
Structural maintenance of chromosomes protein 4	SMC4	Q9NTJ3	0.150466	-0.332912	0
60S ribosomal protein L30	RPL30	P62888	0.149321	-0.334589	0
40S ribosomal protein S18	RPS18	P62269	0.227838	-0.352811	0
Calcyclin-binding protein	CACYBP	Q9HB71	0.0359631	-0.353505	0
Ras-related protein Rab-6A;Ras-related protein Rab-39A	RAB6A;RAB39A	P20340;Q14964	0.0572131	-0.354554	0
Serine-threonine kinase receptor-associated protein	STRAP	Q9Y3F4	0.0564899	-0.363013	0
60S ribosomal protein L23	RPL23	P62829	0.212962	-0.37396	0
Centriolin	CNTRL	Q7Z7A1	0.207973	-0.375704	0.0041012
ATP-dependent RNA helicase DHX36	DHX36	Q9H2U1	0.160531	-0.388522	0
60S ribosomal protein L13a	RPL13A	P40429;Q6NVV1	0.180314	-0.393403	0
Exocyst complex component 1	EXOC1	Q9NV70	0.275993	-0.400544	0.007984
Peroxiredoxin-1	PRDX1	Q06830;Q13162	0.340771	-0.413527	0
Heterogeneous nuclear ribonucleoprotein U-like protein 2	HNRNPUL2	Q1KMD3	0.165195	-0.443515	0
Sentrin-specific protease 7	SENP7	Q9BQF6	0.134481	-0.446305	0
Serine/threonine-protein phosphatase 6 catalytic subunit;Serine/threonine-protein phosphatase 6 catalytic subunit, N-terminally processed	PPP6C	O00743	0.176688	-0.45469	0
Eukaryotic translation initiation factor 6	EIF6	P56537	0.243859	-0.456299	0
Small nuclear ribonucleoprotein Sm D3	SNRPD3	P62318	0.677389	-0.457247	0
60S ribosomal protein L17	RPL17	P18621	0.356136	-0.471737	0
DNA-directed RNA polymerase III subunit RPC1	POLR3A	O14802	0.100458	-0.472036	0.00075131
40S ribosomal protein S14	RPS14	P62263	0.321061	-0.480028	0
H/ACA ribonucleoprotein complex subunit 1	GAR1	Q9NY12	0.515826	-0.486142	0
Farnesyl pyrophosphate synthase	FDPS	P14324	0.13767	-0.486437	0
ATP synthase subunit gamma, mitochondrial	ATP5C1	P36542	0.258721	-0.487319	0
Apoptotic chromatin condensation inducer in the nucleus	ACIN1	Q9UKV3	0.411974	-0.488408	0
Serine/arginine-rich splicing factor 8	SRSF8	Q9BRL6	0.291859	-0.48854	0
Serine/arginine repetitive matrix protein 2	SRRM2	Q9UQ35	0.325679	-0.496765	0
Transcription initiation factor TFIID subunit 12	TAF12	Q16514	0.170177	-0.498461	0
60S ribosomal protein L38	RPL38	P63173	0.423129	-0.512166	0
Proliferating cell nuclear antigen	PCNA	P12004	0.0787	-0.513077	0
Drebrin-like protein	DBNL	Q9UJU6	0.256735	-0.527593	0
60S ribosomal protein L22	RPL22	P35268;Q6P5R6	0.57006	-0.529978	0
CAD protein;Glutamine-dependent carbamoyl-phosphate synthase;Aspartate carbamoyltransferase;Dihydroorotase	CAD	P27708	0.465369	-0.537473	0
60S ribosomal protein L15	RPL15	P61313	0.211715	-0.538068	0
Ubiquitin-40S ribosomal protein S27a;Ubiquitin;40S ribosomal protein S27a;Ubiquitin-60S ribosomal protein L40;Ubiquitin;60S ribosomal protein L40;Polyubiquitin-B;Ubiquitin;Polyubiquitin-C;Ubiquitin	RPS27A;UBA52;UBB;UBC	P62979;P62987;P0CG47;P0CG48	0.407355	-0.54252	0
Zinc finger CCCH domain-containing protein 14	ZC3H14	Q6PJT7	0.312394	-0.551222	0
Casein kinase II subunit beta	CSNK2B	P67870	0.400461	-0.551334	0
Serine--tRNA ligase, cytoplasmic	SARS	P49591	0.286008	-0.556494	0.0027624
60S ribosomal protein L23a	RPL23A	P62750	0.474381	-0.556595	0
Serine/arginine-rich splicing factor 7	SRSF7	Q16629	0.353962	-0.568303	0
Annexin A2	ANXA2	P07355	0.304027	-0.568362	0
Kinesin-like protein KIF11	KIF11	P52732	0.583961	-0.569514	0.00074963
40S ribosomal protein S20	RPS20	P60866	0.259295	-0.570356	0.0014599
Probable ATP-dependent RNA helicase DDX17	DDX17	Q92841	0.799469	-0.575101	0
Cytoskeleton-associated protein 5	CKAP5	Q14008	0.224113	-0.575564	0
Serine/arginine repetitive matrix protein 1	SRRM1	Q8IYB3	0.426481	-0.577573	0
Histone H2B type 1-L;Histone H2B type 1-M;Histone H2B type 1-N;Histone H2B type 1-H;Histone H2B type 2-F;Histone H2B type 1-C/E/F/G/I;Histone H2B type 1-D;Histone H2B type F-S;Histone H2B type 1-K;Histone H2B type 1-A	HIST1H2BL;HIST1H2BM;HIST1H2BN;HIST1H2BH;HIST2H2BF;HIST1H2BC;HIST1H2BD;H2BFS;HIST1H2BK;HIST1H2BA	Q99880;Q99879;Q99877;Q93079;Q5QNW6;P62807;P58876;P57053;O60814;Q96A08	0.725653	-0.578725	0
Mast/stem cell growth factor receptor Kit	KIT	P10721	0.211874	-0.580522	0.0021008
Oligosaccharyltransferase complex subunit OSTC	OSTC	Q9NRP0	0.472805	-0.588015	0.0027643
Uncharacterized protein C12orf43	C12orf43	Q96C57	0.236709	-0.589834	0
Ribonucleases P/MRP protein subunit POP1	POP1	Q99575	0.421394	-0.590183	0
Probable ATP-dependent RNA helicase DDX20	DDX20	Q9UHI6	0.151662	-0.59444	0
Treacle protein	TCOF1	Q13428	0.465506	-0.594924	0
Eukaryotic translation initiation factor 4E	EIF4E	P06730;A6NMX2	0.101751	-0.603715	0
Pre-mRNA-splicing factor SPF27	BCAS2	O75934	0.266244	-0.619327	0
WD repeat-containing protein 75	WDR75	Q8IWA0	0.25496	-0.634598	0
Gamma-tubulin complex component 3	TUBGCP3	Q96CW5	0.208415	-0.636987	0
DNA-directed RNA polymerases I and III subunit RPAC2	POLR1D	Q9Y2S0	0.28749	-0.637124	0
Nucleoporin NUP188 homolog	NUP188	Q5SRE5	0.377038	-0.640796	0
Sarcoplasmic/endoplasmic reticulum calcium ATPase 3	ATP2A3	Q93084	0.609835	-0.642067	0
Protein disulfide-isomerase A5	PDIA5	Q14554	0.153878	-0.642725	0
DNA-directed RNA polymerases I, II, and III subunit RPABC5	POLR2L	P62875	0.734631	-0.655081	0.00073692
E3 ubiquitin-protein ligase HUWE1	HUWE1	Q7Z6Z7	0.225343	-0.655691	0
60S ribosomal protein L24	RPL24	P83731	0.534737	-0.659218	0
Endoplasmin	HSP90B1	P14625	0.170652	-0.666341	0
Lamin-B2	LMNB2	Q03252	0.184215	-0.66737	0
Heat shock protein 75 kDa, mitochondrial	TRAP1	Q12931	0.18911	-0.669336	0
60S ribosomal protein L18	RPL18	Q07020	0.566655	-0.673245	0
Mitogen-activated protein kinase kinase kinase kinase 4	MAP4K4	O95819;Q8N4C8;Q9UKE5	0.813192	-0.676459	0
Pre-mRNA-splicing factor SYF1	XAB2	Q9HCS7	0.300589	-0.680536	0
Heat shock protein beta-1	HSPB1	P04792	0.313205	-0.682601	0
Titin	TTN	Q8WZ42	0.186748	-0.685454	0.0007622
78 kDa glucose-regulated protein	HSPA5	P11021	0.583744	-0.685667	0
60S ribosomal protein L27a	RPL27A	P46776	0.571814	-0.68812	0
RNA-binding protein 28	RBM28	Q9NW13	0.538462	-0.68816	0
Hydroxymethylglutaryl-CoA synthase, cytoplasmic	HMGCS1	Q01581	0.242493	-0.700843	0
U1 small nuclear ribonucleoprotein 70 kDa	SNRNP70	P08621	0.325286	-0.703362	0
BUB3-interacting and GLEBS motif-containing protein ZNF207	ZNF207	O43670	0.62711	-0.708956	0
Transcription factor A, mitochondrial	TFAM	Q00059	0.472811	-0.728987	0
40S ribosomal protein S3	RPS3	P23396	0.347054	-0.73569	0
Serine/arginine-rich splicing factor 2	SRSF2	Q01130	0.141296	-0.743226	0
Protein FRG1	FRG1	Q14331	0.47688	-0.745207	0
Deoxyuridine 5-triphosphate nucleotidohydrolase, mitochondrial	DUT	P33316	0.52483	-0.745612	0
Collagen alpha-6(VI) chain;Collagen alpha-5(VI) chain	COL6A6;COL6A5	A6NMZ7;A8TX70	0.179289	-0.75116	0.0047522
60S ribosomal protein L13	RPL13	P26373	0.67392	-0.754204	0
ATP synthase subunit O, mitochondrial	ATP5O	P48047	0.417446	-0.756758	0
Calnexin	CANX	P27824	0.437965	-0.760948	0.0014255
Zinc finger protein 106	ZNF106	Q9H2Y7	0.545154	-0.762284	0
Ribosomal RNA small subunit methyltransferase NEP1	EMG1	Q92979	0.104983	-0.767573	0.0040984
Heat shock protein HSP 90-beta	HSP90AB1	P08238;Q58FF7;Q58FF6;Q58FG1	0.59983	-0.768751	0
Dolichyl-diphosphooligosaccharide--protein glycosyltransferase 48 kDa subunit	DDOST	P39656	0.413711	-0.769361	0
Protein SON	SON	P18583	0.661039	-0.771271	0
RNA-binding protein 27	RBM27	Q9P2N5	0.732707	-0.773275	0
pre-rRNA processing protein FTSJ3	FTSJ3	Q8IY81	0.725694	-0.775984	0
G patch domain-containing protein 4	GPATCH4	Q5T3I0	0.651771	-0.777575	0
Elongation factor 1-delta	EEF1D	P29692	0.630069	-0.778882	0
Constitutive coactivator of peroxisome proliferator-activated receptor gamma	FAM120B	Q96EK7	0.254558	-0.781863	0
Histone H4	HIST1H4A	P62805	0.569624	-0.783177	0
Serine/threonine-protein phosphatase 4 regulatory subunit 3A	SMEK1	Q6IN85	0.296789	-0.787785	0
Rho GTPase-activating protein 15	ARHGAP15	Q53QZ3;Q9BRR9	0.160581	-0.790971	0
Lysine-rich nucleolar protein 1	KNOP1	Q1ED39	0.586858	-0.792082	0
Heat shock protein HSP 90-alpha	HSP90AA1	P07900;Q14568;Q58FG0	0.41566	-0.795527	0
60S ribosomal protein L29	RPL29	P47914	0.553014	-0.796527	0
Mitogen-activated protein kinase kinase kinase 11	MAP3K11	Q16584	0.466935	-0.81561	0.0053945
Protein IWS1 homolog	IWS1	Q96ST2	0.66489	-0.819319	0.00074683
Chromodomain-helicase-DNA-binding protein 7	CHD7	Q9P2D1	0.537857	-0.821316	0
E3 ubiquitin-protein ligase RBBP6	RBBP6	Q7Z6E9	0.727807	-0.831919	0
DBIRD complex subunit ZNF326	ZNF326	Q5BKZ1	0.565276	-0.834673	0
Surfeit locus protein 6	SURF6	O75683	0.468325	-0.841753	0
Transcription initiation factor TFIID subunit 11	TAF11	Q15544	0.430991	-0.841853	0
NHP2-like protein 1;NHP2-like protein 1, N-terminally processed	NHP2L1	P55769	0.520152	-0.846203	0
Transcription initiation factor TFIID subunit 4	TAF4	O00268	0.604952	-0.847987	0
60S ribosomal protein L32	RPL32	P62910	0.63215	-0.848021	0
40S ribosomal protein S13	RPS13	P62277	0.335522	-0.857817	0
AP-2 complex subunit alpha-1	AP2A1	O95782	0.62171	-0.859303	0
Dystrophin	DMD	P11532	0.435756	-0.871466	0.0014065
Ribosome biogenesis protein NSA2 homolog	NSA2	O95478	0.635218	-0.872288	0
60S ribosomal protein L26-like 1	RPL26L1	Q9UNX3	0.18517	-0.891883	0
Terminal uridylyltransferase 7	ZCCHC6	Q5VYS8	0.677815	-0.897529	0.0014316
Transcription factor SPT20 homolog	SUPT20H	Q8NEM7	0.387493	-0.903673	0
Ribonuclease P protein subunit p30	RPP30	P78346	0.38881	-0.904023	0.0054018
NADH dehydrogenase [ubiquinone] iron-sulfur protein 2, mitochondrial	NDUFS2	O75306	0.299561	-0.908801	0.002772
Vacuolar protein sorting-associated protein 13C	VPS13C	Q709C8	0.414433	-0.910076	0
60S ribosomal protein L9	RPL9	P32969	0.669546	-0.91355	0
60 kDa heat shock protein, mitochondrial	HSPD1	P10809	0.735786	-0.91445	0
Protein transport protein Sec61 subunit alpha isoform 1	SEC61A1	P61619	0.191832	-0.915297	0
Lamin-B1	LMNB1	P20700;P02545	0.457938	-0.915513	0
A-kinase anchor protein 8-like	AKAP8L	Q9ULX6	0.580065	-0.916996	0
Raftlin	RFTN1	Q14699	0.448114	-0.926254	0
Protein LYRIC	MTDH	Q86UE4	0.487602	-0.927317	0
WD repeat-containing protein 44	WDR44	Q5JSH3	0.276415	-0.928884	0
ESF1 homolog	ESF1	Q9H501	0.397455	-0.930092	0.0092409
Epidermal growth factor receptor substrate 15	EPS15	P42566	0.32709	-0.940083	0
Nuclear RNA export factor 1	NXF1	Q9UBU9	0.275167	-0.945803	0
Ig lambda-1 chain C regions;Ig lambda-6 chain C region;Immunoglobulin lambda-like polypeptide 5;Ig lambda-7 chain C region	IGLC1;IGLC6;IGLL5;IGLC7	P0DOY3;P0DOY2;P0DOX8;P0CG04;P0CF74;B9A064;A0M8Q6	0.564932	-0.946788	0
1-phosphatidylinositol 4,5-bisphosphate phosphodiesterase gamma-2	PLCG2	P16885	0.526066	-0.948995	0
H/ACA ribonucleoprotein complex subunit 2	NHP2	Q9NX24	0.764612	-0.949275	0
Serine/arginine-rich splicing factor 11	SRSF11	Q05519	0.401684	-0.950003	0
Small nuclear ribonucleoprotein Sm D2	SNRPD2	P62316	0.451486	-0.950005	0
Prohibitin	PHB	P35232	0.815554	-0.950468	0
Nuclear pore complex protein Nup98-Nup96;Nuclear pore complex protein Nup98;Nuclear pore complex protein Nup96	NUP98	P52948	0.230619	-0.953352	0
Telomerase reverse transcriptase	TERT	O14746	0.314714	-0.956771	0
Coatomer subunit delta	ARCN1	P48444	0.790894	-0.959087	0
GTP-binding nuclear protein Ran	RAN	P62826	0.564047	-0.961873	0
Cell growth-regulating nucleolar protein	LYAR	Q9NX58	0.783028	-0.962614	0
ADP-ribosylation factor 4	ARF4	P18085	0.596753	-0.964261	0
Pescadillo homolog	PES1	O00541	0.629436	-0.972252	0
40S ribosomal protein S24	RPS24	P62847	0.670873	-0.972833	0
Heterogeneous nuclear ribonucleoprotein H2	HNRNPH2	P55795	0.331381	-0.978678	0
Signal recognition particle subunit SRP72	SRP72	O76094	0.780468	-0.982276	0
EF-hand calcium-binding domain-containing protein 5	EFCAB5	A4FU69	0.106266	-0.983916	0.0027682
Pre-mRNA cleavage complex 2 protein Pcf11	PCF11	O94913	0.501333	-0.990785	0.00076687
DNA-dependent protein kinase catalytic subunit	PRKDC	P78527	0.603478	-0.991212	0
ATP synthase subunit f, mitochondrial	ATP5J2	P56134	0.68853	-0.99581	0
Biorientation of chromosomes in cell division protein 1-like 1	BOD1L1	Q8NFC6	0.218675	-0.997271	0
60S ribosomal protein L10	RPL10	P27635;Q96L21	0.672701	-0.999394	0
Emerin	EMD	P50402	0.16187	-1.00072	0
Prohibitin-2	PHB2	Q99623	0.610665	-1.00904	0
Nucleolar protein 9	NOP9	Q86U38	0.359412	-1.01614	0
ATP synthase subunit a	MT-ATP6	P00846	0.546914	-1.01804	0.0091743
Pre-mRNA-processing factor 6	PRPF6	O94906	0.740595	-1.02156	0
Glycylpeptide N-tetradecanoyltransferase 1;Glycylpeptide N-tetradecanoyltransferase 2	NMT1;NMT2	P30419;O60551	0.212981	-1.02324	0
Tyrosine-protein kinase JAK1	JAK1	P23458	0.267597	-1.02594	0
DnaJ homolog subfamily C member 10	DNAJC10	Q8IXB1	0.365818	-1.03385	0.0092593
Ig mu chain C region;Ig mu heavy chain disease protein	IGHM	P01871;P0DOX6;P04220	0.611114	-1.03788	0
DnaJ homolog subfamily A member 3, mitochondrial	DNAJA3	Q96EY1	0.508438	-1.03975	0
Heat shock 70 kDa protein 6;Putative heat shock 70 kDa protein 7	HSPA6;HSPA7	P17066;P48741	0.636027	-1.04554	0
Heterogeneous nuclear ribonucleoprotein U-like protein 1	HNRNPUL1	Q9BUJ2	0.647769	-1.04669	0
Eukaryotic translation initiation factor 2 subunit 2	EIF2S2	P20042	0.816185	-1.05789	0
Elongation factor Tu, mitochondrial	TUFM	P49411	0.82228	-1.06257	0
Nucleolar transcription factor 1	UBTF	P17480	0.614138	-1.0635	0
Cofilin-1	CFL1	P23528;Q9Y281	0.524609	-1.0648	0
ATP-binding cassette sub-family E member 1	ABCE1	P61221	0.670785	-1.06764	0
Histone H2A type 1-J;Histone H2A type 1-H;Histone H2A.J;Histone H2A type 2-C;Histone H2A type 2-A;Histone H2A type 1-D;Histone H2A type 1	HIST1H2AJ;HIST1H2AH;H2AFJ;HIST2H2AC;HIST2H2AA3;HIST1H2AD;HIST1H2AG	Q99878;Q96KK5;Q9BTM1;Q16777;Q6FI13;P20671;P0C0S8	0.588729	-1.07357	0
ADP/ATP translocase 3;ADP/ATP translocase 3, N-terminally processed	SLC25A6	P12236	0.549151	-1.07625	0
Transcription elongation factor B polypeptide 3	TCEB3	Q14241	0.469255	-1.08194	0
Ig heavy chain V-II region ARH-77		P06331	0.754161	-1.08897	0.0073333
Lysine-specific histone demethylase 1A	KDM1A	O60341	0.513856	-1.08898	0
40S ribosomal protein S7	RPS7	P62081	0.788405	-1.10148	0
La-related protein 7	LARP7	Q4G0J3	0.765886	-1.10412	0
U2 small nuclear ribonucleoprotein A	SNRPA1	P09661	0.672478	-1.10687	0
Delta-1-pyrroline-5-carboxylate synthase;Glutamate 5-kinase;Gamma-glutamyl phosphate reductase	ALDH18A1	P54886	0.3624	-1.10931	0
Lymphoid-specific helicase	HELLS	Q9NRZ9	0.432565	-1.11521	0
Leucine-rich repeat flightless-interacting protein 1	LRRFIP1	Q32MZ4	0.596619	-1.11721	0
NEDD8-conjugating enzyme Ubc12	UBE2M	P61081	0.416149	-1.1188	0
DNA-directed RNA polymerase I subunit RPA34	CD3EAP	O15446	0.782547	-1.11972	0
40S ribosomal protein S2	RPS2	P15880	0.773358	-1.12607	0
Staphylococcal nuclease domain-containing protein 1	SND1	Q7KZF4	0.687205	-1.13407	0
Oxysterol-binding protein-related protein 8	OSBPL8	Q9BZF1	0.50111	-1.13779	0
Translation initiation factor eIF-2B subunit epsilon	EIF2B5	Q13144	0.481701	-1.1381	0
S-phase kinase-associated protein 1	SKP1	P63208	0.436557	-1.13854	0.00074906
Aspartate--tRNA ligase, cytoplasmic	DARS	P14868	0.583335	-1.14064	0
Constitutive coactivator of PPAR-gamma-like protein 1	FAM120A	Q9NZB2	0.423889	-1.14161	0
Luc7-like protein 3	LUC7L3	O95232	0.788163	-1.14284	0
Heterogeneous nuclear ribonucleoprotein H3	HNRNPH3	P31942	0.452178	-1.14288	0
Exportin-5	XPO5	Q9HAV4	0.413954	-1.14427	0
Peptidyl-prolyl cis-trans isomerase G	PPIG	Q13427	0.78878	-1.14633	0
Valine--tRNA ligase	VARS	P26640	0.731155	-1.15237	0
Huntingtin	HTT	P42858	0.582601	-1.15839	0
E3 ubiquitin/ISG15 ligase TRIM25	TRIM25	Q14258	0.311515	-1.17191	0
ER lumen protein-retaining receptor 1	KDELR1	P24390	0.194324	-1.17559	0
DNA-directed RNA polymerase I subunit RPA1	POLR1A	O95602	0.757327	-1.17956	0
60S ribosomal protein L7	RPL7	P18124	0.598311	-1.18939	0
General vesicular transport factor p115	USO1	O60763	0.459245	-1.19198	0
Probable ATP-dependent RNA helicase DDX41	DDX41	Q9UJV9	0.698177	-1.21036	0
Transcription initiation factor TFIID subunit 6	TAF6	P49848	0.814952	-1.21203	0
Chromodomain-helicase-DNA-binding protein 2	CHD2	O14647;O14646	0.475367	-1.21819	0
Nascent polypeptide-associated complex subunit alpha;Nascent polypeptide-associated complex subunit alpha, muscle-specific form	NACA	Q13765;E9PAV3;Q9BZK3	0.475862	-1.21854	0
Probable ATP-dependent RNA helicase DDX46	DDX46	Q7L014	0.680689	-1.22904	0
ATP-dependent 6-phosphofructokinase, liver type	PFKL	P17858	0.786701	-1.23716	0
Histone H2A type 1-C;Histone H2A type 3;Histone H2A type 1-B/E	HIST1H2AC;HIST3H2A;HIST1H2AB	Q93077;Q7L7L0;P04908	0.145621	-1.23929	0.0014075
Regulator of nonsense transcripts 1	UPF1	Q92900	0.58807	-1.24567	0.00076453
Dynein light chain 1, cytoplasmic;Dynein light chain 2, cytoplasmic	DYNLL1;DYNLL2	P63167;Q96FJ2	0.761045	-1.24682	0
Dynein heavy chain 8, axonemal	DNAH8	Q96JB1;Q8TE73	0.674034	-1.25964	0
Importin-5	IPO5	O00410	0.608804	-1.26074	0
Phosphatidylinositol 3,4,5-trisphosphate 5-phosphatase 1	INPP5D	Q92835	0.501216	-1.27131	0
Actin-related protein 2/3 complex subunit 2	ARPC2	O15144	0.214049	-1.30282	0
Prefoldin subunit 5	PFDN5	Q99471	0.609366	-1.30647	0
Coiled-coil domain-containing protein 124	CCDC124	Q96CT7	0.499866	-1.31188	0
Nuclear factor of activated T-cells, cytoplasmic 2	NFATC2	Q13469	0.427239	-1.3124	0
Retinitis pigmentosa 9 protein	RP9	Q8TA86	0.816338	-1.31496	0
Splicing factor 3B subunit 2	SF3B2	Q13435	0.776339	-1.32231	0
SWI/SNF-related matrix-associated actin-dependent regulator of chromatin subfamily D member 2	SMARCD2	Q92925	0.403762	-1.32321	0
Protein kinase C-binding protein 1	ZMYND8	Q9ULU4	0.695587	-1.33148	0.00073855
Chromodomain-helicase-DNA-binding protein 3	CHD3	Q12873	0.26332	-1.33643	0
Guanine nucleotide-binding protein subunit beta-2-like 1;Guanine nucleotide-binding protein subunit beta-2-like 1, N-terminally processed	GNB2L1	P63244	0.80874	-1.3577	0
Rho guanine nucleotide exchange factor 7	ARHGEF7	Q14155	0.519694	-1.3582	0
Phosphate carrier protein, mitochondrial	SLC25A3	Q00325	0.764487	-1.3611	0
YTH domain-containing family protein 2	YTHDF2	Q9Y5A9;Q9BYJ9;Q7Z739	0.255674	-1.36567	0
Ras-related protein Rab-7a	RAB7A	P51149	0.342981	-1.36946	0
Very-long-chain 3-oxoacyl-CoA reductase	HSD17B12	Q53GQ0	0.271909	-1.37828	0
B-cell linker protein	BLNK	Q8WV28	0.394223	-1.39418	0
Elongation factor Tu GTP-binding domain-containing protein 1	EFTUD1	Q7Z2Z2	0.660877	-1.39634	0.00075019
ELAV-like protein 1	ELAVL1	Q15717;Q12926;P26378	0.600474	-1.41021	0
Nuclear pore complex protein Nup93	NUP93	Q8N1F7	0.669095	-1.41263	0
Eukaryotic translation initiation factor 5A-1;Eukaryotic translation initiation factor 5A-1-like;Eukaryotic translation initiation factor 5A-2	EIF5A;EIF5AL1;EIF5A2	P63241;Q6IS14;Q9GZV4	0.785967	-1.42703	0
Cell division cycle 5-like protein	CDC5L	Q99459	0.773629	-1.43492	0
Arf-GAP with coiled-coil, ANK repeat and PH domain-containing protein 1	ACAP1	Q15027	0.46097	-1.43711	0
General transcription factor 3C polypeptide 1	GTF3C1	Q12789	0.630395	-1.45096	0.0092348
Glyceraldehyde-3-phosphate dehydrogenase	GAPDH	P04406	0.784044	-1.45431	0
Diacylglycerol kinase zeta	DGKZ	Q13574;O75912	0.547536	-1.46106	0
Microtubule-actin cross-linking factor 1, isoforms 1/2/3/5	MACF1	Q9UPN3	0.36282	-1.46203	0
Testis-specific Y-encoded-like protein 1	TSPYL1	Q9H0U9	0.31595	-1.46571	0
Small nuclear ribonucleoprotein F	SNRPF	P62306	0.604864	-1.4661	0
AP-3 complex subunit beta-1	AP3B1	O00203;Q13367	0.602929	-1.46719	0
Heterogeneous nuclear ribonucleoprotein K	HNRNPK	P61978	0.776082	-1.4714	0
Sodium/potassium-transporting ATPase subunit alpha-1;Sodium/potassium-transporting ATPase subunit alpha-3;Sodium/potassium-transporting ATPase subunit alpha-2	ATP1A1;ATP1A3;ATP1A2	P05023;P13637;P50993;Q13733;P20648	0.702434	-1.48816	0
Peptidyl-prolyl cis-trans isomerase FKBP11	FKBP11	Q9NYL4	0.249352	-1.4884	0
General transcription factor 3C polypeptide 3	GTF3C3	Q9Y5Q9	0.721441	-1.48974	0
RNA polymerase II-associated protein 3	RPAP3	Q9H6T3	0.528967	-1.49436	0
Spermatogenesis-associated protein 5	SPATA5	Q8NB90	0.450016	-1.4989	0
Small nuclear ribonucleoprotein-associated protein N;Small nuclear ribonucleoprotein-associated proteins B and B	SNRPN;SNRPB	P63162;P14678	0.309842	-1.49967	0
LIM and SH3 domain protein 1	LASP1	Q14847	0.538274	-1.52402	0.00073584
Transferrin receptor protein 1;Transferrin receptor protein 1, serum form	TFRC	P02786	0.480787	-1.52413	0
RNA-binding protein 42	RBM42	Q9BTD8	0.803112	-1.53107	0
Transcription termination factor 1	TTF1	Q15361	0.696317	-1.53314	0
Leukocyte receptor cluster member 8	LENG8	Q96PV6	0.488387	-1.53914	0
Nucleolar protein 11	NOL11	Q9H8H0	0.763724	-1.54835	0
Kinesin-like protein KIF2C	KIF2C	Q99661	0.530736	-1.56087	0.0014265
A-kinase anchor protein 13	AKAP13	Q12802	0.423541	-1.56707	0
E3 ubiquitin-protein ligase HERC2	HERC2	O95714	0.795585	-1.57192	0
Heterogeneous nuclear ribonucleoprotein H;Heterogeneous nuclear ribonucleoprotein H, N-terminally processed	HNRNPH1	P31943	0.752498	-1.57509	0
Very-long-chain (3R)-3-hydroxyacyl-CoA dehydratase 3	HACD3	Q9P035	0.733996	-1.58225	0
Coatomer subunit gamma-1	COPG1	Q9Y678	0.797593	-1.58282	0
Small nuclear ribonucleoprotein G;Putative small nuclear ribonucleoprotein G-like protein 15	SNRPG;SNRPGP15	P62308;A8MWD9	0.550603	-1.58623	0
40S ribosomal protein S15	RPS15	P62841	0.755229	-1.58932	0
Double-strand-break repair protein rad21 homolog	RAD21	O60216;Q9H4I0	0.502624	-1.59963	0
Histone chaperone ASF1A	ASF1A	Q9Y294	0.72272	-1.60424	0
Ras GTPase-activating-like protein IQGAP2	IQGAP2	Q13576	0.65642	-1.60525	0
Protein Wiz	WIZ	O95785	0.817076	-1.60616	0
WD repeat-containing protein 36	WDR36	Q8NI36	0.799045	-1.6194	0
26S protease regulatory subunit 6B	PSMC4	P43686	0.419644	-1.62303	0
ATP-binding cassette sub-family F member 3	ABCF3	Q9NUQ8	0.417207	-1.63679	0
Spectrin beta chain, non-erythrocytic 1	SPTBN1	Q01082;O15020	0.367318	-1.65164	0
Cyclin-dependent kinase 1	CDK1	P06493;P24941;Q00526;P11802;Q00534;Q96Q40;O94921;Q07002;Q00536;Q00537	0.605895	-1.65676	0
Clathrin heavy chain 1	CLTC	Q00610;P53675	0.814804	-1.6632	0
Structural maintenance of chromosomes protein 1A	SMC1A	Q14683	0.706773	-1.66502	0
Nuclear pore complex protein Nup160	NUP160	Q12769	0.691662	-1.67464	0
Mismatch repair endonuclease PMS2	PMS2	P54278	0.400782	-1.6864	0.0014663
U4/U6 small nuclear ribonucleoprotein Prp3	PRPF3	O43395	0.227412	-1.694	0
Transcription regulator protein BACH2	BACH2	Q9BYV9	0.519107	-1.70106	0
DnaJ homolog subfamily C member 2;DnaJ homolog subfamily C member 2, N-terminally processed	DNAJC2	Q99543	0.632777	-1.70359	0.00075873
Phosphatidylinositol-binding clathrin assembly protein	PICALM	Q13492	0.733763	-1.70592	0
Alpha-actinin-4;Alpha-actinin-1	ACTN4;ACTN1	O43707;P12814	0.664491	-1.70682	0
WD40 repeat-containing protein SMU1;WD40 repeat-containing protein SMU1, N-terminally processed	SMU1	Q2TAY7	0.712824	-1.71483	0
Probable ATP-dependent RNA helicase DHX37	DHX37	Q8IY37	0.804578	-1.72126	0
Kelch domain-containing protein 4	KLHDC4	Q8TBB5	0.53432	-1.72496	0.0014164
Histone H1.2	HIST1H1C	P16403	0.788163	-1.72758	0
Cyclin-dependent kinase 11A;Cyclin-dependent kinase 11B	CDK11A;CDK11B	Q9UQ88;P21127	0.75754	-1.7425	0
NKAP-like protein;NF-kappa-B-activating protein	NKAPL;NKAP	Q5M9Q1;Q8N5F7	0.34738	-1.74473	0.00073421
Chromodomain-helicase-DNA-binding protein 6	CHD6	Q8TD26	0.685251	-1.74707	0
Protein diaphanous homolog 1	DIAPH1	O60610	0.728691	-1.7471	0
Serine/threonine-protein phosphatase 2A 56 kDa regulatory subunit gamma isoform;Serine/threonine-protein phosphatase 2A 56 kDa regulatory subunit delta isoform	PPP2R5C;PPP2R5D	Q13362;Q14738	0.523552	-1.75997	0
Scaffold attachment factor B1;Scaffold attachment factor B2	SAFB;SAFB2	Q15424;Q14151	0.745483	-1.76218	0
Serrate RNA effector molecule homolog	SRRT	Q9BXP5	0.792651	-1.76245	0
Peptidyl-prolyl cis-trans isomerase A;Peptidyl-prolyl cis-trans isomerase A, N-terminally processed	PPIA	P62937	0.384851	-1.77062	0
DnaJ homolog subfamily C member 11	DNAJC11	Q9NVH1	0.598058	-1.7769	0.0014514
Mitogen-activated protein kinase kinase kinase kinase 2	MAP4K2	Q12851	0.591991	-1.79512	0
Replication factor C subunit 3	RFC3	P40938	0.360905	-1.79687	0
Ribosome biogenesis protein BMS1 homolog	BMS1	Q14692	0.551678	-1.79798	0
Mediator of RNA polymerase II transcription subunit 16	MED16	Q9Y2X0	0.469847	-1.80048	0.0091384
Transcriptional repressor CTCF	CTCF	P49711;Q8NI51	0.319861	-1.81281	0
Striatin	STRN	O43815	0.683662	-1.8171	0.00074019
Golgi-specific brefeldin A-resistance guanine nucleotide exchange factor 1	GBF1	Q92538	0.586239	-1.81824	0
S-adenosylmethionine synthase isoform type-2	MAT2A	P31153	0.825078	-1.82538	0
26S proteasome non-ATPase regulatory subunit 3	PSMD3	O43242	0.722636	-1.83434	0
Serine/threonine-protein phosphatase 2A catalytic subunit alpha isoform;Serine/threonine-protein phosphatase 2A catalytic subunit beta isoform	PPP2CA;PPP2CB	P67775;P62714	0.561076	-1.83667	0
60S ribosomal protein L7-like 1	RPL7L1	Q6DKI1	0.653981	-1.8473	0.0092045
Methyltransferase-like protein 13	METTL13	Q8N6R0	0.806054	-1.84826	0
THO complex subunit 4	ALYREF	Q86V81	0.822031	-1.86171	0
Ubiquitin carboxyl-terminal hydrolase 16	USP16	Q9Y5T5	0.806755	-1.86402	0
CCR4-NOT transcription complex subunit 3	CNOT3	O75175	0.607293	-1.86442	0
WD repeat-containing protein 61;WD repeat-containing protein 61, N-terminally processed	WDR61	Q9GZS3	0.632378	-1.86544	0
SRSF protein kinase 2;SRSF protein kinase 2 N-terminal;SRSF protein kinase 2 C-terminal	SRPK2	P78362;Q9UPE1	0.433984	-1.86722	0
Afadin	MLLT4	P55196	0.719246	-1.86947	0
D-beta-hydroxybutyrate dehydrogenase, mitochondrial	BDH1	Q02338	0.500954	-1.87026	0
Cytochrome b-c1 complex subunit Rieske, mitochondrial;Cytochrome b-c1 complex subunit 11;Putative cytochrome b-c1 complex subunit Rieske-like protein 1	UQCRFS1;UQCRFS1P1	P47985;P0C7P4	0.556573	-1.8759	0
Brefeldin A-inhibited guanine nucleotide-exchange protein 2;Brefeldin A-inhibited guanine nucleotide-exchange protein 1	ARFGEF2;ARFGEF1	Q9Y6D5;Q9Y6D6	0.58133	-1.87842	0.0014124
Ran GTPase-activating protein 1	RANGAP1	P46060	0.803069	-1.89103	0
Protein SDA1 homolog	SDAD1	Q9NVU7	0.675907	-1.90134	0
F-BAR and double SH3 domains protein 2	FCHSD2	O94868	0.6134	-1.90439	0
Tyrosine-protein kinase BAZ1B	BAZ1B	Q9UIG0	0.583615	-1.91357	0
Elongation factor 1-beta	EEF1B2	P24534	0.768426	-1.92957	0
Tetratricopeptide repeat protein 37	TTC37	Q6PGP7	0.809406	-1.93001	0
Heterochromatin protein 1-binding protein 3	HP1BP3	Q5SSJ5	0.562627	-1.9348	0
Eukaryotic translation initiation factor 3 subunit E	EIF3E	P60228	0.475652	-1.941	0
Protein FAM111B	FAM111B	Q6SJ93	0.428191	-1.95491	0
mRNA turnover protein 4 homolog	MRTO4	Q9UKD2	0.389952	-1.95618	0
Trichohyalin	TCHH	Q07283	0.772102	-1.95852	0.0054164
H/ACA ribonucleoprotein complex non-core subunit NAF1	NAF1	Q96HR8	0.539558	-1.95987	0
UPF0568 protein C14orf166	C14orf166	Q9Y224	0.51789	-1.9656	0
Mediator of RNA polymerase II transcription subunit 14	MED14	O60244	0.756387	-1.966	0.0007593
Eukaryotic translation initiation factor 1A, X-chromosomal;Eukaryotic translation initiation factor 1A, Y-chromosomal	EIF1AX;EIF1AY	P47813;O14602	0.336224	-1.97287	0
CCR4-NOT transcription complex subunit 10	CNOT10	Q9H9A5	0.593112	-1.97596	0
DnaJ homolog subfamily C member 13	DNAJC13	O75165	0.627481	-1.98296	0
Ran-binding protein 9	RANBP9	Q96S59	0.551147	-1.98311	0
DNA topoisomerase I, mitochondrial	TOP1MT	Q969P6	0.698055	-2.00006	0
Methionine aminopeptidase 2	METAP2	P50579	0.760275	-2.00159	0
Eukaryotic translation initiation factor 3 subunit C;Eukaryotic translation initiation factor 3 subunit C-like protein	EIF3C;EIF3CL	Q99613;B5ME19	0.47448	-2.00175	0
Serine/threonine-protein phosphatase 6 regulatory subunit 3	PPP6R3	Q5H9R7	0.683653	-2.00369	0.00074349
Periodic tryptophan protein 2 homolog	PWP2	Q15269	0.71032	-2.00467	0
E3 ubiquitin-protein ligase UBR4	UBR4	Q5T4S7	0.669619	-2.01135	0
Integrator complex subunit 7	INTS7	Q9NVH2	0.820431	-2.01199	0
Probable ATP-dependent RNA helicase DDX23	DDX23	Q9BUQ8	0.649394	-2.01401	0
Ubiquitin carboxyl-terminal hydrolase 42	USP42	Q9H9J4	0.778466	-2.0201	0.0097529
GPI transamidase component PIG-S	PIGS	Q96S52	0.779932	-2.02179	0
Zinc finger protein 24	ZNF24	P17028	0.449866	-2.03111	0
Cactin	CACTIN	Q8WUQ7	0.418195	-2.04288	0
Protein 4.1	EPB41	P11171;Q9H4G0;Q9Y2J2	0.470488	-2.04904	0
Translation initiation factor eIF-2B subunit gamma	EIF2B3	Q9NR50	0.632478	-2.07056	0
Putative heat shock protein HSP 90-beta 2	HSP90AB2P	Q58FF8	0.493203	-2.07352	0.00074184
Serpin B9;Serpin B8;Leukocyte elastase inhibitor;Serpin I2	SERPINB9;SERPINB8;SERPINB1;SERPINI2	P50453;P50452;P30740;O75830	0.796206	-2.098	0.0014235
BRI3-binding protein	BRI3BP	Q8WY22	0.759294	-2.12017	0
PAX3- and PAX7-binding protein 1	PAXBP1	Q9Y5B6	0.559872	-2.12569	0
Cullin-4A	CUL4A	Q13619	0.57729	-2.14999	0
Glutamate-rich protein 1	ERICH1	Q86X53	0.584306	-2.15257	0.0079893
Eukaryotic translation initiation factor 3 subunit D	EIF3D	O15371	0.801941	-2.16055	0
Calcium-binding mitochondrial carrier protein Aralar2	SLC25A13	Q9UJS0	0.624502	-2.20526	0
WD repeat and HMG-box DNA-binding protein 1	WDHD1	O75717	0.81325	-2.22043	0
Malignant T-cell-amplified sequence 1	MCTS1	Q9ULC4	0.640698	-2.23569	0.00075529
Dihydropyrimidinase-related protein 2	DPYSL2	Q16555	0.658149	-2.26283	0
40S ribosomal protein S10;Putative 40S ribosomal protein S10-like	RPS10;RPS10P5	P46783;Q9NQ39	0.397697	-2.26326	0
Probable threonine--tRNA ligase 2, cytoplasmic	TARSL2	A2RTX5	0.82595	-2.26424	0
Dual specificity mitogen-activated protein kinase kinase 3	MAP2K3	P46734	0.679145	-2.30209	0.0007485
B-lymphocyte antigen CD20	MS4A1	P11836	0.79088	-2.32238	0
Nucleolar protein 14	NOP14	P78316	0.531072	-2.32429	0
Zinc transporter ZIP14	SLC39A14	Q15043	0.4853	-2.35937	0
Importin-7	IPO7	O95373	0.819613	-2.35992	0
3-hydroxyacyl-CoA dehydrogenase type-2	HSD17B10	Q99714	0.680379	-2.38	0
Ribosome biogenesis protein BOP1	BOP1	Q14137	0.702805	-2.38578	0
Transducin beta-like protein 2	TBL2	Q9Y4P3	0.585696	-2.39744	0
AT-rich interactive domain-containing protein 1A	ARID1A	O14497	0.771203	-2.40501	0
Translocating chain-associated membrane protein 1	TRAM1	Q15629	0.526565	-2.40946	0.0014503
Squamous cell carcinoma antigen recognized by T-cells 3	SART3	Q15020	0.784219	-2.43363	0
Transcription factor BTF3	BTF3	P20290	0.559641	-2.43785	0
Hsp90 co-chaperone Cdc37;Hsp90 co-chaperone Cdc37, N-terminally processed	CDC37	Q16543	0.462146	-2.44231	0
HLA class II histocompatibility antigen, DR alpha chain	HLA-DRA	P01903	0.520538	-2.48962	0
Cytochrome c oxidase subunit NDUFA4	NDUFA4	O00483	0.552945	-2.49177	0.0053981
14-3-3 protein zeta/delta	YWHAZ	P63104	0.629572	-2.49484	0
Cullin-3	CUL3	Q13618	0.740829	-2.50316	0
Midasin	MDN1	Q9NU22	0.772988	-2.51329	0
26S protease regulatory subunit 4	PSMC1	P62191	0.509028	-2.51883	0
Solute carrier family 2, facilitated glucose transporter member 1	SLC2A1	P11166	0.563162	-2.53097	0
Putative RNA-binding protein Luc7-like 1	LUC7L	Q9NQ29	0.821144	-2.53945	0
Telomere-associated protein RIF1	RIF1	Q5UIP0	0.711869	-2.55812	0
Proto-oncogene vav	VAV1	P15498	0.672408	-2.55982	0
DNA replication licensing factor MCM2	MCM2	P49736	0.716611	-2.56478	0
Switch-associated protein 70	SWAP70	Q9UH65	0.581257	-2.59183	0.0054201
Suppressor of SWI4 1 homolog	PPAN	Q9NQ55	0.807472	-2.62251	0
Partner of Y14 and mago	WIBG	Q9BRP8	0.432827	-2.62759	0
F-box-like/WD repeat-containing protein TBL1XR1	TBL1XR1	Q9BZK7;Q9BQ87;O60907	0.696191	-2.64273	0
Tyrosine-protein phosphatase non-receptor type 11	PTPN11	Q06124	0.750068	-2.64435	0
28S ribosomal protein S27, mitochondrial	MRPS27	Q92552	0.57831	-2.64461	0.0014545
Serine/threonine-protein phosphatase 1 regulatory subunit 10	PPP1R10	Q96QC0	0.74636	-2.69834	0
Pre-mRNA-splicing factor SLU7	SLU7	O95391	0.567026	-2.70471	0
Dihydrofolate reductase	DHFR	P00374;Q86XF0	0.537119	-2.74061	0
Transcription initiation factor TFIID subunit 4B	TAF4B	Q92750	0.757641	-2.74212	0
Zinc finger CCCH domain-containing protein 18	ZC3H18	Q86VM9	0.641395	-2.74835	0
WD repeat-containing protein 5	WDR5	P61964;Q86VZ2	0.742812	-2.81551	0
Proteasomal ubiquitin receptor ADRM1	ADRM1	Q16186	0.665499	-2.8191	0.0014567
14-3-3 protein beta/alpha;14-3-3 protein beta/alpha, N-terminally processed	YWHAB	P31946	0.670737	-2.85688	0
Mitochondrial ribonuclease P protein 1	TRMT10C	Q7L0Y3	0.728188	-2.86864	0
TBC1 domain family member 5	TBC1D5	Q92609	0.390392	-2.87299	0
Mitochondrial import receptor subunit TOM40 homolog	TOMM40	O96008	0.52352	-2.90176	0
26S protease regulatory subunit 8	PSMC5	P62195	0.816258	-2.91579	0
Coiled-coil domain-containing protein 43	CCDC43	Q96MW1	0.596203	-2.964	0
Probable dimethyladenosine transferase	DIMT1	Q9UNQ2	0.811339	-2.97307	0
Protein argonaute-2	AGO2	Q9UKV8;Q9UL18;Q9H9G7;Q9HCK5	0.823642	-2.9964	0
Heparanase;Heparanase 8 kDa subunit;Heparanase 50 kDa subunit	HPSE	Q9Y251	0.579522	-3.01649	0.00074516
Ribosome biogenesis protein BRX1 homolog	BRIX1	Q8TDN6	0.687138	-3.03562	0
DNA repair protein RAD50	RAD50	Q92878	0.785679	-3.09026	0
Myocyte-specific enhancer factor 2B	MEF2B	Q02080	0.577878	-3.13174	0
Sideroflexin-1	SFXN1	Q9H9B4	0.634081	-3.14023	0
Cold shock domain-containing protein E1	CSDE1	O75534	0.70333	-3.15747	0
Exosome complex component RRP41	EXOSC4	Q9NPD3	0.755622	-3.21839	0
Mortality factor 4-like protein 2;Mortality factor 4-like protein 1	MORF4L2;MORF4L1	Q15014;Q9UBU8	0.639385	-3.25085	0.00073746
Protein SET;Protein SETSIP	SET;SETSIP	Q01105;P0DME0	0.486297	-3.26112	0.00076278
7-dehydrocholesterol reductase	DHCR7	Q9UBM7	0.760591	-3.27183	0
Derlin-2	DERL2	Q9GZP9	0.673542	-3.33733	0
Nuclease-sensitive element-binding protein 1	YBX1	P67809;P16989;Q9Y2T7	0.444384	-3.40208	0
E3 SUMO-protein ligase RanBP2	RANBP2	P49792;A6NKT7;Q7Z3J3;P0DJD0;P0DJD1;Q99666;O14715	0.80255	-3.42564	0
B-cell antigen receptor complex-associated protein alpha chain	CD79A	P11912	0.767664	-3.42779	0
Actin-related protein 8	ACTR8	Q9H981	0.708312	-3.51042	0
5-3 exoribonuclease 2	XRN2	Q9H0D6	0.518623	-3.52028	0
Actin-related protein 5	ACTR5	Q9H9F9	0.729397	-3.53292	0
Cyclin-dependent kinase 9	CDK9	P50750	0.698159	-3.59152	0
Eukaryotic peptide chain release factor subunit 1	ETF1	P62495	0.628795	-3.6562	0
Guanine nucleotide-binding protein-like 3-like protein	GNL3L	Q9NVN8	0.595077	-3.68634	0
Signal recognition particle receptor subunit beta	SRPRB	Q9Y5M8	0.63041	-3.72083	0
WD repeat-containing protein 82	WDR82	Q6UXN9	0.751384	-3.73287	0
Casein kinase II subunit alpha	CSNK2A2	P19784	0.787214	-3.7617	0
Splicing factor 3A subunit 3	SF3A3	Q12874	0.76672	-3.86635	0
Caprin-1	CAPRIN1	Q14444	0.711002	-4.00582	0
Small nuclear ribonucleoprotein E	SNRPE	P62304	0.797445	-4.03766	0
Enhancer of rudimentary homolog	ERH	P84090	0.600249	-4.04505	0
Vesicle-associated membrane protein-associated protein A	VAPA	Q9P0L0	0.62525	-4.10705	0
Phosphatidylinositol 5-phosphate 4-kinase type-2 beta	PIP4K2B	P78356	0.630981	-4.43017	0.0014368
TATA element modulatory factor	TMF1	P82094	0.667529	-6.59133	0.00538

## Sheet: Legend
Dataset EV4. Endophilin A2 interaction partners detected by BioID2.
