# Supplementary material for: Endophilin A2 regulates B‐cell endocytosis and is required for germinal center and humoral responses
Source: EMBO Rep. 2021 Jul 29;22(9):e51328. doi: 10.15252/embr.202051328 (PMC8419706; doi:10.15252/embr.202051328)
Supplement: Supplementary file 7 — Dataset EV5 [file EMBR-22-e51328-s006.xlsx]

## Sheet: 191204_allSamples.deseq2.ensemb
gene_id	gene_name	gene_biotype	TRANS_WT_R1.raw	TRANS_WT_R2.raw	TRANS_WT_R3.raw	TRANS_KO_R1.raw	TRANS_KO_R2.raw	TRANS_KO_R3.raw	FO_WT_R1.raw	FO_WT_R2.raw	FO_WT_R3.raw	FO_KO_R1.raw	FO_KO_R2.raw	FO_KO_R3.raw	CD40L_WT_R1.raw	CD40L_WT_R2.raw	CD40L_WT_R3.raw	CD40L_KO_R1.raw	CD40L_KO_R2.raw	CD40L_KO_R3.raw	TRANS_WT_R1.TPM	TRANS_WT_R2.TPM	TRANS_WT_R3.TPM	TRANS_KO_R1.TPM	TRANS_KO_R2.TPM	TRANS_KO_R3.TPM	FO_WT_R1.TPM	FO_WT_R2.TPM	FO_WT_R3.TPM	FO_KO_R1.TPM	FO_KO_R2.TPM	FO_KO_R3.TPM	CD40L_WT_R1.TPM	CD40L_WT_R2.TPM	CD40L_WT_R3.TPM	CD40L_KO_R1.TPM	CD40L_KO_R2.TPM	CD40L_KO_R3.TPM
ENSMUSG00000038781	Stap2	protein_coding	2	5	0	98	131	72	2	0	0	42	66	74	8	2	21	150	108	150	0.12	0.32	0	4.8	7.16	4.17	0.11	0	0	2.58	3.57	4.15	0.4	0.1	0.95	8.14	6.76	7.7
ENSMUSG00000104509	Gm33994	lincRNA	8	1	4	44	16	26	5	0	2	41	14	38	2	0	6	13	11	12	0.29	0.04	0.17	1.3	0.53	0.91	0.17	0	0.08	1.52	0.46	1.28	0.06	0	0.16	0.42	0.42	0.37
ENSMUSG00000021322	Aoah	protein_coding	27	6	19	35	13	35	0	2	1	16	19	19	0	0	0	0	1	1	0.8	0.29	1.03	0.93	0.61	1.3	0	0.05	0.06	0.9	0.87	0.54	0	0	0	0	0.11	0.09
ENSMUSG00000028634	Hivep3	protein_coding	499	572	460	2353	2165	1790	192	206	102	902	875	671	258	153	227	558	722	626	8.77	10.68	9.44	37.42	38.45	32.75	3.24	2.89	1.7	15.21	11.1	9.14	3.35	2.3	4.31	9.87	12.3	9.51
ENSMUSG00000027073	Prg2	protein_coding	83	32	36	532	189	286	40	9	2	138	103	97	126	83	71	98	34	63	9.37	3.9	4.67	48.89	19.38	31.06	4.15	0.91	0.24	15.92	10.44	10.2	11.85	8.11	6.01	9.97	3.99	6.06
ENSMUSG00000054072	Iigp1	protein_coding	62	34	42	146	90	105	19	11	6	45	48	95	0	0	0	0	0	1	1.83	1.08	1.41	3.44	2.42	2.99	0.52	0.29	0.19	1.36	1.28	2.62	0	0	0	0	0	0.03
ENSMUSG00000020865	Abcc3	protein_coding	92	120	42	193	82	87	1	0	1	2	12	26	0	0	0	0	0	0	3.76	4.49	2.39	5.21	3.25	4.1	0.02	0	0.19	0.18	0.35	0.57	0	0	0	0	0	0
ENSMUSG00000066363	Serpina3f	protein_coding	151	148	86	630	341	622	128	109	83	501	458	433	6	5	7	10	11	7	5.91	6.21	3.87	20.02	12.11	23.65	4.58	3.79	3.42	20.14	16.09	15.87	0.22	0.19	0.23	0.36	0.45	0.24
ENSMUSG00000039007	Cpq	protein_coding	120	83	90	175	141	117	2	11	7	52	21	36	14	19	12	13	16	17	5.52	4.12	4.75	6.55	5.89	5.18	0.08	0.45	0.34	2.44	0.87	1.54	0.54	0.76	0.41	0.54	0.77	0.67
ENSMUSG00000026285	Pdcd1	protein_coding	10	11	5	16	31	35	0	5	5	12	37	29	29	13	30	25	23	58	0.46	0.54	0.26	0.6	1.29	1.54	0	0.2	0.24	0.56	1.52	1.24	1.11	0.52	1.03	1.03	1.1	2.27
ENSMUSG00000032818	Loxhd1	protein_coding	21	29	8	75	71	108	34	29	28	151	155	120	0	0	0	11	2	5	0.45	0.72	0.33	1.47	1.53	2.06	0.7	0.59	0.71	3.55	3.19	2.31	0	0	0	0.22	0.05	0.1
ENSMUSG00000103659	Gm32569	antisense	6	1	4	13	10	9	2	0	0	9	12	12	18	9	39	14	17	23	1.14	0.21	0.87	2.01	1.68	1.65	0.35	0	0	1.75	2.05	2.12	2.85	1.48	5.56	2.4	3.36	3.73
ENSMUSG00000021061	Sptb	protein_coding	11	11	3	28	9	20	0	1	3	17	10	24	1	0	0	7	1	0	0.12	0.12	0.03	0.22	0.09	0.2	0	0.01	0.03	0.18	0.09	0.23	0.01	0	0	0.06	0.01	0
ENSMUSG00000078350	Smim1	protein_coding	11	14	0	1	5	0	0	1	0	20	13	27	10	10	0	0	0	0	0.38	0.4	0	0.03	0.11	0	0	0.2	0	2.21	0.38	0.86	0.2	0.22	0	0	0	0
ENSMUSG00000041797	Abca9	protein_coding	91	38	24	49	58	61	0	0	0	1	4	25	0	0	0	0	0	0	1.22	0.59	0.37	0.56	0.74	0.93	0	0	0	0.01	0.05	0.31	0	0	0	0	0	0
ENSMUSG00000027487	Cdk5rap1	protein_coding	129	151	189	795	674	336	151	174	142	652	718	417	196	246	201	644	428	424	7.38	10.79	9.97	34.67	32.79	16.99	9.64	7.8	7.04	34.29	34.33	20.25	8.29	10.65	8.01	31.21	23.9	19.64
ENSMUSG00000028825	Rhd	protein_coding	30	44	13	145	63	81	15	17	2	70	40	39	3	4	2	0	0	0	1.78	3.55	0.88	6.99	3.39	4.61	0.82	0.9	0.12	4.24	2.13	2.15	0.15	0.21	0.09	0	0	0
ENSMUSG00000076575	Igkv7-33	IG_V_gene	12	12	10	53	64	65	20	17	11	14	136	81	18	15	13	17	39	12	3.76	4.01	3.55	13.32	17.99	19.35	5.68	4.7	3.58	4.41	37.7	23.3	4.63	4.01	3.01	4.74	12.51	3.16
ENSMUSG00000022667	Cd200r1	protein_coding	19	49	20	90	38	47	7	8	0	41	18	24	0	2	0	0	4	7	0.89	2.73	1.07	3.43	1.82	2.12	0.3	0.33	0	2.08	0.76	1.05	0	0.08	0	0	0.19	0.28
ENSMUSG00000082101	Slfn14	protein_coding	5	7	1	18	15	25	0	0	0	11	6	4	0	2	0	0	2	0	0.12	0.18	0.03	0.34	0.32	0.56	0	0	0	0.26	0.13	0.09	0	0.04	0	0	0.05	0
ENSMUSG00000039865	Slc44a3	protein_coding	10	9	9	8	11	9	2	6	3	17	13	26	3	8	3	9	12	9	1.61	1.4	1.29	0.92	1.18	0.8	0.3	0.26	0.16	2.01	1.06	1.96	0.27	0.85	0.25	0.92	1.53	0.73
ENSMUSG00000020027	Socs2	protein_coding	25	31	31	137	147	75	4	7	16	62	41	20	274	163	329	537	294	496	1.09	1.2	1.41	4.73	7.75	2.5	0.1	0.61	1.43	2.42	1.23	1.23	10.56	7.25	12.34	21.05	14.14	22.47
ENSMUSG00000020841	Cpd	protein_coding	41	34	41	41	33	31	8	4	5	21	11	48	115	77	145	114	109	133	0.44	0.39	0.5	0.36	0.32	0.32	0.08	0.04	0.06	0.23	0.11	0.48	1.03	0.71	1.16	1.1	1.28	1.22
ENSMUSG00000053025	Sv2b	protein_coding	9	16	10	220	179	159	25	14	1	88	82	13	0	0	0	0	0	0	0.15	0.39	0.31	4.11	4.37	3.47	0.37	0.25	0.28	2.2	2.21	0.73	0	0	0	0	0	0
ENSMUSG00000046341	Gm11223	processed_pseudogene	7	6	18	27	14	25	0	0	0	31	0	20	10	0	0	10	10	7	1.72	1.44	5	5.15	3.04	5.67	0	0	0	7.36	0	4.39	1.88	0	0	2.1	2.43	1.49
ENSMUSG00000032420	Nt5e	protein_coding	67	45	19	43	27	19	11	11	9	63	69	14	3	21	11	9	14	15	1.45	1.05	0.47	0.77	0.54	0.41	0.22	0.24	0.28	1.39	1.5	0.31	1.12	0.47	0.22	0.17	0.34	0.32
ENSMUSG00000023019	Gpd1	protein_coding	30	25	17	51	7	31	1	2	0	12	11	9	2	7	0	0	1	1	0.91	0.82	0.74	1.83	0.19	0.91	0.05	0.05	0	0.55	0.43	0.45	0.1	0.18	0	0	0.03	0.07
ENSMUSG00000044986	Tst	protein_coding	32	23	9	21	13	14	9	8	6	19	43	36	40	30	48	15	23	37	2.68	2.08	0.87	1.43	0.99	1.13	0.69	0.6	0.53	1.63	3.24	2.81	2.8	2.18	3.02	1.13	2.01	2.65
ENSMUSG00000032261	Sh3bgrl2	protein_coding	57	51	20	41	26	51	3	4	0	36	0	34	1	10	5	0	4	4	1.63	1.22	0.56	0.63	0.49	0.99	0.05	0.14	0	0.83	0	0.66	0.13	0.16	0.23	0	0.08	0.06
ENSMUSG00000031877	Ces2g	protein_coding	0	1	7	20	14	8	0	0	2	17	1	34	0	0	0	0	0	0	0	0.04	0.24	0.5	0.39	0.23	0	0	0.06	0.53	0.03	0.96	0	0	0	0	0	0
ENSMUSG00000074580	4931440P22Rik	transcribed_processed_pseudogene	19	6	12	35	22	6	3	4	3	15	29	14	17	6	8	12	5	5	0.83	0.23	0.53	1.16	0.73	0.47	0.18	0.13	0.3	0.74	1.17	0.56	0.99	0.28	0.24	0.39	0.19	0.24
ENSMUSG00000051839	Gypa	protein_coding	62	64	52	356	128	240	34	80	17	147	110	216	0	1	0	2	6	0	2.97	3.31	2.86	13.9	5.57	11.07	1.5	3.43	0.86	7.21	4.74	9.66	0	0.04	0	0.09	0.3	0
ENSMUSG00000026532	Spta1	protein_coding	10	8	1	58	24	56	8	3	0	26	19	17	0	0	0	0	0	3	0.16	0.1	0.01	0.56	0.22	0.56	0.14	0.05	0	0.38	0.24	0.16	0	0	0	0	0	0.03
ENSMUSG00000022582	Ly6g	protein_coding	4	0	3	18	5	1	0	0	0	16	8	6	0	0	0	5	0	2	0.4	0	0.34	1.45	0.94	0.33	0	0	0	1.67	0.71	0.55	0	0	0	0.61	0	0.17
ENSMUSG00000038242	Aox4	protein_coding	2	9	10	43	22	43	1	11	16	30	74	66	0	6	11	12	0	20	0.03	0.18	0.2	0.6	0.36	0.71	0.02	0.17	0.29	0.53	1.15	1.06	0	0.09	0.14	0.19	0	0.29
ENSMUSG00000078954	Arhgap8	protein_coding	4	0	13	31	15	15	1	14	31	91	89	74	2	0	13	10	16	12	0.25	0	0.64	1.5	0.79	0.89	0.27	0.81	2.01	6.36	6.16	4.34	0.25	0	0.6	0.55	1.02	1.27
ENSMUSG00000006574	Slc4a1	protein_coding	40	44	18	203	75	109	23	49	6	112	75	93	0	0	0	0	0	0	0.76	0.9	0.39	3.13	1.29	1.98	0.4	0.83	0.12	2.17	1.27	1.64	0	0	0	0	0	0
ENSMUSG00000033213	AA467197	protein_coding	6	1	3	10	8	3	0	0	0	12	4	2	26	27	10	21	25	17	0.77	0.21	0.46	0.98	0.93	0.37	0	0	0	1.53	0.43	0.24	2.69	2.95	0.96	2.36	3.29	1.85
ENSMUSG00000031495	Cd209d	protein_coding	14	10	12	61	9	11	1	9	3	56	5	26	0	0	0	0	0	7	1.43	1.57	1.4	5.74	0.83	1.08	0.09	0.82	0.46	5.96	0.48	2.47	0	0	0	0	0	0.62
ENSMUSG00000026822	Lcn2	protein_coding	12	8	7	157	30	64	50	6	14	169	52	81	3	11	1	38	6	13	1.23	0.88	0.82	13.08	2.79	6.3	4.76	0.55	1.51	17.67	4.78	7.55	0.26	0.97	0.08	3.51	0.64	1.13
ENSMUSG00000073758	Sh3d21	protein_coding	0	1	0	9	4	6	3	0	1	13	17	5	1	1	1	0	2	11	0	0.07	0	0.35	0.17	0.28	0.13	0	0.05	0.62	0.73	0.22	0.05	0.04	0.05	0	0.1	0.45
ENSMUSG00000031824	6430548M08Rik	protein_coding	30	9	10	52	20	15	0	1	0	8	3	12	0	0	0	2	6	0	1.27	0.36	0.65	1.45	0.43	0.81	0	0.01	0	0.5	0.23	0.54	0	0	0	0.03	0.1	0
ENSMUSG00000113386	AC154903.1	sense_intronic	15	9	4	36	38	20	1	5	5	25	11	13	3	2	2	5	5	11	0.48	0.31	0.15	0.94	1.11	0.61	0.03	0.15	0.17	0.81	0.31	0.39	0.08	0.06	0.05	0.14	0.15	0.3
ENSMUSG00000053528	A530021J07Rik	lincRNA	6	7	7	8	4	11	2	2	3	12	10	19	7	0	3	7	1	1	0.77	0.55	0.52	0.6	0.24	0.68	0.48	0.2	0.57	2.3	0.95	1.3	0.41	0	0.59	1.17	0.07	0.22
ENSMUSG00000066270	Gm10157	processed_pseudogene	0	0	6	6	8	3	2	0	0	6	5	14	12	7	12	6	13	11	0	0	2.2	1.73	2.3	0.95	0.56	0	0	1.98	1.44	4.36	3.46	1.96	2.93	1.92	4.44	3.22
ENSMUSG00000037855	Zfp365	protein_coding	19	11	24	27	27	32	3	14	27	26	90	63	4	8	8	9	9	24	0.43	0.47	0.99	0.59	0.79	0.82	0.07	0.35	1.02	0.88	1.81	2.4	0.07	0.16	0.13	0.21	0.88	0.73
ENSMUSG00000072601	Ear1	protein_coding	0	3	0	24	15	0	1	2	0	22	20	6	0	0	0	0	0	0	0	0.47	0	3.15	2.19	0	0.19	0.25	0	2.99	2.47	0.84	0	0	0	0	0	0
ENSMUSG00000109438	Gm45073	TEC	1	8	5	30	15	5	0	3	0	15	16	2	1	4	0	5	9	11	0.02	0.17	0.12	0.5	0.28	0.1	0	0.05	0	0.31	0.29	0.04	0.02	0.07	0	0.09	0.19	0.19
ENSMUSG00000055013	Agap1	protein_coding	39	13	9	40	44	39	0	1	1	13	8	1	0	0	0	4	3	7	0.5	0.15	0.16	0.29	0.36	0.66	0	0.01	0.02	0.15	0.09	0.01	0	0	0	0.03	0.03	0.05
ENSMUSG00000040809	Chil3	protein_coding	220	203	225	954	199	415	198	156	103	868	247	584	72	37	18	214	44	74	12.8	12.74	15.04	47.82	10.52	23.23	10.58	8.11	6.32	51.63	12.91	31.68	3.49	1.86	0.78	11.22	2.66	3.76
ENSMUSG00000045763	Basp1	protein_coding	12	15	27	44	9	58	4	15	14	59	24	59	635	653	805	1120	874	906	0.58	0.78	1.49	1.72	0.39	2.68	0.18	0.64	0.71	2.89	1.03	2.64	25.39	27.13	28.94	48.42	43.63	37.08
ENSMUSG00000020399	Havcr2	protein_coding	55	69	30	87	60	31	0	11	5	14	35	18	0	0	1	0	3	4	1.76	2.39	1.12	2.27	1.75	0.96	0	0.34	0.18	0.46	1.01	0.58	0	0	0.03	0	0.11	0.12
ENSMUSG00000086795	Gm11579	lincRNA	0	2	2	5	4	4	2	0	1	9	5	10	0	0	0	1	0	0	0	0.24	0.26	0.46	0.41	0.43	0.21	0	0.12	1.03	0.5	1.04	0	0	0	0.1	0	0
ENSMUSG00000001768	Rin2	protein_coding	1	5	6	29	8	15	0	0	0	28	1	4	6	0	0	0	0	0	0.02	0.1	0.24	0.44	0.13	0.27	0	0	0	0.53	0.02	0.07	0.09	0	0	0	0	0
ENSMUSG00000052212	Cd177	protein_coding	50	20	29	188	67	27	31	23	27	181	75	61	10	19	5	68	3	18	1.62	0.69	1.17	4.92	1.95	0.83	1.22	0.66	0.91	5.94	2.16	1.83	0.27	0.53	0.12	1.97	0.1	0.49
ENSMUSG00000105650	Gm42889	lincRNA	2	0	8	2	2	8	2	2	2	23	9	6	6	2	12	8	4	10	0.3	0	1.36	0.25	0.28	1.19	0.29	0.27	0.33	3.47	1.16	0.86	0.76	0.27	1.35	1.09	0.62	1.3
ENSMUSG00000113030	CT009754.1	processed_transcript	3	2	5	0	5	0	0	7	0	23	14	8	4	19	10	5	6	10	0.46	0.4	1.05	0	0.87	0	0	1.11	0	4.19	2.33	1.27	0.68	3	1.3	0.79	1.2	1.56
ENSMUSG00000056071	S100a9	protein_coding	176	97	130	1392	255	304	331	136	157	1492	379	509	91	46	22	354	101	102	35.18	20.88	29.97	226.62	46.27	58.41	60.97	24.22	33.13	304.91	68.21	94.75	15.1	7.99	3.31	63.98	21.05	17.34
ENSMUSG00000094306	Gm24924	snRNA	5	5	14	0	0	0	0	0	0	0	26	6	1	0	1	1	0	6	5.91	6.38	19.17	0	0	0	0	0	0	0	26.71	6.97	1.08	0.45	0.66	1.42	0	6.42
ENSMUSG00000102712	Gm37758	TEC	0	0	2	1	21	4	4	0	1	4	19	19	0	0	2	2	6	4	0	0	0.36	0.13	2.99	0.6	0.58	0	0.17	0.64	2.68	2.78	0	0	0.24	0.28	0.98	0.53
ENSMUSG00000060260	Pwwp2b	protein_coding	10	5	1	5	13	5	1	4	3	7	11	24	4	17	7	18	7	9	0.27	0.11	0.04	0.12	0.25	0.1	0.03	0.12	0.07	0.16	0.24	0.63	0.1	0.33	0.12	0.34	0.15	0.16
ENSMUSG00000006576	Slc4a3	protein_coding	13	18	23	76	67	95	24	30	30	70	127	60	0	0	0	1	1	5	0.18	0.27	0.36	0.76	0.78	1.09	0.3	0.33	0.4	0.86	1.36	0.72	0	0	0	0.01	0.01	0.05
ENSMUSG00000051079	Rgs13	protein_coding	525	541	307	1067	919	963	220	248	58	481	559	444	41	72	35	231	176	157	30.65	34.12	20.5	50.56	48.67	53.81	11.74	12.98	3.63	28.63	29.26	24.11	1.98	3.61	1.55	12.08	10.61	7.81
ENSMUSG00000023036	Pcdhgc4	protein_coding	0	15	18	31	65	10	0	2	1	12	14	5	18	23	24	35	16	25	0	0.55	0.69	0.93	1.98	0.34	0	0.05	0.03	0.47	0.47	0.18	0.53	0.52	0.59	1.1	0.54	0.57
ENSMUSG00000053101	Gpr141	protein_coding	146	123	156	312	92	190	16	32	37	132	63	81	4	0	0	8	0	0	4.82	4.41	5.67	9.08	3.2	6.03	0.71	1.35	1.38	5.45	2.96	2.48	0.2	0	0	0.3	0	0
ENSMUSG00000008843	Cldn13	protein_coding	0	8	2	58	19	29	4	7	1	25	16	12	0	0	0	0	0	0	0	0.75	0.2	4.08	1.49	2.41	0.32	0.54	0.09	2.21	1.24	0.97	0	0	0	0	0	0
ENSMUSG00000055170	Ifng	protein_coding	60	20	55	84	96	38	6	0	2	5	8	30	1	1	0	1	8	5	4.52	1.63	4.74	5.17	6.56	2.75	0.42	0	0.16	0.39	0.54	2.11	0.06	0.07	0	0.07	0.61	0.32
ENSMUSG00000056054	S100a8	protein_coding	344	202	268	2719	545	631	713	353	317	3315	792	1178	231	75	38	830	180	257	73.6	46.59	65.85	472.77	105.85	129.76	140.05	67.52	71.37	723.3	151.94	234.45	41.11	13.88	6.08	159.94	39.91	46.68
ENSMUSG00000055782	Abcd2	protein_coding	64	65	43	83	38	63	1	3	5	33	8	5	0	9	2	0	0	0	0.99	1.09	0.77	1.05	0.53	0.94	0.01	0.04	0.08	0.52	0.11	0.07	0	0.12	0.02	0	0	0
ENSMUSG00000046179	E2f8	protein_coding	53	38	72	16	16	21	0	0	5	15	4	20	49	53	126	25	7	82	1.24	0.96	2.02	0.32	0.36	0.5	0	0	0.13	0.37	0.09	0.46	0.99	1.07	2.26	0.54	0.18	1.68
ENSMUSG00000038357	Camp	protein_coding	173	78	48	1205	252	364	416	143	81	1427	289	624	63	41	22	274	71	95	21.89	10.64	6.97	124.05	28.95	44.28	48.33	16.17	10.8	184.37	32.82	73.52	6.64	4.49	2.09	31.24	9.34	10.24
ENSMUSG00000021313	Ryr2	protein_coding	17	21	15	52	51	43	47	41	51	154	151	94	6	0	8	4	10	11	0.55	0.41	0.34	0.51	0.81	0.87	1.12	0.56	0.5	2.32	1.78	1.46	0.03	0	0.17	0.06	0.2	0.29
ENSMUSG00000005125	Ndrg1	protein_coding	135	190	147	222	241	232	122	155	91	314	329	353	42	38	65	92	56	120	4.07	6.07	5.29	5.51	6.66	6.77	3.38	4.28	2.99	10.22	9.45	10.53	1.07	1.14	1.4	2.5	1.85	3.21
ENSMUSG00000004035	Gstm7	protein_coding	10	11	15	8	10	9	0	1	2	2	21	6	0	5	0	0	0	2	0.83	0.78	1.6	0.43	0.72	0.81	0	0.06	0.14	0.33	1.41	0.6	0	0.3	0	0	0	0.11
ENSMUSG00000005800	Mmp8	protein_coding	27	30	36	269	53	17	14	19	30	245	39	36	27	24	7	152	30	51	0.97	1.17	1.49	7.91	1.74	0.59	0.46	0.61	1.14	9.04	1.26	1.21	0.81	0.75	0.19	4.94	1.13	1.57
ENSMUSG00000028141	Oaz3	protein_coding	3	6	2	2	8	3	1	0	1	13	7	2	1	13	6	2	6	7	0.38	0.35	0.12	0.06	0.44	0.36	0.05	0	0.14	0.57	0.7	0.38	0.11	0.66	0.27	0.17	0.27	0.62
ENSMUSG00000036223	Ska1	protein_coding	55	38	56	20	14	30	1	7	1	6	16	19	23	56	98	30	23	46	1.84	1.37	2.16	0.55	0.43	0.97	0.03	0.21	0.04	0.21	0.48	0.59	0.64	1.62	2.46	0.91	0.8	1.31
ENSMUSG00000036896	C1qc	protein_coding	43	18	13	110	42	88	8	2	1	18	10	15	0	0	0	0	0	0	3.26	1.47	1.13	6.79	2.91	6.44	0.56	0.14	0.08	1.39	0.68	1.06	0	0	0	0	0	0
ENSMUSG00000026573	Xcl1	protein_coding	1	6	11	13	6	3	3	5	7	14	16	29	1	3	5	5	4	9	0.2	1.27	2.47	2.07	1.07	0.56	0.54	0.87	1.44	2.79	2.81	5.28	0.16	0.51	0.73	0.88	0.81	1.5
ENSMUSG00000046182	Gsg1l	protein_coding	18	3	1	8	11	7	0	1	0	5	7	7	0	0	0	0	0	0	0.4	0.07	0.03	0.14	0.22	0.15	0	0.02	0	0.11	0.14	0.14	0	0	0	0	0	0
ENSMUSG00000032484	Ngp	protein_coding	524	207	167	3227	548	880	1006	444	156	3342	965	1462	157	135	56	979	245	302	39.06	16.64	14.3	195.8	37.09	63.09	68.87	29.58	12.26	254.53	64.6	101.55	9.75	8.71	3.13	65.75	18.99	19.19
ENSMUSG00000079853	Klra1	protein_coding	294	226	238	843	637	728	159	167	130	358	440	414	49	23	45	110	59	81	19.73	13.02	15.2	38.37	30.91	40.71	9.56	10.42	7.93	20.17	21.12	20.62	2.18	1.29	1.94	5.71	3.28	3.69
ENSMUSG00000004609	Cd33	protein_coding	6	8	26	45	17	16	1	9	2	40	11	7	3	2	0	12	1	8	0.27	0.3	1.25	1.14	0.29	0.7	0.01	0.36	0.1	1.2	0.51	0.29	0.04	0.09	0	0.45	0.02	0.49
ENSMUSG00000098055	Gm26947	antisense	2	9	5	7	25	11	2	3	1	16	4	10	2	2	2	4	0	1	0.06	0.29	0.17	0.17	0.67	0.31	0.05	0.08	0.03	0.49	0.11	0.28	0.05	0.05	0.04	0.11	0	0.03
ENSMUSG00000109873	Gm45407	TEC	1	0	1	7	7	2	0	2	0	6	4	9	12	1	3	3	5	3	0.02	0	0.03	0.13	0.15	0.05	0	0.04	0	0.14	0.08	0.2	0.23	0.02	0.05	0.06	0.12	0.06
ENSMUSG00000076474	Trbv17	TR_V_gene	0	1	10	15	10	8	3	2	4	30	6	12	2	3	0	4	4	0	0	0.32	3.44	3.65	2.72	2.3	0.82	0.53	1.26	9.15	1.61	3.34	0.5	0.78	0	1.08	1.24	0
ENSMUSG00000112765	AC122832.3	lincRNA	6	4	4	7	7	6	5	1	0	4	9	14	32	30	14	76	87	74	0.51	0.51	0.39	0.69	0.54	0.49	0.58	0.08	0	0.35	0.82	1.23	2.45	2.78	0.89	6.65	9.21	6.42
ENSMUSG00000061825	Ces2c	protein_coding	1	2	2	3	0	0	0	0	3	2	16	11	0	2	4	9	5	2	0.14	0.1	0.17	0.11	0	0	0	0	0.15	0.16	0.64	0.46	0	0.13	0.13	0.36	0.3	0.12
ENSMUSG00000030474	Siglece	protein_coding	199	181	86	391	195	290	5	20	16	58	42	22	0	0	3	1	0	0	10.8	9.35	4.73	15.63	8.98	14.32	0.5	0.86	1.11	2.84	1.81	0.98	0	0	0.11	0.04	0	0
ENSMUSG00000073063	Hbq1b	protein_coding	10	1	1	16	12	9	5	2	2	18	9	12	0	2	0	0	0	0	1.54	0.19	0.21	2.11	1.92	1.55	0.82	0.32	0.38	2.84	1.29	1.61	0	0.32	0	0	0	0
ENSMUSG00000038665	Dgki	protein_coding	43	52	1	17	8	12	0	0	0	7	5	5	0	0	0	0	0	0	1.01	1.77	0.18	0.99	0.18	0.29	0	0	0	0.21	0.13	0.3	0	0	0	0	0	0
ENSMUSG00000042842	Serpinb6b	protein_coding	87	110	113	405	254	271	75	125	132	285	304	289	17	21	30	37	18	24	3.62	5.3	5.45	15.43	10.54	12.13	3.17	5.5	7.61	13.2	12.68	12.42	1.04	0.84	1.1	1.55	1.09	1.2
ENSMUSG00000026576	Atp1b1	protein_coding	264	238	291	744	717	497	132	124	101	373	291	287	120	30	61	124	198	128	9.13	8.82	11.53	20.77	22.36	16.35	4.8	3.75	3.62	13.03	9.56	9.06	3.39	1.3	1.54	3.8	6.98	3.82
ENSMUSG00000020083	2010107G23Rik	protein_coding	0	2	0	9	2	0	0	0	1	3	14	7	2	0	0	1	8	4	0	0.2	0	0.61	0.15	0	0	0	0.13	0.33	1.05	0.55	0.14	0	0	0.15	0.7	0.29
ENSMUSG00000041481	Serpina3g	protein_coding	1188	1204	704	3202	1892	2918	1277	1260	792	2988	2418	2922	546	568	584	706	443	757	70.02	80.94	47.9	158.51	100.78	172.09	70.05	68.37	51.74	185.04	131.85	162.46	27.23	29.63	25.56	37.3	27.49	39.63
ENSMUSG00000067610	Klri1	protein_coding	0	6	2	16	10	10	1	2	5	14	10	13	0	0	0	0	0	0	0	0.69	0.26	1.42	1.03	1.09	0.1	0.2	0.6	1.61	1.01	1.37	0	0	0	0	0	0
ENSMUSG00000071637	Cebpd	protein_coding	3	3	7	19	3	19	3	7	2	15	5	27	6	7	3	6	12	8	0.07	0.07	0.28	0.39	0.06	0.43	0.07	0.22	0.54	0.5	0.45	0.91	0.21	0.22	0.05	0.23	0.28	0.21
ENSMUSG00000020185	E2f7	protein_coding	13	14	38	24	13	20	2	3	3	10	11	15	14	18	55	7	14	31	0.57	0.34	1.25	0.61	0.28	0.79	0.04	0.18	0.05	0.16	0.25	0.39	0.27	0.6	1.01	0.2	0.51	0.64
ENSMUSG00000031825	Crispld2	protein_coding	1	2	0	24	2	2	6	0	0	19	4	15	0	1	2	17	12	9	0.02	0.04	0	1.13	0.04	0.04	0.11	0	0	0.51	0.07	0.39	0	0.02	0.03	0.32	0.27	0.58
ENSMUSG00000026835	Fcnb	protein_coding	25	2	10	30	7	29	13	4	6	35	23	24	3	2	0	2	2	0	2.68	0.23	0.9	1.91	0.5	2.29	1.02	0.31	0.59	3	1.99	2.22	0.2	0.14	0	0.14	0.22	0
ENSMUSG00000020053	Igf1	protein_coding	304	285	135	642	340	520	21	7	20	47	31	56	0	1	0	0	0	0	12.52	16.63	9.32	23.4	15.57	22.24	0.23	0.91	0.56	2.91	0.73	1.26	0	0.05	0	0	0	0
ENSMUSG00000074284	Gm10658	antisense	10	4	3	4	8	10	3	3	4	17	8	11	8	13	7	13	15	19	0.83	0.34	0.28	0.24	0.53	0.71	0.21	0.2	0.41	1.3	0.61	0.82	0.53	0.93	0.42	1.01	1.25	1.19
ENSMUSG00000030147	Clec4b1	protein_coding	37	34	22	106	39	78	1	0	2	11	4	3	0	2	1	0	1	0	4.8	4.84	3.52	11.26	4.69	9.92	0.13	0	0.27	1.49	0.46	0.41	0	0.25	0.11	0	0.15	0
ENSMUSG00000030142	Clec4e	protein_coding	0	4	7	36	27	28	5	2	2	24	5	18	1	26	50	19	34	21	0	0.35	0.48	1.21	1.51	0.95	0.18	0.07	0.14	1.09	0.18	1.14	0.11	1.31	1.51	0.64	1.28	1.06
ENSMUSG00000018417	Myo1b	protein_coding	1	3	0	2	0	9	2	1	1	11	20	3	0	0	1	0	4	0	0.02	0.32	0	0.03	0	0.79	0.03	0.02	0.02	0.21	0.4	0.05	0	0	0.01	0	0.1	0
ENSMUSG00000043940	Wdfy3	protein_coding	87	59	25	134	35	42	2	2	2	7	4	20	3	0	3	6	1	0	0.52	0.38	0.21	1.08	0.34	0.49	0.03	0.01	0.07	0.16	0.09	0.11	0.01	0	0.02	0.03	0.01	0
ENSMUSG00000090223	Pcp4	protein_coding	101	140	80	278	220	347	132	154	158	332	291	503	19	30	21	71	47	74	15.51	23.18	14.11	34.72	30.66	51.21	18.61	21.13	25.54	52.03	40.11	71.89	2.43	3.98	2.42	9.82	7.5	9.67
ENSMUSG00000079049	Serpinb1c	protein_coding	0	3	1	6	11	15	0	2	0	3	8	9	0	0	0	0	0	0	0	0.31	0.06	0.47	0.61	1.09	0	0.1	0	0.29	0.6	0.66	0	0	0	0	0	0
ENSMUSG00000027546	Atp9a	protein_coding	8	2	6	6	4	12	1	0	0	8	5	10	0	0	14	3	3	0	0.2	0.05	0.35	0.12	0.35	0.31	0.16	0	0	0.2	0.11	0.37	0	0	0.5	0.07	0.08	0
ENSMUSG00000023926	Rhag	protein_coding	12	20	14	80	39	30	15	18	3	58	7	54	0	0	0	7	0	0	0.45	0.81	0.6	2.44	1.33	1.1	0.51	0.6	0.12	2.22	0.24	1.89	0	0	0	0.24	0	0
ENSMUSG00000025877	Hk3	protein_coding	65	58	14	73	52	49	7	5	6	17	16	23	2	1	1	3	0	0	2.19	2.21	0.85	2.65	2.04	1.75	0.19	0.18	0.45	1.06	0.76	0.63	0.05	0.03	0.02	0.08	0	0
ENSMUSG00000076752	Tcrg-C2	TR_C_gene	4	6	9	22	19	5	8	2	11	14	29	29	0	1	0	3	0	4	0.41	0.66	1.06	1.81	1.77	0.49	0.75	0.15	1.24	1.47	2.7	2.8	0	0.09	0	0.28	0	0.35
ENSMUSG00000047466	8030462N17Rik	protein_coding	6	17	11	31	5	7	9	9	9	28	33	24	29	19	10	17	13	31	0.15	0.46	0.32	0.64	0.11	0.17	0.21	0.2	0.24	0.72	0.75	0.57	0.61	0.42	0.19	0.39	0.34	0.67
ENSMUSG00000000157	Itgb2l	protein_coding	6	5	0	42	0	22	2	7	6	27	15	29	0	3	3	21	3	11	0.19	0.18	0	1.12	0	0.7	0.06	0.21	0.21	0.91	0.45	0.98	0	0.13	0.07	0.63	0.17	0.32
ENSMUSG00000025997	Ikzf2	protein_coding	92	51	45	145	105	128	22	78	49	145	159	92	0	7	5	31	34	17	1.59	1.35	1.13	2.94	1.86	3.85	0.56	1.9	0.97	3.53	3.35	2.24	0	0.12	0.17	0.61	0.66	0.51
ENSMUSG00000025701	Alox5	protein_coding	12	8	13	12	18	3	13	2	8	34	10	31	0	0	0	10	4	13	0.95	0.27	0.58	0.48	0.5	0.09	0.92	0.09	0.69	1.37	1.16	0.89	0	0	0	0.38	0.16	1.07
ENSMUSG00000098641	Rnu3b4	snoRNA	7	0	10	0	0	10	0	0	0	0	18	22	1	1	0	1	1	0	4.65	0	7.88	0	0	6.75	0	0	0	0	11.36	14	0.71	0.59	0	0.78	0.53	0.15
ENSMUSG00000098925	Rnu3b2	snoRNA	7	0	10	0	0	10	0	0	0	0	18	22	1	1	0	1	1	0	4.65	0	7.88	0	0	6.75	0	0	0	0	11.36	14	0.71	0.59	0	0.78	0.53	0.15
ENSMUSG00000104856	Rnu3b3	snoRNA	7	0	10	0	0	10	0	0	0	0	18	22	1	1	0	1	1	0	4.65	0	7.88	0	0	6.75	0	0	0	0	11.36	14	0.71	0.59	0	0.78	0.53	0.15
ENSMUSG00000105025	Rnu3b1	snoRNA	7	0	10	0	0	10	0	0	0	0	18	22	1	1	0	1	1	0	4.65	0	7.88	0	0	6.75	0	0	0	0	11.36	14	0.71	0.59	0	0.78	0.53	0.15
ENSMUSG00000071552	Tigit	protein_coding	3	7	2	34	22	55	16	3	8	17	32	34	8	5	2	3	3	4	0.29	0.73	0.22	2.68	1.93	5.12	1.42	0.26	0.82	1.68	2.78	3.06	0.64	0.42	0.14	0.26	0.3	0.33
ENSMUSG00000029370	Rassf6	protein_coding	58	46	26	87	64	66	31	52	32	91	119	81	9	24	11	14	10	13	3.23	2.52	1.47	3.39	2.73	3.2	1.28	2.1	1.71	4.27	5.59	3.95	0.35	2.28	0.38	1.02	0.5	0.53
ENSMUSG00000058325	Dock1	protein_coding	18	21	18	27	1	0	0	0	0	2	12	13	0	0	0	0	0	0	0.23	0.28	0.34	0.3	0.01	0	0	0	0	0.03	0.14	0.15	0	0	0	0	0	0
ENSMUSG00000102051	I830127L07Rik	transcribed_unprocessed_pseudogene	10	3	18	63	11	42	16	2	3	44	16	31	0	2	0	36	1	3	1.32	0.43	2.67	6.79	1.32	5.34	1.95	0.24	0.46	5.95	1.91	3.83	0	0.23	0	4.29	0.28	0.34
ENSMUSG00000029553	Tfec	protein_coding	40	36	28	61	10	38	0	0	1	0	3	14	0	1	0	0	0	1	1.7	1.6	1.11	2.23	0.4	1.69	0	0	0.06	0	0.13	1	0	0.04	0	0	0	0.05
ENSMUSG00000087484	2900089D17Rik	antisense	2	3	3	22	5	4	2	10	2	16	13	20	0	7	2	7	7	8	0.26	0.11	0.31	1.37	0.29	0.26	0.24	0.32	0.07	0.58	0.41	0.67	0	0.47	0.05	0.53	0.31	0.49
ENSMUSG00000032093	Cd3e	protein_coding	52	119	157	274	212	241	161	140	170	353	388	433	22	26	53	48	56	67	2.8	9.29	12.63	12.99	11.6	13.88	9.27	7.93	13.88	22.11	23.91	27.71	1.08	1.26	3.12	3.45	3.31	3.27
ENSMUSG00000041633	Kctd12b	protein_coding	3	20	10	43	20	44	0	0	0	3	3	7	0	0	0	0	4	0	0.05	0.39	0.21	0.63	0.33	0.76	0	0	0	0.05	0.05	0.12	0	0	0	0	0.07	0
ENSMUSG00000032496	Ltf	protein_coding	100	75	78	683	94	205	214	111	39	758	197	239	19	47	4	211	39	129	4.07	3.59	2.85	22.75	3.48	6.53	9.68	3.77	3.59	28.85	6.82	13.68	1.12	2.38	0.41	7.56	2.72	5.9
ENSMUSG00000097247	1500012K07Rik	processed_transcript	3	2	1	7	5	8	0	1	0	3	1	11	0	0	0	0	0	0	0.49	0.35	0.19	0.82	0.74	1.25	0	0.15	0	0.5	0.15	1.66	0	0	0	0	0	0
ENSMUSG00000098322	5830468F06Rik	antisense	3	7	8	16	3	9	4	4	2	15	23	3	4	0	1	0	2	0	0.25	0.63	0.76	1.08	0.23	0.72	0.31	0.3	0.18	1.28	1.72	0.23	0.28	0	0.06	0	0.17	0
ENSMUSG00000028111	Ctsk	protein_coding	6	4	2	12	15	21	9	6	14	27	30	26	2	4	0	3	5	8	0.36	0.26	0.14	0.58	0.81	1.2	0.49	0.32	0.88	1.64	1.6	1.44	0.1	0.21	0	0.16	0.31	0.4
ENSMUSG00000036641	Ccdc148	protein_coding	17	24	10	59	38	61	2	6	0	6	15	12	0	0	0	0	0	8	0.37	0.55	0.25	1.04	0.74	1.27	0.03	0.12	0	0.13	0.29	0.24	0	0	0	0	0	0.24
ENSMUSG00000059108	Ifitm6	protein_coding	95	80	62	198	93	126	52	37	33	126	89	103	0	3	1	34	3	7	14.02	12.73	10.41	23.7	12.46	17.81	6.87	4.88	5.13	18.95	11.79	14.15	0	0.38	0.11	4.52	0.46	0.88
ENSMUSG00000021676	Iqgap2	protein_coding	39	51	67	93	49	50	11	26	23	62	47	57	4	20	19	17	29	7	0.58	0.81	1.14	1.12	0.66	0.71	0.15	0.34	0.36	0.94	0.63	0.79	0.05	0.26	0.21	0.23	0.45	0.09
ENSMUSG00000033024	Klra9	protein_coding	30	7	20	112	33	44	26	7	32	63	54	72	0	0	1	1	6	8	2.39	0.54	1.85	6.87	2.32	3.32	1.86	0.45	2.39	4.87	3.65	5.04	0	0	0.05	0.07	0.51	0.48
ENSMUSG00000034361	Cpne2	protein_coding	0	5	6	0	9	6	1	1	0	12	7	1	10	19	18	14	9	19	0	0.44	0.34	0	0.31	0.22	0.03	0.03	0	2.14	0.3	0.03	0.41	1.51	0.54	0.73	0.35	1.4
ENSMUSG00000028434	Epb41l4b	protein_coding	20	16	33	24	19	6	4	2	0	16	8	4	11	5	27	49	16	28	0.52	0.6	1.27	0.52	0.49	0.15	0.1	0.59	0	0.5	0.19	0.1	0.24	0.33	0.68	1.18	0.44	0.64
ENSMUSG00000039521	Foxp3	protein_coding	16	6	8	25	13	31	6	32	3	89	17	20	0	5	4	4	7	1	0.36	0.16	0.22	0.48	0.27	0.69	0.14	0.7	0.06	2.2	0.36	0.44	0	0.11	0.07	0.08	0.16	0.02
ENSMUSG00000105813	Gm42928	TEC	1	3	1	1	7	0	0	0	0	4	4	6	0	0	0	1	1	0	0.03	0.08	0.03	0.02	0.15	0	0	0	0	0.11	0.1	0.16	0	0	0	0.02	0.03	0
ENSMUSG00000112230	AC153495.1	lincRNA	2	3	2	4	9	1	0	2	1	4	10	5	0	2	2	2	0	0	0.16	0.26	0.19	0.27	0.67	0.08	0	0.15	0.09	0.33	0.74	0.38	0	0.14	0.12	0.15	0	0
ENSMUSG00000022892	App	protein_coding	61	43	30	91	41	67	1	15	16	42	21	30	14	9	16	7	13	5	1.69	1.29	0.96	2.06	1.03	1.79	0.03	0.37	0.47	1.19	0.52	0.78	0.32	0.22	0.33	0.17	0.38	0.12
ENSMUSG00000030847	Bag3	protein_coding	2	5	3	6	2	15	0	2	1	5	9	6	10	3	1	1	0	2	0.07	0.18	0.12	0.17	0.06	0.49	0	0.06	0.04	0.17	0.28	0.19	0.28	0.09	0.03	0.03	0	0.06
ENSMUSG00000107325	Gm43425	lincRNA	9	5	5	3	3	0	1	4	2	9	7	9	13	14	10	4	6	6	0.24	0.14	0.15	0.06	0.07	0	0.02	0.09	0.06	0.24	0.17	0.22	0.29	0.32	0.2	0.09	0.16	0.13
ENSMUSG00000111097	AC154264.1	lincRNA	0	0	1	4	3	2	0	1	0	4	3	8	0	0	2	0	0	0	0	0	0.04	0.12	0.1	0.07	0	0.03	0	0.15	0.1	0.27	0	0	0.05	0	0	0
ENSMUSG00000028807	Zbtb8a	protein_coding	20	18	8	37	35	21	13	15	12	41	38	26	10	3	1	5	5	10	0.76	0.75	0.37	1.13	1.21	0.76	0.46	0.52	0.49	1.59	1.28	0.91	0.32	0.1	0.03	0.17	0.2	0.33
ENSMUSG00000089854	Gm16133	antisense	1	3	5	5	4	10	4	10	2	27	5	21	20	10	18	22	7	4	0.02	0.09	0.14	0.35	0.36	0.97	0.09	0.77	0.38	1.93	0.24	1.04	1.03	0.87	0.79	1.04	0.81	0.07
ENSMUSG00000026482	Rgl1	protein_coding	95	150	107	345	211	281	174	171	118	344	431	306	48	64	37	184	173	179	2	3.37	2.27	5.44	3.66	5.29	2.97	2.85	2.63	7.03	7.02	5.17	0.74	1.01	0.57	3.49	3.41	3.36
ENSMUSG00000034773	BC030867	protein_coding	39	17	29	18	6	5	0	4	1	6	25	6	8	19	139	22	6	54	1.49	0.72	1.58	0.5	0.5	0.2	0	0.24	0.04	0.21	0.81	0.29	0.45	0.98	5.08	1.23	0.33	2.02
ENSMUSG00000067591	Klra3	protein_coding	19	37	48	149	108	119	57	43	33	133	103	81	5	4	3	3	9	5	1.69	2.93	4.86	9.96	8.21	9.14	4.5	3.05	2.8	11.3	7.59	6	0.39	0.25	0.21	0.2	0.69	0.4
ENSMUSG00000045827	Serpinb9	protein_coding	130	105	108	266	139	204	150	132	131	238	314	410	125	97	147	124	96	167	3.31	2.88	3.16	5.52	3.22	5	3.51	3.01	3.52	6.2	7.19	9.74	2.65	2.14	2.77	2.85	2.55	3.63
ENSMUSG00000111690	AC122305.4	TEC	3	0	2	15	9	15	4	0	4	20	7	6	0	1	0	0	0	0	0.23	0	0.17	0.92	0.62	1.09	0.28	0	0.32	1.55	0.48	0.42	0	0.07	0	0	0	0
ENSMUSG00000041498	Kif14	protein_coding	25	80	46	22	10	10	7	0	4	12	13	18	37	21	81	20	4	39	0.27	1.99	0.78	0.38	0.31	0.17	0.33	0	0.04	0.19	1.27	0.16	0.3	0.45	0.75	0.41	0.06	1.49
ENSMUSG00000026342	Slc35f5	protein_coding	51	27	49	52	47	56	12	31	12	31	42	64	62	82	79	106	49	106	1.86	1.06	2.98	2.64	2.34	3.31	0.68	1.51	0.4	1.63	1.93	1.9	2.28	2.58	2.39	4.44	2.87	3.4
ENSMUSG00000079481	Nhsl2	protein_coding	12	22	42	61	7	7	0	9	2	23	8	15	10	17	17	6	16	14	0.08	0.8	0.83	0.32	0.04	0.26	0	0.05	0.25	0.49	0.25	0.09	0.42	0.58	0.33	0.33	1	0.48
ENSMUSG00000111947	AC131120.1	lincRNA	10	24	8	17	12	13	14	14	4	39	20	23	27	28	26	29	33	32	0.55	1.43	0.51	0.76	0.6	0.69	0.71	0.69	0.23	2.2	0.99	1.18	1.24	1.34	1.08	1.44	1.9	1.51
ENSMUSG00000097781	9330136K24Rik	lincRNA	11	3	9	10	6	0	2	2	0	7	8	7	4	18	4	4	8	6	0.39	0.11	0.36	0.29	0.19	0	0.06	0.06	0	0.25	0.25	0.23	0.12	0.55	0.11	0.13	0.29	0.18
ENSMUSG00000036676	Tmtc3	protein_coding	0	17	22	57	37	45	5	13	26	62	36	34	52	61	65	55	47	100	0	0.42	1.15	1.08	0.53	0.76	0.1	0.24	0.47	1	0.7	0.85	0.85	1.13	1.09	1.21	0.9	1.74
ENSMUSG00000111828	AC123708.2	antisense	0	1	3	5	0	0	0	1	1	8	4	6	16	11	4	11	2	15	0	0.1	0.31	0.37	0	0	0	0.08	0.09	0.73	0.32	0.5	1.18	0.85	0.27	0.88	0.18	1.13
ENSMUSG00000106227	Gm43464	lincRNA	2	5	8	8	10	10	3	4	1	12	9	7	2	0	0	0	2	1	0.75	2.02	3.45	2.44	3.4	3.6	1.03	1.34	0.39	4.59	3.02	2.44	0.62	0	0	0	0.78	0.32
ENSMUSG00000037907	Ankrd13b	protein_coding	3	0	2	0	2	0	0	0	0	6	8	1	0	0	0	1	1	3	0.11	0	0.09	0	0.07	0	0	0	0	0.23	0.28	0.04	0	0	0	0.03	0.04	0.1
ENSMUSG00000027848	Olfml3	protein_coding	7	6	1	7	12	5	6	4	7	12	25	16	12	3	3	3	1	1	0.15	0.12	0.02	0.12	0.24	0.3	0.09	0.39	0.69	0.38	1.32	0.72	0.74	0.06	0.24	0.21	0.02	0.09
ENSMUSG00000069996	Gm7125	processed_pseudogene	26	28	20	70	13	14	8	10	9	37	21	21	22	22	44	72	41	21	11.97	14.2	10.85	26.46	5.43	6.36	3.62	4.02	4.61	17.61	8.57	9.16	8.58	8.85	15.41	30.34	19.74	8.19
ENSMUSG00000059639	Clec4a4	protein_coding	6	5	1	11	3	2	2	2	1	14	6	3	0	1	0	0	0	0	0.68	0.64	0.16	1.12	0.36	0.25	0.23	0.24	0.15	1.82	0.64	0.36	0	0.11	0	0	0	0
ENSMUSG00000039976	Tbc1d16	protein_coding	2	3	2	5	5	2	0	2	0	17	4	0	16	15	4	9	0	7	0.07	0.04	0.03	0.05	0.08	0.02	0	0.02	0	0.21	0.04	0	0.16	0.16	0.04	0.1	0	0.07
ENSMUSG00000031933	Izumo1r	protein_coding	127	112	127	223	161	177	84	112	74	256	217	160	2	0	6	23	3	3	9.13	8.61	11.73	12.83	10.67	12.91	5.47	7.68	5.68	19.44	13.79	10.53	0.3	0	0.32	1.47	0.37	0.25
ENSMUSG00000032802	Srxn1	protein_coding	0	1	0	5	10	4	0	0	0	9	6	1	2	0	0	2	8	0	0	0.03	0	0.13	0.55	0.12	0	0	0	0.61	0.17	0.03	0.05	0	0	0.06	0.94	0
ENSMUSG00000009614	Sardh	protein_coding	2	3	1	4	3	5	1	1	0	2	8	4	9	7	2	20	14	9	0.33	0.1	0.14	0.4	0.34	0.15	0.11	0.1	0	0.25	0.91	0.46	0.58	0.75	0.19	1.41	0.91	0.97
ENSMUSG00000064246	Chil1	protein_coding	14	13	20	173	13	18	12	1	25	145	19	20	23	4	17	86	24	38	1.14	1.2	1.28	7.53	0.62	1	0.65	0.15	1.67	9.03	1.52	1.21	1.57	0.34	0.89	4.09	1.69	2.21
ENSMUSG00000026321	Tnfrsf11a	protein_coding	6	8	2	9	17	11	0	1	0	5	3	4	0	0	2	0	0	3	0.1	0.15	0.04	0.13	0.4	0.25	0	0.02	0	0.53	0.05	0.06	0	0	0.03	0	0	0.04
ENSMUSG00000087242	C78197	antisense	2	6	11	3	4	2	2	3	3	12	15	3	1	2	4	3	0	3	0.05	0.16	0.32	0.06	0.09	0.05	0.05	0.07	0.08	0.31	0.34	0.07	0.02	0.04	0.08	0.07	0	0.06
ENSMUSG00000025938	Slco5a1	protein_coding	367	274	257	728	1033	548	111	108	70	217	291	157	52	106	75	98	101	170	4.56	3.87	3.76	8.28	12.71	6.96	1.28	1.36	0.86	3.65	3.74	1.94	0.61	1.07	0.99	1.13	1.42	1.96
ENSMUSG00000094862	Ighv1-56	IG_V_gene	6	11	7	21	10	8	0	4	1	12	5	4	5	3	4	3	0	1	1.99	4.65	3.45	5.68	2.99	2.53	0	1.18	0.45	4.24	1.93	1.23	1.78	0.86	0.99	0.89	0	0.36
ENSMUSG00000076839	Trav13-1	TR_V_gene	1	3	3	6	1	0	1	0	0	6	6	3	0	0	1	0	0	0	0.35	1.14	1.22	1.72	0.32	0.11	0.32	0.11	0	2.16	1.9	0.98	0	0	0.26	0	0	0
ENSMUSG00000110365	Gm38947	lincRNA	8	1	0	12	11	9	7	1	1	6	23	12	10	1	0	23	13	13	0.26	0.03	0	0.31	0.32	0.28	0.21	0.03	0.03	0.2	0.66	0.36	0.27	0.03	0	0.66	0.43	0.36
ENSMUSG00000110266	Gm32742	protein_coding	0	0	0	8	1	3	0	0	2	11	1	11	1	10	3	0	7	7	0	0	0	0.07	0.01	0.03	0	0	0.02	0.11	0.01	0.1	0.01	0.09	0.02	0	0.07	0.06
ENSMUSG00000000982	Ccl3	protein_coding	0	5	11	25	4	10	8	8	14	46	18	28	12	2	17	25	15	27	0	0.67	1.58	2.54	0.45	1.2	0.92	0.89	1.84	5.87	2.02	3.26	1.25	0.22	1.59	2.82	1.95	2.88
ENSMUSG00000085568	Gm14858	processed_transcript	6	5	5	10	4	5	3	0	3	11	7	7	9	0	4	2	5	6	0.9	0.7	0.63	1.14	0.55	0.72	0.41	0	0.48	1.38	0.95	0.98	0.88	0	0.3	0.27	0.47	0.6
ENSMUSG00000070348	Ccnd1	protein_coding	24	30	59	97	62	83	21	30	20	65	34	69	22	22	28	29	17	26	0.56	0.76	1.56	1.82	1.29	2.04	0.45	0.61	0.49	1.54	0.71	1.48	0.42	0.44	0.49	1.22	0.41	0.52
ENSMUSG00000070304	Scn2b	protein_coding	65	41	86	94	150	71	33	27	36	67	71	89	24	16	23	28	17	23	1.42	0.95	2.15	1.67	2.95	1.49	0.66	0.53	0.83	1.49	1.39	1.81	0.44	0.3	0.36	0.55	0.39	0.43
ENSMUSG00000022651	Retnlg	protein_coding	43	30	81	370	95	45	89	54	69	311	169	75	21	8	10	80	26	26	7.02	5.29	15.2	49.16	14.09	7.07	13.35	7.88	11.87	51.86	24.77	11.4	2.86	1.13	1.22	11.78	4.41	3.62
ENSMUSG00000027200	Sema6d	protein_coding	61	55	15	92	25	101	0	0	1	10	6	0	14	8	32	14	9	23	0.84	0.83	0.24	1.04	0.32	1.35	0	0	0.03	0.14	0.07	0	0.17	0.1	0.33	0.18	0.13	0.27
ENSMUSG00000075268	Gm10819	processed_pseudogene	6	14	7	12	6	21	8	2	0	13	22	2	6	7	8	15	9	8	1.13	2.73	1.43	1.73	0.97	3.69	1.36	0.38	0	2.4	3.5	0.36	0.96	1.05	1.05	2.43	1.74	1.19
ENSMUSG00000033825	Tpsb2	protein_coding	0	2	0	24	6	6	6	1	3	25	24	0	0	0	0	0	0	0	0	0.18	0	1.66	0.46	0.49	0.47	0.08	0.27	2.18	1.84	0	0	0	0	0	0	0
ENSMUSG00000052376	4921508M14Rik	TEC	4	0	2	15	11	14	0	8	2	8	11	15	0	0	0	8	5	4	0.33	0	0.19	1.02	0.84	1.13	0	0.6	0.18	0.68	0.83	1.17	0	0	0	0.6	0.43	0.29
ENSMUSG00000009350	Mpo	protein_coding	76	26	46	266	27	30	8	5	37	250	92	79	0	0	9	56	0	1	2.77	1.02	1.82	7.78	0.89	1.05	0.73	0.3	1.42	9.37	2.97	2.68	0	0	0.25	1.96	0	0.1
ENSMUSG00000111243	AC131777.1	lincRNA	1	5	1	4	3	6	2	0	1	4	2	13	7	6	0	1	3	2	0.1	0.53	0.11	0.32	0.27	0.57	0.18	0	0.1	0.4	0.18	1.2	0.58	0.51	0	0.09	0.31	0.17
ENSMUSG00000070424	Art5	protein_coding	0	11	4	31	20	5	6	6	3	6	45	7	0	0	1	2	0	0	0	0.7	0.49	1.56	1.28	0.25	0.29	0.28	0.21	0.32	2.1	0.39	0	0	0.16	0.44	0	0
ENSMUSG00000031932	Gpr83	protein_coding	14	5	11	46	9	34	13	18	9	41	44	19	0	0	0	2	0	3	0.41	0.16	0.37	0.96	0.2	0.85	0.35	0.39	0.23	1.19	0.99	0.48	0	0	0	0.05	0	0.08
ENSMUSG00000020388	Pdlim4	protein_coding	4	3	15	13	2	6	2	0	3	13	7	4	0	2	0	3	4	2	0.38	0.21	1.49	0.89	0.18	0.41	0.14	0	0.24	0.93	0.49	0.36	0	0.17	0	0.26	0.6	0.13
ENSMUSG00000072718	Klra10	protein_coding	2	0	0	4	1	2	0	0	0	3	5	6	0	0	2	0	0	0	0.23	0	0	0.33	0.11	0.25	0	0	0	0.36	0.53	0.59	0	0	0.17	0	0	0
ENSMUSG00000001763	Tspan33	protein_coding	1	1	1	18	6	12	6	1	0	3	8	15	196	97	337	235	115	262	0.04	0.05	0.05	0.64	0.24	0.43	0.25	0.04	0	0.14	0.32	0.6	6.78	3.41	9.87	8.85	4.84	8.56
ENSMUSG00000066952	Myo1h	protein_coding	0	13	1	4	5	10	8	7	1	15	13	22	45	22	36	19	29	46	0	0.66	0.03	0.13	0.18	0.3	0.23	0.2	0.08	0.43	0.49	0.46	1.11	0.42	0.93	0.32	0.67	1.11
ENSMUSG00000009108	Gnat2	protein_coding	0	2	0	1	3	3	0	0	0	8	4	0	26	21	104	22	13	66	0	0.17	0	0.1	0.32	0.32	0	0	0	0.93	0.15	0	1.23	1.8	7.01	1.63	1.05	3.83
ENSMUSG00000084834	4930565N06Rik	antisense	2	4	9	5	4	1	1	3	3	7	9	9	0	1	0	3	1	1	0.07	0.16	0.37	0.15	0.13	0.03	0.03	0.1	0.11	0.26	0.29	0.3	0	0.03	0	0.1	0.04	0.03
ENSMUSG00000024679	Ms4a6d	protein_coding	57	70	78	130	80	95	8	4	15	29	26	18	32	33	22	26	38	10	3.63	4.8	6.38	6.73	4.63	6.17	0.47	0.82	2.17	1.89	1.72	1.07	1.7	1.83	1.05	1.62	2.81	0.57
ENSMUSG00000082436	Gm11688	processed_pseudogene	3	1	8	5	4	6	0	1	0	2	4	6	2	0	1	3	1	0	1.18	0.42	3.6	1.59	1.42	2.26	0	0.35	0	0.8	1.4	2.18	0.65	0	0.29	1.06	0.41	0
ENSMUSG00000102190	Gm38166	TEC	33	9	22	9	17	18	0	13	5	22	24	7	56	42	45	33	22	44	7.35	2.26	5.57	1.72	3.38	3.89	0	2.66	1.2	4.92	4.88	1.39	10.36	8.04	7.49	6.56	5.1	8.34
ENSMUSG00000025069	Gsto2	protein_coding	2	3	4	7	2	6	1	2	2	9	4	7	0	3	2	2	0	4	0.14	0.23	0.42	0.41	0.13	0.41	0.11	0.13	0.25	0.65	0.26	0.77	0	0.17	0.11	0.12	0	0.3
ENSMUSG00000028965	Tnfrsf9	protein_coding	8	10	15	59	24	41	7	23	16	43	58	20	1	13	18	11	11	8	0.43	0.78	0.72	3.85	1.94	2.51	0.41	1.06	1.23	3.5	2.72	0.78	0.04	0.82	0.78	0.9	0.77	0.57
ENSMUSG00000106820	D5Ertd605e	lincRNA	1	1	8	6	3	0	2	5	3	7	10	17	3	3	10	7	4	7	0.09	0.09	0.78	0.42	0.23	0	0.16	0.38	0.27	0.61	0.76	1.35	0.21	0.22	0.64	0.54	0.35	0.51
ENSMUSG00000074093	Svip	protein_coding	44	30	18	21	21	17	23	11	16	47	23	46	17	21	31	30	32	30	1.25	0.92	0.59	0.91	0.54	0.62	0.68	0.28	0.48	1.87	0.59	1.52	1.51	0.52	0.82	0.77	2.3	1.46
ENSMUSG00000093966	Trav4-3	TR_V_gene	1	0	1	0	2	0	0	1	0	3	2	9	0	1	0	1	0	0	0.26	0	0.3	0	0.48	0	0	0.24	0	0.81	0.47	2.21	0	0.23	0	0.24	0	0
ENSMUSG00000065987	Cd209b	protein_coding	1	1	3	2	6	6	0	0	1	5	4	3	0	0	0	0	0	0	0.09	0.05	0.22	0.16	0.52	0.43	0	0	0.05	0.24	0.17	0.18	0	0	0	0	0	0
ENSMUSG00000071202	Ccdc78	protein_coding	3	2	2	1	4	2	2	0	1	1	11	4	1	1	0	2	4	5	0.16	0.12	0.12	0.04	0.2	0.1	0.1	0	0.06	0.06	0.53	0.2	0.05	0.05	0	0.1	0.22	0.23
ENSMUSG00000068246	Apol9b	protein_coding	0	3	0	10	0	15	2	5	5	16	8	17	262	76	61	83	136	138	0	0.19	0	0.47	0	0.86	0.11	0.26	0.31	0.95	0.42	0.92	12.65	3.79	2.65	4.33	8.2	6.84
ENSMUSG00000032394	Igdcc3	protein_coding	12	4	0	2	5	5	1	2	3	2	1	29	0	2	5	11	5	6	0.33	0.12	0	0.1	0.13	0.13	0.03	0.05	0.09	0.06	0.02	0.74	0	0.05	0.18	0.27	0.14	0.14
ENSMUSG00000094619	Trav14d-3-dv8	TR_V_gene	4	1	1	4	3	2	4	4	0	9	13	6	0	0	2	0	0	0	0.93	0.25	0.4	0.75	0.63	0.47	0.85	0.83	0	2.13	2.75	1.34	0	0	0.35	0	0	0
ENSMUSG00000028716	Pdzk1ip1	protein_coding	6	12	0	21	4	6	1	10	3	9	15	26	0	0	0	0	0	0	0.69	1.49	0	3.63	0.53	1.07	0.13	0.95	0.36	1.06	1.55	2.42	0	0	0	0	0	0
ENSMUSG00000034127	Tspan8	protein_coding	6	5	0	16	7	2	0	3	0	6	4	12	0	0	0	0	0	0	0.47	0.43	0	0.95	0.72	0.2	0	0.2	0	0.49	0.26	0.89	0	0	0	0	0	0
ENSMUSG00000058624	Gda	protein_coding	23	34	31	117	72	65	24	33	15	66	16	84	1	0	3	4	3	0	0.36	0.58	0.56	1.5	1.11	0.99	0.35	0.47	0.31	1.12	0.23	1.24	0.03	0	0.15	0.06	0.05	0
ENSMUSG00000054203	Ifi205	protein_coding	23	36	27	44	41	25	9	21	9	21	30	42	7	1	2	1	0	5	1.27	2.12	1.66	1.84	2.04	1.28	0.46	1.05	0.5	1.18	1.44	2.02	0.3	0.02	0.09	0.06	0	0.22
ENSMUSG00000026358	Rgs1	protein_coding	55	99	118	227	137	204	33	42	39	131	64	62	41	21	16	35	31	33	3.41	6.38	8.03	9.67	6.72	8.66	2.14	3.13	1.88	6.99	4.49	4.71	1.84	1.6	1.43	2.9	3.35	2.81
ENSMUSG00000104698	Gm42602	TEC	0	0	0	1	1	0	0	0	0	3	6	0	5	13	7	24	21	15	0	0	0	0.02	0.02	0	0	0	0	0.08	0.14	0	0.11	0.3	0.14	0.58	0.59	0.34
ENSMUSG00000041754	Trem3	protein_coding	25	10	10	43	22	18	14	9	4	34	13	20	2	0	3	3	8	8	2.33	1.01	1.07	3.27	1.87	1.62	1.2	0.75	0.39	3.24	1.09	1.74	0.16	0	0.21	0.25	0.78	0.64
ENSMUSG00000076467	Trbv13-1	TR_V_gene	4	9	8	10	9	13	10	10	8	21	20	28	4	0	3	1	0	5	1.4	3.01	2.83	2.54	2.85	4.35	2.85	2.75	2.59	6.59	5.52	8.01	1.02	0	0.69	0.28	0	1.31
ENSMUSG00000096670	Ighv2-6	IG_V_gene	43	53	46	58	407	23	18	24	9	12	114	28	25	12	19	8	7	17	14.07	18.8	17.09	15.49	120.89	7.29	5.26	7.11	3.14	4.04	33.5	8.57	6.9	3.48	4.66	2.36	2.37	4.72
ENSMUSG00000095574	Trbv12-1	TR_V_gene	1	4	1	9	2	20	3	10	2	21	13	11	3	0	1	0	1	2	0.28	1.23	0.33	2.08	0.52	5.46	0.78	2.54	0.6	6.08	3.31	2.9	0.71	0	0.21	0	0.29	0.48
ENSMUSG00000029275	Gfi1	protein_coding	39	33	26	53	31	52	15	10	5	37	16	20	8	3	7	7	0	0	1.29	1.17	0.98	1.42	0.93	1.65	0.46	0.3	0.17	1.25	0.48	0.62	0.22	0.09	0.17	0.21	0	0
ENSMUSG00000019966	Kitl	protein_coding	18	23	20	25	47	33	0	0	0	8	6	0	8	0	0	0	0	0	1.11	1.69	1.45	0.92	2.11	1.22	0	0	0	0.72	0.23	0	0.1	0	0	0	0	0
ENSMUSG00000007379	Dennd2c	protein_coding	14	4	15	8	0	13	0	4	0	8	2	14	2	10	9	10	6	23	0.29	0.12	0.43	0.16	0	0.43	0	0.1	0	0.15	0.05	0.3	0.07	0.16	0.17	0.21	0.12	0.44
ENSMUSG00000063458	1700112E06Rik	protein_coding	11	4	6	6	17	8	0	0	0	7	2	1	0	2	0	2	0	5	0.98	0.56	0.63	0.36	1.82	1.06	0	0	0	0.86	0.23	0.26	0	0.22	0	0.5	0	0.23
ENSMUSG00000091876	Gm3851	processed_pseudogene	0	2	0	16	7	0	2	0	0	2	10	8	0	4	8	6	4	6	0	0.78	0	4.75	2.53	0	0.7	0	0	0.74	3.19	2.64	0	1.28	2.32	1.95	1.44	1.9
ENSMUSG00000022114	Spry2	protein_coding	48	55	54	117	102	92	34	36	29	69	91	54	13	12	26	36	53	47	2.03	2.51	2.62	4.03	3.91	3.73	1.32	1.36	1.29	2.98	3.45	2.13	0.46	0.44	0.82	1.37	2.33	1.69
ENSMUSG00000055202	Zfp811	protein_coding	0	1	1	3	0	7	0	1	0	7	0	8	2	0	2	10	10	3	0	0.06	0.03	0.06	0	0.17	0	0.02	0	0.18	0	0.19	0.04	0	0.04	0.23	0.26	0.14
ENSMUSG00000074743	Thbd	protein_coding	114	115	109	165	170	107	12	22	5	26	46	20	0	15	6	1	0	0	2.64	2.87	2.9	3.12	3.58	2.39	0.26	0.46	0.12	0.62	0.96	0.43	0	0.3	0.1	0.02	0	0
ENSMUSG00000026712	Mrc1	protein_coding	781	790	450	1006	774	982	3	29	22	85	31	31	0	0	0	0	0	0	12.45	13.74	8.24	13.61	11.68	15.74	0.04	0.41	0.37	1.52	0.44	0.79	0	0	0	0	0	0
ENSMUSG00000054434	Tmem120b	protein_coding	13	3	3	5	2	5	7	6	5	23	6	16	124	75	123	119	104	132	0.52	0.24	0.16	0.24	0.13	0.3	0.62	0.31	0.23	1.29	0.22	0.77	4.83	2.96	4.05	5.53	5.18	5.37
ENSMUSG00000078528	Gm17068	processed_pseudogene	5	0	3	1	11	1	3	2	0	3	6	14	5	2	1	2	3	4	0.47	0	0.33	0.08	0.95	0.09	0.26	0.17	0	0.29	0.51	1.24	0.4	0.12	0.07	0.18	0.3	0.32
ENSMUSG00000095690	Rab11b-ps2	processed_pseudogene	82	12	20	27	24	29	17	11	0	16	30	47	51	32	25	0	0	16	12.3	1.94	3.35	3.28	3.22	4.15	2.36	1.46	0	2.44	3.97	6.51	6.3	4.16	2.77	0	0	2.08
ENSMUSG00000025702	2008-03-01	protein_coding	18	29	12	18	12	25	6	15	7	27	23	21	35	7	17	3	13	13	0.46	0.7	0.33	0.32	0.3	0.5	0.11	0.33	0.21	0.58	0.45	0.4	0.68	0.16	0.43	0.05	0.3	0.24
ENSMUSG00000111329	AC122273.1	antisense	2	2	7	1	3	0	5	0	0	7	3	12	2	0	1	9	5	4	0.09	0.1	0.37	0.04	0.13	0	0.21	0	0	0.33	0.13	0.52	0.08	0	0.03	0.38	0.24	0.16
ENSMUSG00000001663	Gstt1	protein_coding	4	6	0	5	6	3	0	0	0	7	5	1	5	1	0	0	0	0	0.35	0.96	0	0.36	0.61	0.65	0	0	0	0.62	0.6	0.08	0.37	0.08	0	0	0	0
ENSMUSG00000000204	Slfn4	protein_coding	9	4	8	58	13	22	13	9	1	60	3	7	0	1	0	4	0	0	0.22	0.1	0.26	1.62	0.41	0.49	0.27	0.19	0.05	1.99	0.13	0.23	0	0.04	0	0.09	0	0
ENSMUSG00000108199	Gm44249	TEC	28	13	31	39	37	27	16	19	19	49	40	34	34	15	13	9	9	3	1.38	0.69	1.75	1.56	1.65	1.28	0.72	0.83	0.99	2.46	1.77	1.56	1.39	0.64	0.48	0.4	0.46	0.13
ENSMUSG00000073400	Trim10	protein_coding	64	24	20	66	43	40	11	20	8	57	3	39	0	3	0	0	0	0	2.5	1.01	0.9	2.1	1.53	1.5	0.4	0.7	0.33	2.28	0.11	1.42	0	0.1	0	0	0	0
ENSMUSG00000037418	Best1	protein_coding	2	1	3	12	5	3	2	3	1	12	0	10	6	3	3	4	4	2	0.08	0.05	0.15	0.41	0.19	0.12	0.08	0.11	0.04	0.76	0	0.39	0.21	0.11	0.1	0.15	0.18	0.07
ENSMUSG00000028644	Ermap	protein_coding	33	12	2	68	16	49	5	25	7	51	21	29	40	36	8	19	30	17	0.63	0.96	0.07	2.54	1.51	1.69	0.49	1.02	0.41	3.26	1.06	2.02	0.63	0.62	0.12	0.32	0.62	0.75
ENSMUSG00000086486	Ift88os	antisense	20	7	7	11	20	1	6	5	5	43	1	8	3	3	4	12	5	2	0.88	0.33	0.35	0.4	0.79	0.04	0.24	0.2	0.23	1.94	0.04	0.33	0.11	0.11	0.13	0.47	0.23	0.07
ENSMUSG00000025592	Dach2	protein_coding	5	12	10	14	15	10	0	0	1	0	11	1	14	25	16	9	8	6	0.7	0.43	0.51	0.96	0.72	0.42	0	0	0.03	0	0.68	0.03	0.43	0.75	0.5	0.23	0.31	0.18
ENSMUSG00000078922	Tgtp1	protein_coding	260	205	219	462	371	534	277	211	222	441	489	552	28	25	25	19	48	15	10.8	11.64	11.26	16.93	16.17	25.68	15.91	9.46	14.36	19.8	20.14	27.03	1.07	1.6	0.89	0.62	3.68	0.4
ENSMUSG00000113795	AC159625.1	processed_pseudogene	3	1	0	1	1	2	0	1	1	2	4	7	0	3	0	1	1	1	0.1	0.04	0	0.03	0.03	0.06	0	0.03	0.04	0.07	0.12	0.22	0	0.09	0	0.03	0.03	0.03
ENSMUSG00000104945	Gm42762	antisense	3	1	1	1	0	2	0	0	2	2	0	17	5	0	4	2	6	4	0.13	0.05	0.05	0.03	0	0.08	0	0	0.09	0.09	0	0.68	0.18	0	0.13	0.08	0.27	0.15
ENSMUSG00000109222	Gm10297	processed_pseudogene	0	0	0	7	0	8	0	1	0	5	4	7	1	3	0	2	0	0	0.02	0	0	0.88	0	1.18	0.05	0.16	0	0.73	0.48	1.03	0.13	0.43	0	0.33	0	0.03
ENSMUSG00000032348	Gsta4	protein_coding	0	19	1	5	14	15	0	1	1	20	2	1	1	2	0	0	4	3	0	1.95	0.11	0.39	1.21	1.37	0	0.09	0.14	1.94	0.17	0.09	0.11	0.16	0	0	0.4	0.24
ENSMUSG00000030148	Clec4a2	protein_coding	90	100	53	245	85	161	18	13	18	44	14	55	0	0	0	9	1	6	7.44	9.09	5.42	17.23	6.46	13.18	1.51	1.17	2.49	3.66	0.94	4.47	0	0	0	0.73	0.11	0.52
ENSMUSG00000029287	Tgfbr3	protein_coding	22	10	17	13	20	11	1	10	14	27	30	18	5	0	0	0	5	0	0.67	0.15	0.33	0.15	0.26	0.15	0.01	0.24	0.23	0.39	0.38	0.24	0.06	0	0	0	0.07	0
ENSMUSG00000084808	9430091E24Rik	processed_transcript	17	13	18	56	23	37	15	16	10	26	34	31	16	16	13	14	24	16	1.47	1.21	1.79	3.97	1.83	3.1	1.19	1.24	0.92	2.29	2.67	2.51	1.15	1.2	0.84	1.09	2.18	1.18
ENSMUSG00000044814	Olfr543	protein_coding	9	6	12	5	1	8	3	5	2	9	5	16	1	2	7	8	2	9	0.73	0.52	0.9	0.25	0.06	0.48	0.22	0.36	0.17	0.75	0.28	1.12	0.05	0.14	0.35	0.58	0.17	0.62
ENSMUSG00000001249	Hpn	protein_coding	14	4	3	14	13	2	0	2	0	7	4	2	38	44	89	52	71	58	1.93	0.79	0.18	1.2	1.16	0.1	0	0.28	0	0.87	0.71	0.22	3.13	4.12	6.23	4.48	5.5	4.74
ENSMUSG00000032482	Cspg5	protein_coding	4	1	0	3	1	1	0	0	1	4	1	7	5	1	3	2	4	0	0.24	0.01	0	0.1	0.05	0.01	0	0	0.04	0.07	0.01	0.24	0.17	0.01	0.02	0.02	0.05	0
ENSMUSG00000095126	Trav6-7-dv9	TR_V_gene	1	4	0	11	3	3	1	5	0	11	3	9	1	0	0	0	1	1	0.29	1.27	0	2.73	0.73	0.96	0.32	1.43	0	3.23	0.73	2.52	0.36	0	0	0	0.28	0.25
ENSMUSG00000082809	Gm14150	processed_pseudogene	0	6	2	4	0	0	2	0	0	2	8	12	5	0	15	12	6	3	0	0.41	0.16	0.19	0.02	0	0.13	0	0	0.15	0.5	0.75	0.29	0	0.77	0.75	0.43	0.16
ENSMUSG00000025889	Snca	protein_coding	174	137	77	448	272	388	139	162	82	267	197	314	0	0	0	1	6	0	12.75	10.72	6.44	26.13	17.61	27.02	9.24	10.38	6.13	19.51	12.68	20.74	0	0	0	0.07	0.44	0
ENSMUSG00000103135	Gm37979	TEC	0	2	4	0	3	1	0	4	1	10	8	3	9	8	2	3	6	3	0	0.29	0.62	0	0.37	0.13	0	0.49	0.14	1.39	0.98	0.38	1.02	0.94	0.2	0.37	0.85	0.35
ENSMUSG00000025324	Atp10a	protein_coding	30	8	24	23	22	15	11	10	5	15	28	24	38	5	18	24	6	24	0.47	0.14	0.44	0.3	0.32	0.23	0.16	0.14	0.08	0.24	0.4	0.35	0.5	0.07	0.21	0.34	0.1	0.32
ENSMUSG00000104279	Gm38300	TEC	2	6	0	9	2	6	0	0	0	6	0	8	0	2	3	0	0	2	0.09	0.31	0	0.35	0.09	0.27	0	0	0	0.29	0	0.35	0	0.08	0.11	0	0	0.08
ENSMUSG00000042182	Bend6	protein_coding	30	7	10	14	22	17	10	9	2	12	21	22	2	4	2	13	3	1	1.19	0.56	0.45	0.53	1.26	0.66	0.36	0.45	0.08	0.52	0.77	1.2	0.09	0.42	0.08	0.46	0.16	0.28
ENSMUSG00000025433	Crisp3	protein_coding	125	210	138	709	366	529	466	488	496	1070	990	920	112	104	58	255	219	189	7.95	14.39	10.07	36.68	21.13	32.34	27.21	27.72	33.24	69.5	56.52	54.5	5.93	5.72	2.76	14.6	14.48	10.24
ENSMUSG00000075391	Gm13443	processed_pseudogene	3	28	7	7	4	4	5	0	0	3	7	13	12	10	4	11	15	4	0.62	5.44	1.53	1.01	0.63	0.75	0.79	0	0	0.64	1.17	2.22	1.76	1.55	0.55	1.79	2.75	0.56
ENSMUSG00000024897	Apba1	protein_coding	0	9	3	13	16	8	0	1	1	7	3	3	2	3	1	0	0	0	0	0.12	0.04	0.14	0.19	0.1	0	0.01	0.01	0.09	0.03	0.04	0.02	0.03	0.01	0	0	0
ENSMUSG00000048442	Smim5	protein_coding	24	28	21	73	17	27	16	13	15	20	46	40	12	2	19	7	10	18	2.17	2.71	2.47	5.48	1.38	2.21	1.28	1.03	1.3	1.76	3.99	3.37	0.82	0.25	1.17	0.57	0.86	1.27
ENSMUSG00000030137	Tuba8	protein_coding	1	6	0	5	2	5	3	0	1	12	8	4	0	1	0	0	7	0	0.05	0.24	0	0.16	0.07	0.19	0.12	0	0.05	0.48	0.27	0.13	0	0.03	0	0	0.28	0
ENSMUSG00000106940	Gm42930	TEC	5	8	14	17	13	15	7	10	5	19	20	13	16	10	9	11	3	13	0.13	0.23	0.43	0.37	0.31	0.38	0.17	0.24	0.14	0.52	0.48	0.32	0.35	0.23	0.18	0.26	0.08	0.29
ENSMUSG00000062157	Ifnlr1	protein_coding	9	3	2	7	4	17	9	11	1	19	21	11	405	206	181	268	305	281	0.19	0.07	0.05	0.12	0.07	0.34	0.17	0.2	0.02	0.4	0.39	0.21	6.95	3.67	2.79	4.97	6.53	4.94
ENSMUSG00000022865	Cxadr	protein_coding	24	7	6	21	15	10	8	10	3	22	5	25	8	6	8	12	32	28	0.4	0.4	0.15	0.38	0.2	0.29	0.11	0.22	0.09	0.38	0.14	0.35	0.13	0.11	0.2	0.21	0.66	0.46
ENSMUSG00000083853	Gm15696	processed_pseudogene	21	10	5	12	8	6	4	4	5	16	11	8	17	5	15	11	3	11	5.03	2.64	1.37	2.34	1.74	1.38	0.88	0.8	1.26	3.86	2.32	1.75	3.46	1.03	2.69	2.37	0.75	2.24
ENSMUSG00000023267	Gabrr2	protein_coding	2	0	9	12	2	12	12	6	4	16	28	15	2	5	4	1	2	5	0.1	0	0.58	0.94	0.25	1.58	0.54	0.49	0.3	1.1	1.23	1.76	0.11	0.21	0.41	0.04	0.14	0.59
ENSMUSG00000047632	Fgfbp3	protein_coding	1	2	1	9	5	14	7	1	3	10	13	8	10	5	2	7	5	5	0.05	0.11	0.06	0.37	0.23	0.68	0.32	0.04	0.16	0.51	0.59	0.37	0.42	0.22	0.08	0.32	0.26	0.21
ENSMUSG00000024680	Ms4a2	protein_coding	0	0	0	8	5	1	9	0	0	5	14	23	0	0	0	0	0	0	0	0	0	0.79	0.17	0.04	0.38	0	0	0.43	0.47	0.98	0	0	0	0	0	0
ENSMUSG00000102376	Gm37975	TEC	4	5	0	0	5	2	0	4	1	12	5	2	111	44	83	81	77	44	0.17	0.23	0	0	0.19	0.08	0	0.15	0.04	0.51	0.19	0.08	3.88	1.6	2.61	3.06	3.36	1.57
ENSMUSG00000038987	Cfap157	protein_coding	0	1	0	1	0	3	1	0	0	1	3	6	3	2	6	2	1	2	0	0.06	0	0.04	0	0.16	0.05	0	0	0.05	0.52	0.45	0.84	0.41	0.25	0.43	0.06	0.4
ENSMUSG00000017144	Rnd3	protein_coding	21	43	33	80	65	35	3	18	5	7	34	23	1	2	3	0	3	2	0.98	1.66	1.17	2	2.14	1.28	0.08	0.5	0.16	0.49	1.31	1.07	0.03	0.05	0.07	0	0.16	0.26
ENSMUSG00000021336	Slc17a4	protein_coding	0	5	1	2	2	2	0	1	1	4	4	5	0	0	0	1	0	0	0	0.19	0.04	0.06	0.06	0.07	0	0.03	0.04	0.14	0.13	0.16	0	0	0	0.03	0	0
ENSMUSG00000086942	Gm15489	antisense	1	4	4	9	5	3	5	6	2	7	14	12	6	5	12	7	9	8	0.1	0.41	0.44	0.7	0.43	0.28	0.44	0.51	0.2	0.68	1.2	1.07	0.48	0.41	0.86	0.6	0.89	0.65
ENSMUSG00000024376	Epb41l4a	protein_coding	5	1	0	10	4	6	8	7	3	12	13	17	25	21	29	18	17	32	0.11	0.02	0	0.18	0.08	0.13	0.16	0.14	0.07	0.27	0.26	0.35	0.47	0.41	0.49	0.36	0.4	0.61
ENSMUSG00000026011	Ctla4	protein_coding	16	28	11	37	22	42	22	12	18	62	48	23	41	13	0	12	11	7	0.73	1.38	0.58	1.38	1.03	1.85	0.99	0.49	0.87	2.9	1.97	0.98	1.56	0.56	0	0.49	0.53	0.27
ENSMUSG00000075269	Bex6	protein_coding	3	1	3	25	5	12	0	8	1	9	2	21	0	0	0	0	0	0	0.38	0.14	0.43	2.55	0.57	1.45	0	0.9	0.13	1.15	0.23	2.45	0	0	0	0	0	0
ENSMUSG00000080885	Rpl10-ps6	processed_pseudogene	15	15	14	36	5	43	4	11	4	31	14	6	25	16	16	35	35	14	2.26	2.44	2.45	4.47	0.73	6.32	0.56	1.52	0.68	4.86	1.87	0.79	3.17	2.08	1.8	4.8	5.63	1.77
ENSMUSG00000059060	Rad51b	protein_coding	59	34	39	41	56	32	19	14	25	35	52	41	99	58	178	73	47	106	2.81	2.07	2.02	1.59	2.91	1.43	0.84	0.6	1.26	1.73	2.23	2.11	4.36	2.39	6.92	4.19	2.29	4.24
ENSMUSG00000107402	4732416N19Rik	TEC	12	21	18	37	30	16	28	11	10	42	32	31	15	11	17	10	15	26	0.3	0.56	0.51	0.75	0.68	0.38	0.64	0.24	0.26	1.07	0.71	0.72	0.31	0.24	0.31	0.22	0.39	0.55
ENSMUSG00000004655	Aqp1	protein_coding	17	8	0	37	5	19	9	2	0	23	6	13	0	0	0	0	0	0	0.56	0.29	0	1	0.15	0.61	0.27	0.06	0	0.78	0.18	0.4	0	0	0	0	0	0
ENSMUSG00000080115	Mettl21b	protein_coding	1	1	1	5	1	6	0	0	1	2	3	4	4	1	5	3	3	3	0.03	0.03	0.04	0.13	0.03	0.19	0	0	0.03	0.07	0.09	0.12	0.11	0.03	0.12	0.09	0.1	0.08
ENSMUSG00000025432	Avil	protein_coding	16	2	0	3	2	3	1	4	0	11	3	10	0	2	9	0	1	2	0.46	0.06	0	0.07	0.05	0.08	0.03	0.1	0	0.32	0.08	0.27	0	0.05	0.36	0	0.03	0.05
ENSMUSG00000074824	Rslcan18	protein_coding	0	4	0	6	7	10	13	0	4	24	15	11	38	24	5	14	20	23	0	0.14	0	0.15	0.18	0.28	0.35	0	0.13	0.71	0.39	0.3	0.92	0.62	0.1	0.37	0.6	0.58
ENSMUSG00000104713	Gbp6	protein_coding	152	138	310	379	331	359	112	79	133	243	299	164	14	24	84	38	14	27	3.93	3.71	8.99	7.66	8.37	8.89	2.63	2.12	3.76	6.65	6.94	3.99	0.27	0.63	1.5	0.95	0.45	0.73
ENSMUSG00000043542	Zc2hc1a	protein_coding	21	26	32	41	37	27	36	11	10	29	48	44	42	47	55	44	31	71	1.46	2.03	2.5	1.66	2.3	1.2	1.46	0.57	0.85	1.25	2.07	1.8	1.22	1.83	1.96	1.47	1.76	3.38
ENSMUSG00000030340	Scnn1a	protein_coding	6	3	0	13	4	8	3	0	3	24	0	6	0	0	0	1	0	0	0.15	0.13	0	0.28	0.09	0.19	0.07	0	0.08	0.61	0	0.17	0	0	0	0.04	0	0
ENSMUSG00000111172	AC122525.2	lincRNA	5	1	1	5	2	5	1	4	2	7	9	5	3	2	2	2	5	5	0.77	0.17	0.18	0.63	0.28	0.74	0.14	0.55	0.33	1.11	1.25	0.72	0.39	0.27	0.23	0.28	0.8	0.66
ENSMUSG00000051314	Ffar2	protein_coding	60	55	45	87	32	77	61	61	43	95	77	178	9	15	35	30	4	30	2.97	3.4	2.22	2.85	1.47	3.95	3.83	2.62	3.02	4.46	3.42	7.98	0.29	0.95	1.44	1.41	0.37	1.66
ENSMUSG00000074170	Plekhf1	protein_coding	1	0	0	4	0	2	0	0	8	12	12	11	4	5	10	6	0	1	0.02	0	0	0.05	0	0.03	0	0	0.14	0.2	0.18	0.17	0.05	0.07	0.12	0.09	0	0.01
ENSMUSG00000028224	Nbn	protein_coding	39	55	63	189	95	111	136	133	119	268	269	231	331	273	363	506	388	365	1.35	2.05	2.5	5.31	2.98	3.68	4.31	4.1	4.33	9.45	8.34	7.43	9.51	8.15	9.38	15.73	13.93	10.74
ENSMUSG00000081838	Gm13038	processed_pseudogene	1	3	1	0	6	4	0	1	0	11	2	1	2	0	0	0	0	0	0.23	0.74	0.26	0	1.25	0.88	0	0.21	0	2.58	0.41	0.21	0.38	0	0	0	0	0
ENSMUSG00000014164	Klhl3	protein_coding	0	1	0	0	1	4	0	0	0	6	4	1	0	0	0	2	1	5	0	0.04	0	0	0.02	0.16	0	0	0	0.17	0.1	0.03	0	0	0	0.07	0.04	0.12
ENSMUSG00000055322	Tns1	protein_coding	22	63	46	38	44	69	9	11	5	22	15	28	3	5	1	0	0	17	0.19	0.95	0.83	0.82	0.63	0.89	0.2	0.17	0.07	0.19	0.65	0.52	0.02	0.04	0.02	0	0	0.39
ENSMUSG00000106967	Gm42477	antisense	0	1	0	1	2	2	1	1	1	5	1	7	2	2	7	2	3	7	0	0.24	0	0.2	0.43	0.46	0.23	0.24	0.24	1.07	0.25	1.39	0.41	0.41	1.15	0.43	0.75	1.25
ENSMUSG00000051043	Gprc5c	protein_coding	8	12	7	21	15	25	0	0	0	0	1	9	0	0	0	0	0	0	0.19	0.3	0.52	0.59	0.32	0.86	0	0	0	0	0.05	0.2	0	0	0	0	0	0
ENSMUSG00000056423	Uts2b	protein_coding	0	2	1	2	7	2	0	3	0	5	8	2	3	1	2	1	1	7	0	0.24	0.13	0.18	0.72	0.22	0	0.3	0	0.58	0.81	0.21	0.28	0.1	0.17	0.1	0.12	0.68
ENSMUSG00000024168	Tmem204	protein_coding	14	30	18	20	24	15	5	15	6	6	56	6	50	61	85	48	39	59	0.67	1.55	1.07	0.78	1.39	0.69	0.48	0.82	0.4	0.29	2.83	0.58	2	3.03	3.61	2.26	1.95	3.01
ENSMUSG00000101389	Ms4a4a	protein_coding	60	75	94	219	194	184	60	66	61	121	138	112	13	19	11	43	53	35	6.79	9.16	12.23	20.18	19.95	20.04	6.24	6.68	7.28	14	14.03	11.81	1.23	1.86	0.93	4.39	6.24	3.38
ENSMUSG00000105139	Gm43223	processed_transcript	13	16	15	9	17	12	5	2	5	11	24	1	2	1	2	3	8	1	0.94	1.36	1.3	0.38	1.43	1.07	0.2	0.17	0.49	0.65	2	0.09	0.15	0.04	0.14	0.25	0.52	0.08
ENSMUSG00000033721	Vav3	protein_coding	135	130	80	224	189	340	151	171	142	299	345	268	207	163	251	290	240	318	3.8	4.08	3.01	5.12	5.34	9.5	4.06	4.56	4.51	9.57	9.49	7.21	5.01	4.41	5.46	8.28	7.6	8.18
ENSMUSG00000092517	Art2a-ps	polymorphic_pseudogene	15	15	20	49	25	22	3	3	1	7	3	10	0	0	3	6	2	4	1.08	1.17	1.66	2.87	1.63	1.54	0.2	0.19	0.08	0.55	0.22	0.7	0	0	0.14	0.39	0.15	0.25
ENSMUSG00000025270	Alas2	protein_coding	236	232	160	713	317	535	178	260	72	309	217	468	15	46	20	19	17	24	13.33	11.54	12.36	32.53	15.54	25.52	8.96	15.85	5.62	18.05	10.77	23.35	0.87	3.88	2.49	1.74	1.78	2.7
ENSMUSG00000074677	Sirpb1c	protein_coding	86	69	67	129	80	58	21	13	24	42	22	57	0	0	0	2	0	0	4.87	4.37	4.39	6.34	4.6	3.17	1.25	0.86	1.67	3.66	1.15	3.34	0	0	0	0.19	0	0
ENSMUSG00000058216	Gstp3	protein_coding	0	6	9	32	14	13	7	17	16	31	29	32	0	0	2	3	2	7	0	0.92	1.47	3.56	1.81	1.78	0.91	2.16	2.31	4.33	3.7	4.08	0	0	0.21	0.38	0.3	0.85
ENSMUSG00000045441	Gprin3	protein_coding	0	4	8	23	1	8	0	23	4	43	18	21	1	10	3	1	1	8	0	0.04	0.09	0.19	0.01	0.08	0	0.21	0.04	0.45	0.17	0.2	0.01	0.09	0.02	0.01	0.01	0.07
ENSMUSG00000109245	Gm44860	TEC	47	15	11	33	34	19	6	0	0	10	5	7	6	2	8	0	7	3	1.76	0.6	0.47	1	1.15	0.68	0.21	0	0	0.38	0.17	0.24	0.19	0.06	0.22	0	0.27	0.1
ENSMUSG00000085024	C230035I16Rik	lincRNA	0	6	0	2	0	7	3	0	1	9	14	1	1	10	10	4	4	4	0	1.03	0	0.25	0	1.04	0.42	0	0.16	1.43	1.94	0.14	0.13	1.35	1.16	0.55	0.65	0.53
ENSMUSG00000036887	C1qa	protein_coding	453	677	389	1120	671	1047	76	40	35	116	75	104	0	0	0	0	1	0	40.25	64.86	39.7	81	54.14	89.47	6.2	3.18	3.28	10.53	5.98	8.61	0	0	0	0	0.09	0
ENSMUSG00000037979	Ccdc92	protein_coding	0	0	1	2	0	4	3	0	0	9	0	7	8	5	5	9	7	9	0	0	0.04	0.06	0	0.14	0.11	0	0	0.74	0	0.23	0.24	0.15	0.13	0.29	0.26	0.39
ENSMUSG00000023224	Serping1	protein_coding	8	8	7	2	1	8	0	0	2	8	1	4	0	0	1	0	0	1	0.4	0.43	0.49	0.08	0.09	0.39	0	0	0.11	0.41	0.09	0.19	0	0	0.04	0	0	0.04
ENSMUSG00000046108	Il17c	protein_coding	5	4	2	0	2	2	3	2	0	3	8	6	3	2	4	5	2	1	0.67	0.58	0.31	0	0.24	0.26	0.37	0.24	0	0.41	0.97	0.75	0.34	0.23	0.4	0.61	0.28	0.11
ENSMUSG00000076465	Trbv5	TR_V_gene	4	9	8	13	9	16	6	17	2	28	25	7	0	6	4	1	2	1	1.22	2.97	2.81	3.19	2.5	4.7	1.68	4.65	0.64	8.72	6.85	1.99	0	1.53	0.92	0.28	0.63	0.26
ENSMUSG00000035919	Bbs9	protein_coding	1443	1493	1052	2968	2843	2673	969	1240	1158	2013	2441	2064	340	495	640	696	559	818	66.66	70.15	51.72	108.97	117.81	116.1	37.01	49.59	53.86	96.44	96.92	88.04	13.34	14.86	17.44	29.51	27	26.95
ENSMUSG00000028698	Pik3r3	protein_coding	120	30	17	36	28	32	29	32	0	63	40	47	30	101	137	105	23	117	2.33	0.53	0.67	0.79	0.62	0.5	1	0.52	0	1.33	1.01	1.17	0.41	2.18	2.09	1.64	0.39	2.66
ENSMUSG00000032377	Plscr4	protein_coding	0	0	4	20	5	10	0	2	2	9	17	0	0	0	1	0	0	0	0	0	0.12	0.6	0.12	0.26	0	0.1	0.12	0.35	0.46	0	0	0	0.02	0	0	0
ENSMUSG00000079450	Cldn34c1	protein_coding	34	25	19	30	16	25	7	10	15	30	28	14	37	17	42	31	26	14	1.37	2.17	2.11	2.36	0.51	1.61	0.19	0.67	0.87	1.67	1.42	0.94	2.43	0.62	2.74	1.83	1.59	1.3
ENSMUSG00000043932	Klri2	protein_coding	31	13	25	84	26	31	25	7	64	91	53	81	3	2	3	6	0	5	0.68	0.32	0.63	1.52	0.52	0.66	0.51	0.14	1.49	2.05	1.05	1.66	0.06	0.04	0.05	0.12	0	0.09
ENSMUSG00000026683	Nuf2	protein_coding	149	218	212	98	68	65	3	38	16	60	30	38	109	106	402	126	63	190	6.58	9.85	11.04	3.97	2.66	2.93	0.36	2.25	1.24	2.61	1.54	1.43	3.72	3.83	12.98	4.81	2.92	7.09
ENSMUSG00000040209	Zfp704	protein_coding	2	8	16	53	41	40	4	1	4	13	7	5	2	4	6	12	11	18	0.09	0.05	0.16	0.88	0.23	0.23	0.02	0.01	0.06	0.1	0.16	0.2	0.01	0.02	0.03	0.15	0.07	0.25
ENSMUSG00000076499	Trbv31	TR_V_gene	6	1	7	20	9	2	9	12	5	13	16	33	2	3	5	3	3	0	1.72	0.38	2.09	4.23	2.13	0.5	2.54	3.74	1.46	3.45	3.73	7.99	0.43	0.68	1.05	0.7	1.08	0
ENSMUSG00000045636	Mtus1	protein_coding	55	32	51	82	32	28	9	10	15	53	11	19	0	2	0	9	0	0	1.19	0.8	2.79	1.66	1.15	0.98	0.22	0.19	1.01	1.18	0.33	0.37	0	0.06	0	0.55	0	0
ENSMUSG00000044811	Cd300c2	protein_coding	135	128	66	211	119	157	15	15	31	52	36	39	0	1	3	1	2	0	10.24	10.26	5.75	12.92	8.1	11.38	0.95	1	2.3	3.99	2.42	2.76	0	0.07	0.17	0.09	0.16	0
ENSMUSG00000026483	Fam129a	protein_coding	91	96	77	170	123	123	8	39	29	45	70	44	523	686	1157	647	335	793	1.96	2	1.5	2.87	1.69	1.71	0.13	0.66	0.99	0.6	0.85	1.12	6.63	10.56	16.73	11.86	5.44	19.21
ENSMUSG00000036905	C1qb	protein_coding	1555	1481	894	3085	1571	2547	101	134	119	275	149	258	0	0	1	1	0	0	131.51	135.05	86.84	212.37	120.64	207.17	7.84	10.13	10.61	23.76	11.32	20.33	0	0	0.06	0.08	0	0
ENSMUSG00000030782	Tgfb1i1	protein_coding	10	19	21	25	17	16	7	30	5	24	39	28	3	10	5	12	14	8	0.42	0.74	0.72	0.76	0.47	0.78	0.29	0.76	0.18	0.77	1.02	1.21	0.07	0.38	0.21	0.5	0.66	0.43
ENSMUSG00000002108	Nr1h3	protein_coding	97	138	104	280	137	116	12	18	8	13	29	38	3	3	2	7	1	6	4.95	9.92	6.73	12.58	7.69	5.77	0.59	1.38	0.49	0.65	1.86	1.68	0.12	0.13	0.07	0.55	0.06	0.63
ENSMUSG00000031958	Ldhd	protein_coding	2	0	0	5	0	9	0	0	0	0	2	18	9	0	3	9	15	4	0.08	0	0	0.13	0	0.21	0	0	0	0	0.04	0.41	0.23	0	0.05	0.21	0.44	0.08
ENSMUSG00000005611	Mrvi1	protein_coding	109	58	78	40	67	28	23	7	11	65	29	7	0	0	6	6	0	0	1.78	1.02	1.46	0.53	0.99	0.44	0.35	0.78	0.19	1.09	0.53	0.11	0	0	0.08	0.09	0	0
ENSMUSG00000105232	AC124457.1	miRNA	5	0	4	3	4	1	0	1	3	3	4	9	5	4	10	2	2	5	15.48	0	14.13	7.33	11.09	3.63	0	2.76	10.1	10.59	9.42	24.88	13.17	10.45	23.21	6.69	6.16	11.6
ENSMUSG00000100465	Gm29264	lincRNA	4	6	5	3	8	0	0	1	4	5	9	8	0	0	0	0	0	0	0.26	0.45	0.44	0.18	0.5	0	0	0.06	0.3	0.39	0.61	0.56	0	0	0	0	0	0
ENSMUSG00000047507	Baiap3	protein_coding	8	1	0	5	5	11	2	0	0	3	2	11	0	0	2	0	0	0	0.64	0.08	0	0.3	0.33	0.72	0.07	0	0	0.11	0.13	0.43	0	0	0.11	0	0	0
ENSMUSG00000034586	Hid1	protein_coding	14	9	8	19	8	39	0	6	10	14	8	28	1	13	6	0	6	7	0.37	0.53	0.25	0.41	0.25	1.48	0	0.14	0.28	0.38	0.19	0.7	0.02	0.42	0.12	0	0.17	0.29
ENSMUSG00000087390	Gm7598	lincRNA	3	5	2	5	15	8	0	1	5	7	5	9	0	2	0	4	5	1	0.08	0.15	0.06	0.11	0.38	0.21	0	0.02	0.15	0.2	0.12	0.23	0	0.05	0	0.1	0.14	0.02
ENSMUSG00000066026	Dhrs3	protein_coding	457	384	231	439	292	344	87	115	67	146	252	134	216	361	568	431	269	590	27.71	23.18	15.16	22.45	17.79	21.56	4.97	5.78	3.96	8.62	14.08	7.19	11.27	19.67	24.87	23.15	18.85	30.55
ENSMUSG00000080237	Gm14239	processed_pseudogene	2	1	2	10	8	5	1	3	4	10	8	5	9	3	4	8	3	1	0.28	0.15	0.33	1.16	1.03	0.68	0.13	0.38	0.6	1.45	1.02	0.66	1.06	0.37	0.43	1.02	0.44	0.12
ENSMUSG00000037211	Spry1	protein_coding	11	2	0	6	0	4	2	4	0	5	11	8	0	0	0	1	2	2	0.39	0.08	0	0.17	0	0.14	0.07	0.13	0	0.18	0.35	0.27	0	0	0	0.03	0.07	0.06
ENSMUSG00000112354	AC153365.2	lincRNA	18	15	8	28	29	33	9	15	11	21	30	23	7	5	19	8	7	11	0.98	0.88	0.5	1.24	1.44	1.73	0.45	0.73	0.63	1.17	1.47	1.17	0.32	0.24	0.78	0.39	0.4	0.51
ENSMUSG00000015474	Ppt2	protein_coding	112	177	82	187	140	177	19	32	21	41	50	54	18	25	7	20	23	31	5.96	10.53	4.86	8.18	6.98	8.86	1	1.54	1.4	2.39	2.5	2.98	0.92	1.35	0.32	1.12	1.25	1.42
ENSMUSG00000001986	Gria3	protein_coding	12	6	5	50	17	15	3	7	0	27	2	2	8	6	3	7	15	7	0.2	0.11	0.09	1.39	1.08	0.24	0.05	0.37	0	0.61	0.03	0.03	0.14	0.11	0.04	0.11	0.26	0.33
ENSMUSG00000045662	Henmt1	protein_coding	0	2	2	1	0	0	0	0	0	3	0	10	13	0	3	7	8	8	0	0.23	0.11	0.09	0	0	0	0	0	0.19	0	0.92	0.52	0	0.11	0.33	0.4	0.35
ENSMUSG00000017491	Rarb	protein_coding	14	39	28	26	12	25	14	27	24	26	49	63	22	42	24	14	20	14	0.4	1.2	0.92	0.61	0.31	0.69	0.37	0.69	0.72	0.76	1.26	1.68	0.52	1.04	0.51	0.36	0.6	0.34
ENSMUSG00000020282	Rhbdf1	protein_coding	29	16	7	38	9	28	77	55	37	80	95	156	338	276	298	282	261	341	1.21	0.78	0.36	3.03	0.39	1.97	4.23	3.8	1.72	4.2	3.54	6.29	19.33	13.37	11.95	16.16	14.96	16.53
ENSMUSG00000015829	Tnr	protein_coding	7	0	1	5	2	5	0	0	1	6	1	5	0	0	0	1	0	0	0.05	0	0.01	0.03	0.01	0.03	0	0	0.01	0.04	0.01	0.03	0	0	0	0.02	0	0
ENSMUSG00000035493	Tgfbi	protein_coding	186	129	79	231	155	136	50	25	24	53	55	87	0	0	0	4	0	0	6.06	4.53	2.95	6.12	4.58	4.26	1.5	0.73	0.82	1.76	1.61	2.64	0	0	0	0.12	0	0
ENSMUSG00000000142	Axin2	protein_coding	0	2	6	3	2	2	6	0	0	9	14	1	2	2	3	0	2	1	0	0.09	0.3	0.11	0.08	0.07	0.24	0	0	0.4	0.43	0.03	0.07	0.07	0.1	0	0.09	0.04
ENSMUSG00000068747	Sort1	protein_coding	25	16	29	78	34	71	2	8	9	33	3	12	0	0	0	0	2	5	0.35	0.27	0.53	0.97	0.47	1.01	0.02	0.12	0.16	0.56	0.03	0.17	0	0	0	0	0.03	0.07
ENSMUSG00000102418	Sh2d1b1	protein_coding	63	83	12	80	68	72	13	13	6	16	26	31	3	0	0	1	6	0	2.16	3.07	0.47	2.23	2.11	2.38	0.41	0.41	0.2	0.56	0.8	0.99	0.09	0	0	0.03	0.21	0
ENSMUSG00000078921	Tgtp2	protein_coding	2051	1283	1671	2679	2430	3032	1867	2289	1877	3220	3839	4345	177	190	262	285	174	293	77.25	46.17	63.64	80.78	83.64	114.63	70.88	78.35	72.37	120.68	129.01	159.96	5.78	5.85	6.09	11.01	7.41	10.02
ENSMUSG00000105509	C130013H08Rik	antisense	17	8	7	10	6	9	20	10	19	38	24	40	15	25	39	12	20	17	0.4	0.2	0.19	0.19	0.13	0.2	0.43	0.21	0.47	0.91	0.5	0.87	0.29	0.52	0.69	0.26	0.5	0.34
ENSMUSG00000070495	Ctcfl	protein_coding	2	1	0	2	1	0	1	2	0	4	6	3	6	2	2	1	0	3	0.05	0.03	0	0.04	0.02	0	0.03	0.05	0	0.11	0.15	0.08	0.14	0.05	0.04	0.02	0	0.07
ENSMUSG00000092572	Serpinb10	polymorphic_pseudogene	19	16	28	60	44	20	3	7	5	16	1	26	0	0	0	7	0	0	1.45	1.24	2.37	2.62	2.81	1.44	0.2	0.45	0.38	0.86	0.07	1.83	0	0	0	0.31	0	0
ENSMUSG00000055435	Maf	protein_coding	127	152	64	325	179	303	58	75	12	129	83	74	0	1	0	0	6	0	2.07	2.25	1.18	4.03	2.42	4.29	0.82	0.94	0.17	2	1.19	1.2	0	0.01	0	0	0.08	0
ENSMUSG00000040616	Tmem51	protein_coding	0	8	9	11	28	28	1	0	7	20	4	9	0	0	0	0	0	0	0	0.41	0.49	0.42	1.2	1.27	0.04	0	0.35	0.97	0.17	0.4	0	0	0	0	0	0
ENSMUSG00000030711	Sult1a1	protein_coding	16	16	2	25	9	8	1	10	3	7	21	10	0	0	1	3	1	1	1.16	1.79	0.15	1.46	1.06	0.69	0.06	0.72	0.25	0.61	1.83	0.76	0	0	0.05	0.16	0.07	0.06
ENSMUSG00000074521	Gm14327	protein_coding	10	18	15	31	8	8	13	0	0	0	19	29	33	34	20	20	11	35	0.62	1.17	2.88	1.57	0.47	0.47	0.77	0	0	0	2.93	1.68	1.7	3.15	0.94	1.1	0.69	6.54
ENSMUSG00000031988	Vps26b	protein_coding	18	25	8	41	20	13	4	22	8	35	26	14	12	11	11	20	13	8	0.44	0.66	0.27	0.85	0.46	0.3	0.1	0.48	0.22	0.89	0.56	0.4	0.24	0.26	0.21	0.46	0.35	0.16
ENSMUSG00000026177	Slc11a1	protein_coding	167	282	147	404	266	330	23	27	13	34	35	56	14	8	15	4	3	17	9.39	16.64	8.77	15.92	12.78	15.56	0.78	1.53	0.72	2.29	1.39	3.69	0.87	0.54	0.94	0.2	0.26	1.7
ENSMUSG00000091694	Apol11b	protein_coding	35	28	17	97	75	93	36	29	0	27	11	151	0	0	0	0	1	0	1.6	1.35	0.85	3.58	3.11	4.09	1.49	1.12	0	1.18	0.45	6.34	0	0	0	0	0.05	0
ENSMUSG00000005045	Chd5	protein_coding	2	2	2	5	3	6	0	1	2	7	2	3	0	1	0	2	2	1	0.03	0.03	0.03	0.06	0.04	0.08	0	0.01	0.03	0.1	0.02	0.04	0	0.01	0	0.02	0.03	0.01
ENSMUSG00000101014	Gm28289	antisense	12	7	16	14	9	6	0	0	3	0	22	1	0	0	2	1	0	0	4.67	3.05	7.08	4.41	3.22	2.02	0	0	1.37	0.13	7.41	0.3	0	0	0.54	0.19	0.19	0
ENSMUSG00000025993	Slc40a1	protein_coding	2569	2755	1150	3285	2515	2716	109	159	96	283	251	180	1	0	0	9	0	0	67.14	77.96	34.4	73.63	59.78	68.35	2.58	3.91	2.61	7.67	5.79	4.43	0.02	0	0	0.74	0	0
ENSMUSG00000002578	Ikzf4	protein_coding	15	5	3	11	15	4	8	10	5	15	24	15	71	20	21	17	26	20	0.43	0.09	0.09	0.15	0.34	0.06	0.22	0.18	0.09	0.27	0.37	0.23	0.98	0.35	0.26	0.25	0.45	0.3
ENSMUSG00000022408	Fam83f	protein_coding	7	8	12	22	24	8	3	7	4	14	3	17	19	15	36	13	23	21	0.2	0.25	0.4	0.52	0.63	0.22	0.08	0.18	0.12	0.42	0.08	0.46	0.46	0.38	0.78	0.34	0.7	0.52
ENSMUSG00000080912	Gm12269	processed_pseudogene	1	0	0	0	1	0	1	1	0	1	11	2	1	3	0	1	0	0	0.13	0	0	0	0.12	0	0.12	0.12	0	0.14	1.33	0.25	0.11	0.35	0	0.12	0	0
ENSMUSG00000080779	Gm8731	processed_pseudogene	1	0	0	0	2	1	1	0	0	4	2	3	3	1	0	2	1	2	0.27	0	0	0	0.48	0.26	0.24	0	0	1.09	0.48	0.75	0.67	0.23	0	0.48	0.28	0.45
ENSMUSG00000061742	Slc22a12	protein_coding	104	50	70	25	59	50	1	0	0	0	4	5	4	0	0	0	2	3	6.11	2.91	5.43	0.93	2.85	3.1	0.04	0	0	0	0.2	0.36	0.13	0	0	0	0.16	0.12
ENSMUSG00000045573	Penk	protein_coding	0	2	2	6	2	4	0	12	0	18	19	3	0	0	1	0	0	0	0	0.14	0.15	0.3	0.12	0.35	0	0.87	0	1.72	1.06	0.17	0	0	0.05	0	0	0
ENSMUSG00000040724	Kcna2	protein_coding	28	47	17	91	31	53	1	1	4	7	8	5	0	3	2	0	6	0	0.21	0.37	0.14	0.54	0.21	0.37	0.01	0.01	0.03	0.05	0.05	0.03	0	0.02	0.01	0	0.05	0
ENSMUSG00000031162	Gata1	protein_coding	10	2	2	21	12	11	7	9	9	5	47	12	0	0	0	0	0	0	0.47	0.1	0.11	0.93	0.51	0.59	0.53	0.37	0.88	0.67	2.8	0.62	0	0	0	0	0	0
ENSMUSG00000103445	Gm36948	TEC	20	9	15	19	26	31	20	28	32	36	74	67	4	13	60	18	24	22	0.53	0.26	0.46	0.41	0.63	0.8	0.49	0.67	0.9	0.98	1.77	1.67	0.09	0.3	1.2	0.43	0.67	0.5
ENSMUSG00000028763	Hspg2	protein_coding	9	2	0	2	9	3	6	12	1	23	15	6	88	124	80	96	74	162	0.59	0.13	0	0.19	0.33	0.12	0.03	0.24	0.01	0.75	0.54	0.33	3.03	4.24	3.25	3.64	2.55	5.22
ENSMUSG00000031125	3830403N18Rik	protein_coding	76	95	75	181	218	103	58	108	47	151	151	101	120	95	119	163	181	151	6.86	9.3	7.83	13.31	17.94	8.98	4.79	8.76	4.53	13.97	12.3	8.48	9.08	7.45	8.1	13.27	17.01	11.64
ENSMUSG00000026180	Cxcr2	protein_coding	14	21	56	108	58	23	5	22	53	80	63	52	2	0	3	18	6	2	0.41	0.67	2.04	2.97	1.69	0.76	0.15	0.71	1.93	2.92	1.84	1.67	0.05	0	0.06	0.61	0.21	0.07
ENSMUSG00000104950	4833413G10Rik	antisense	30	31	19	16	16	23	15	19	9	11	47	39	10	19	15	1	21	6	1.37	1.5	1.01	0.6	0.67	1.02	0.63	0.77	0.41	0.53	1.92	1.67	0.38	0.74	0.5	0.04	1.01	0.21
ENSMUSG00000049866	Arl4c	protein_coding	45	43	41	151	123	102	79	66	91	158	132	163	9	21	14	19	38	18	0.97	1	1.02	2.65	2.41	2.12	1.56	1.27	2.07	3.48	2.56	3.28	0.16	0.39	0.23	0.37	0.85	0.33
ENSMUSG00000031216	Stard8	protein_coding	4	22	5	10	2	32	2	11	5	37	7	11	8	11	2	0	0	8	0.07	0.41	0.14	0.2	0.03	0.53	0.03	0.17	0.09	0.65	0.22	0.18	0.12	0.16	0.03	0	0	0.17
ENSMUSG00000051748	Wfdc21	protein_coding	281	276	273	261	365	172	29	30	18	74	40	33	4	8	5	15	8	9	69.32	73.43	77.32	52.32	81.69	40.76	6.57	6.61	4.67	18.61	8.84	7.57	0.82	1.71	0.92	3.33	2.05	1.89
ENSMUSG00000061186	Sfmbt2	protein_coding	2	0	7	10	5	12	0	3	1	2	16	2	1	5	8	3	0	5	0.02	0	0.36	0.12	0.19	0.13	0	0.03	0.01	0.02	0.16	0.02	0.04	0.05	0.07	0.03	0	0.11
ENSMUSG00000026815	Gfi1b	protein_coding	0	7	1	11	10	8	0	6	0	12	9	2	17	4	7	3	1	7	0	0.4	0.06	0.59	0.68	0.41	0	0.54	0	0.65	0.42	0.54	1.07	0.18	0.45	0.14	0.06	0.3
ENSMUSG00000054169	Ceacam10	protein_coding	0	2	0	9	1	2	2	3	0	18	5	4	8	0	0	5	0	0	0	0.28	0	0.65	0.14	0.29	0.28	0.24	0	1.75	0.4	0.33	0.61	0	0	0.7	0	0
ENSMUSG00000022469	Rapgef3	protein_coding	66	76	36	126	106	65	44	50	50	71	124	91	12	19	6	9	25	10	2.51	3.13	2.64	4.32	5.36	2.39	1.62	2.3	3.05	3.62	5.28	3.76	0.69	0.9	0.27	0.44	1.63	0.39
ENSMUSG00000031722	Hp	protein_coding	125	67	110	295	67	62	65	41	57	184	82	114	9	3	0	51	10	8	8.88	5.15	9.22	16.14	4.09	4.4	4.3	2.46	4.04	12.64	5.24	7.47	0.57	0.17	0	3.2	0.7	0.67
ENSMUSG00000038264	Sema7a	protein_coding	7	5	2	20	10	12	7	12	7	15	15	23	159	142	131	155	148	168	0.18	0.14	0.06	0.43	0.24	0.3	0.17	0.28	0.19	0.4	0.35	0.56	3.48	3.23	2.58	3.67	4.05	3.77
ENSMUSG00000113927	AC134249.1	TEC	19	18	16	62	41	17	11	20	10	18	26	39	73	54	76	62	85	80	0.47	0.48	0.45	1.24	0.92	0.4	0.25	0.44	0.26	0.45	0.57	0.89	1.5	1.15	1.4	1.37	2.17	1.68
ENSMUSG00000082829	Gm15780	processed_pseudogene	28	12	26	65	82	72	27	53	31	59	82	71	13	20	15	27	27	29	2.8	1.29	2.98	5.29	7.44	6.92	2.48	4.73	3.26	6.02	7.36	6.61	1.08	1.73	1.12	2.43	2.81	2.47
ENSMUSG00000032554	Trf	protein_coding	4006	3456	1697	5846	3172	4258	186	180	97	425	243	227	0	0	0	5	5	21	148.07	149.64	75.61	180.64	100.9	163.84	9.59	6.91	4.37	17.56	10.03	7.2	0	0	0	0.53	0.25	1.76
ENSMUSG00000037833	Sh2d4b	protein_coding	12	4	5	12	3	8	6	2	4	9	11	9	1	2	1	3	2	4	0.43	0.18	0.21	0.31	0.13	0.22	0.25	0.05	0.18	0.29	0.52	0.33	0.02	0.05	0.02	0.15	0.12	0.19
ENSMUSG00000035365	Parpbp	protein_coding	61	56	52	17	20	17	2	8	12	6	26	18	33	34	69	25	21	32	1.47	1.45	3.16	0.45	1.68	0.51	0.17	0.17	0.3	0.15	0.81	0.9	0.66	0.96	1.24	0.65	0.53	0.66
ENSMUSG00000026193	Fn1	protein_coding	114	65	48	131	31	84	17	8	22	46	11	48	0	1	0	2	7	0	2.39	1.76	1.94	2.45	0.85	2.04	0.36	0.55	0.5	1.04	0.23	1.22	0	0.04	0	0.19	0.39	0
ENSMUSG00000107486	Trbv4	TR_V_gene	6	7	8	25	4	5	6	5	2	8	13	13	4	0	0	4	0	2	1.62	2.12	2.58	5.69	1.02	1.35	1.54	1.25	0.59	2.25	3.27	3.35	0.93	0	0	1.01	0	0.48
ENSMUSG00000050052	Tdrp	protein_coding	0	1	2	12	39	38	6	11	15	9	24	45	3	14	20	14	5	34	0	0.04	0.08	0.44	1.26	1.3	0.8	0.87	0.56	0.33	0.77	1.56	0.21	0.66	1.25	1.23	0.89	1.33
ENSMUSG00000097939	Gm8601	processed_pseudogene	5	5	1	8	6	21	0	5	4	3	7	17	0	0	0	1	2	1	0.52	0.56	0.12	0.67	0.56	2.08	0	0.46	0.43	0.32	0.65	1.63	0	0	0	0.09	0.21	0.09
ENSMUSG00000026348	Acmsd	protein_coding	0	14	1	11	5	9	0	0	1	0	11	6	0	0	1	0	0	2	0	0.6	0.05	0.38	0.19	0.37	0	0	0.04	0	0.42	0.24	0	0	0.03	0	0	0.07
ENSMUSG00000107502	Gm44065	TEC	5	8	15	13	6	15	8	9	4	13	22	11	13	8	13	13	21	19	0.12	0.21	0.42	0.26	0.13	0.35	0.18	0.2	0.1	0.33	0.48	0.25	0.27	0.17	0.24	0.29	0.54	0.4
ENSMUSG00000034115	Scn11a	protein_coding	1	0	3	17	1	4	0	7	1	8	5	16	0	0	0	0	0	0	0.01	0	0.05	0.2	0.01	0.06	0	0.09	0.02	0.12	0.07	0.22	0	0	0	0	0	0
ENSMUSG00000083672	Kpna2-ps	processed_pseudogene	6	4	2	4	0	13	0	11	1	31	5	9	6	0	29	12	17	33	0.36	0.23	0.12	0.2	0	0.7	0	0.57	0.08	1.82	0.24	0.5	0.27	0	1.24	0.6	1	1.62
ENSMUSG00000033854	Kcnk10	protein_coding	37	35	18	57	72	61	32	15	21	25	60	49	161	155	201	120	107	197	1.39	1.18	1.15	1.92	2.71	2.46	1.12	0.54	0.94	1.49	2.38	2.75	5.72	5.7	7.41	5.22	5.06	7.19
ENSMUSG00000034641	Cd300ld	protein_coding	199	88	55	238	146	158	10	29	24	65	34	35	5	2	0	13	2	0	6.55	3.12	2.09	6.4	4.38	5.01	0.31	0.85	0.85	2.2	1.01	1.09	0.14	0.06	0	0.4	0.07	0
ENSMUSG00000106212	Gm43112	sense_intronic	5	5	3	8	2	14	0	2	1	7	7	0	0	0	0	3	2	2	0.14	0.15	0.1	0.18	0.05	0.37	0	0.05	0.03	0.2	0.17	0	0	0	0	0.08	0.06	0.05
ENSMUSG00000043223	Gm4835	processed_pseudogene	0	3	1	0	0	0	0	0	0	6	0	4	2	2	3	2	0	3	0	0.27	0.12	0	0	0	0	0	0	0.55	0	0.38	0.15	0.14	0.24	0.17	0	0.24
ENSMUSG00000087362	Gm13710	lincRNA	21	22	11	39	38	32	0	0	3	3	5	5	0	6	0	0	0	0	2.64	3.63	1.87	4.34	5.31	4.8	0	0	0.51	0.51	0.71	0.56	0	0.6	0	0	0	0
ENSMUSG00000001403	Ube2c	protein_coding	126	250	242	187	121	174	37	44	17	73	46	70	110	101	255	83	36	120	12.13	25.95	26.68	14.65	10.58	16.11	3.27	3.79	1.72	7.18	3.98	6.28	8.82	8.42	18.39	7.2	3.6	9.85
ENSMUSG00000026009	Icos	protein_coding	7	25	34	104	59	65	45	54	34	102	87	68	23	9	17	25	9	21	0.25	1.11	1.41	3.14	2.46	2.66	1.11	1.54	1.73	4.46	3.34	2.54	0.72	0.53	0.81	1.18	0.89	0.48
ENSMUSG00000106894	Gm17130	antisense	2	9	4	4	3	0	0	2	4	0	8	14	6	8	9	5	5	8	0.06	0.32	0.15	0.11	0.09	0	0	0.06	0.14	0	0.23	0.42	0.16	0.23	0.22	0.15	0.17	0.22
ENSMUSG00000027333	Smox	protein_coding	12	10	11	20	5	13	2	2	0	4	2	8	2	2	8	2	2	8	1.7	1.77	1.16	0.87	0.35	0.76	0.12	0.08	0	0.19	0.14	0.45	0.37	0.13	0.53	0.4	0.26	0.72
ENSMUSG00000024371	C2	protein_coding	58	58	69	60	22	43	5	5	11	20	17	9	34	31	40	42	23	44	3.96	3.46	3.75	2.2	1.41	2.34	0.87	0.8	2.17	2.18	2.52	1.59	4.98	4.28	5.67	6.27	4.54	7.35
ENSMUSG00000025735	Rhbdl1	protein_coding	0	11	0	15	5	9	2	10	4	11	18	16	0	3	7	2	4	7	0	0.7	0	0.62	0.3	0.45	0.12	0.49	0.29	0.67	0.93	0.83	0	0.19	0.35	0.12	0.22	0.39
ENSMUSG00000006345	Ggt1	protein_coding	25	12	12	13	9	14	3	18	0	21	5	28	0	1	0	0	5	0	2.39	0.87	1.1	0.7	0.94	1.62	0.32	1.17	0	1.26	0.58	1.72	0	0.04	0	0	0.63	0
ENSMUSG00000112770	CT572999.2	TEC	9	10	4	19	16	33	15	11	7	15	19	34	3	6	6	2	7	8	0.65	0.78	0.33	1.12	1.05	2.29	0.99	0.71	0.53	1.11	1.23	2.28	0.18	0.37	0.32	0.13	0.53	0.49
ENSMUSG00000001946	Esam	protein_coding	0	3	10	21	10	5	0	2	1	5	3	8	1	1	6	6	1	0	0	0.74	1.61	0.81	0.5	0.63	0	0.1	0.12	0.24	0.2	0.59	0.04	0.59	0.23	0.48	0.05	0
ENSMUSG00000086628	Gm16157	antisense	8	3	3	1	5	8	4	2	4	9	6	10	13	12	21	8	7	4	1.19	0.47	0.66	0.16	0.39	0.96	0.31	0.17	0.54	1.32	0.46	1.19	1.27	1.25	2.2	0.92	0.9	0.55
ENSMUSG00000109036	2210406H18Rik	TEC	8	15	13	24	23	14	2	7	6	11	6	17	3	5	4	6	1	7	0.66	1.34	1.24	1.62	1.73	1.12	0.15	0.52	0.52	0.93	0.45	1.31	0.21	0.36	0.25	0.45	0.09	0.49
ENSMUSG00000016028	Celsr1	protein_coding	15	10	13	26	11	16	9	8	10	5	42	15	9	8	21	9	11	18	0.12	0.08	0.11	0.16	0.08	0.12	0.06	0.05	0.08	0.04	0.29	0.11	0.06	0.05	0.12	0.06	0.09	0.12
ENSMUSG00000047712	Ust	protein_coding	20	6	10	8	2	16	0	0	4	5	6	5	13	6	8	12	5	7	0.47	0.15	0.27	0.15	0.04	0.36	0	0	0.1	0.12	0.13	0.11	0.25	0.12	0.14	0.22	0.12	0.14
ENSMUSG00000113603	CT030159.1	TEC	55	20	11	57	49	33	24	26	11	46	47	28	16	10	21	21	7	15	2.14	0.84	0.49	1.8	1.73	1.23	0.86	0.9	0.45	1.83	1.64	1.01	0.52	0.34	0.61	0.73	0.28	0.5
ENSMUSG00000036362	P2ry13	protein_coding	305	282	168	455	326	274	8	29	27	64	19	42	0	0	1	7	2	7	10.54	10.51	6.67	12.81	10.23	9.11	0.25	0.9	0.98	2.26	0.59	1.35	0	0	0.03	0.22	0.07	0.21
ENSMUSG00000051703	Tmem198	protein_coding	0	1	4	6	5	5	0	2	1	5	2	6	4	0	0	6	11	9	0	0.04	0.18	0.2	0.18	0.19	0	0.07	0.04	0.21	0.07	0.23	0.13	0	0	0.22	0.46	0.31
ENSMUSG00000005763	Cd247	protein_coding	48	57	73	172	177	119	51	161	88	199	206	154	39	30	29	36	48	49	2.8	3.64	5.13	8.25	10.33	6.42	2.71	8.61	6.67	11.83	10.68	8.48	1.98	1.93	1.46	1.93	3.13	3.15
ENSMUSG00000020032	Nuak1	protein_coding	52	54	24	52	35	9	6	2	0	6	4	14	115	96	33	61	111	80	0.8	0.9	0.42	0.82	0.49	0.13	0.08	0.03	0	0.09	0.06	0.2	1.48	1.28	0.53	0.85	1.78	1.4
ENSMUSG00000073940	Hbb-bt	protein_coding	2401	3185	1768	9056	4448	7945	3421	3387	1104	5105	2888	8101	35	224	26	74	94	43	331.2	473.76	280.13	1016.17	556.92	1053.52	433.27	417.46	160.46	718.99	357.5	1040.42	4	26.69	2.68	9.25	13.52	5.04
ENSMUSG00000089727	Klra8	protein_coding	0	12	25	40	12	32	11	6	26	36	10	65	2	0	7	0	1	1	0	1	2.18	2.51	0.85	2.42	0.8	0.42	2.11	2.88	0.69	4.68	0.1	0	0.41	0	0.08	0.07
ENSMUSG00000026981	Il1rn	protein_coding	13	18	21	71	27	5	18	3	8	43	12	17	0	5	0	6	1	13	0.58	0.72	1.03	3.73	1.09	0.21	1.23	0.12	0.63	2.36	0.69	1.33	0	0.19	0	0.24	0.05	1.05
ENSMUSG00000079293	Clec7a	polymorphic_pseudogene	117	87	107	199	106	87	24	18	40	80	39	43	9	1	4	0	2	1	6.66	5.89	6.29	9.31	5.07	4.47	1.57	0.68	1.63	4.94	2.2	2.78	0.57	0.12	0.12	0	0.08	0.03
ENSMUSG00000034612	Chst11	protein_coding	42	54	29	8	60	30	33	30	21	19	66	89	1	5	4	6	7	6	0.65	0.9	0.52	0.1	0.84	0.45	0.47	0.42	0.34	0.3	0.92	1.29	0.01	0.07	0.05	0.08	0.11	0.08
ENSMUSG00000097792	Gm27042	lincRNA	24	20	27	37	23	22	18	22	18	40	39	31	34	38	59	27	26	31	2.01	1.81	2.6	2.52	1.75	1.77	1.39	1.65	1.59	3.43	2.94	2.42	2.37	2.76	3.71	2.04	2.27	2.21
ENSMUSG00000047747	Rnf150	protein_coding	0	2	3	28	7	7	0	0	7	19	0	11	10	14	5	11	27	19	0	0.02	0.04	0.28	0.06	0.07	0	0	0.06	0.17	0	0.09	0.07	0.11	0.03	0.12	0.31	0.2
ENSMUSG00000096108	Ighv11-2	IG_V_gene	172	360	138	3437	821	1164	54	101	64	195	79	204	16	59	27	132	23	111	39.25	88.64	36.32	638.62	170.33	255.56	11.41	20.72	15.34	45.46	16.27	43.38	3.11	11.76	4.63	27.12	5.48	21.51
ENSMUSG00000052270	Fpr2	protein_coding	6	8	3	37	10	26	8	5	1	17	7	11	0	7	0	2	0	2	0.49	0.86	0.28	2.92	0.73	2.24	0.59	0.36	0.11	1.7	0.53	0.83	0	0.65	0	0.15	0	0.14
ENSMUSG00000035095	Fam167a	protein_coding	207	127	124	386	333	255	212	236	175	394	472	269	328	345	217	546	465	561	4.21	2.78	2.9	6.63	6.42	5.61	3.96	4.29	4.06	8.78	9.7	5.37	5.56	6.08	3.73	10.01	9.84	9.74
ENSMUSG00000056671	Prelid2	protein_coding	24	38	47	46	36	53	27	32	33	66	40	67	103	82	150	71	68	100	3.2	5.46	7.2	4.99	4.36	6.79	3.31	3.81	4.64	8.99	4.79	8.32	11.43	9.46	14.99	8.53	9.42	11.36
ENSMUSG00000051736	Fam229b	protein_coding	5	11	6	11	20	11	7	7	11	26	19	8	29	35	42	49	26	82	0.25	1.49	1.02	0.78	1.54	1.08	0.57	0.31	1.26	2.24	1.4	0.61	2.81	2.47	3.4	3.07	2.51	5.56
ENSMUSG00000083774	Gm7180	processed_pseudogene	3	8	1	8	7	11	3	6	2	5	11	10	7	6	6	7	10	11	0.67	1.64	0.26	1.33	1.24	2.13	0.62	1.02	0.51	0.95	2.02	1.81	1.13	0.97	0.85	1.32	2.09	1.86
ENSMUSG00000085255	Taco1os	antisense	7	10	16	15	20	10	5	4	1	12	6	6	1	7	4	2	1	4	1.12	1.59	2.73	1.89	2.83	1.48	0.67	0.52	0.23	1.8	0.85	0.8	0.16	0.91	0.43	0.21	0.21	0.46
ENSMUSG00000097330	Gm26672	processed_transcript	0	10	8	5	8	3	3	3	6	2	16	16	4	7	8	3	12	15	0	0.3	0.44	0.21	0.38	0.13	0.13	0.06	0.62	0.05	0.62	0.55	0.18	0.31	0.29	0.13	0.43	0.62
ENSMUSG00000101581	C430002N11Rik	processed_transcript	16	18	19	39	23	22	8	6	5	10	12	18	12	12	10	17	4	16	2.58	2.88	2.79	3.62	3.48	2.74	1	0.44	0.59	1.39	0.7	1.64	1.07	1.23	0.9	1.74	0.49	1.42
ENSMUSG00000112477	AC153506.3	lincRNA	2	1	1	2	2	1	0	0	1	1	5	2	1	1	2	2	0	0	0.18	0.1	0.1	0.15	0.16	0.09	0	0	0.09	0.09	0.4	0.17	0.07	0.08	0.13	0.16	0	0
ENSMUSG00000051504	Siglech	protein_coding	13	66	22	272	80	48	23	52	29	74	78	61	12	6	3	10	9	4	0.8	4	1.6	10.43	3.71	2.43	1.14	2.23	1.81	5.08	3.19	3.75	0.92	0.4	0.15	0.51	0.59	0.24
ENSMUSG00000022148	Fyb	protein_coding	613	583	421	1324	606	821	276	351	312	651	584	475	57	124	89	184	159	164	27.95	24.1	18.04	53.48	22.88	35.36	12.51	17.95	12.58	31.74	26.64	27.03	1.79	7.85	5.01	16.44	14.94	9.15
ENSMUSG00000051910	Sox6	protein_coding	0	9	3	13	4	11	1	0	5	7	5	12	0	0	0	0	0	0	0	0.63	0.04	0.29	0.04	0.14	0.04	0	0.08	1.22	0.64	0.11	0	0	0	0	0	0
ENSMUSG00000030263	Lrmp	protein_coding	8374	7631	6696	10810	10990	8391	4274	5260	4158	7704	9993	6948	1897	3517	3329	5077	4077	5952	405.88	394.9	368.04	432.29	486.07	393.16	194.15	231.1	210.67	390.06	440.79	317.35	76.33	147.22	114.46	217.2	213.71	241.26
ENSMUSG00000026669	Mcm10	protein_coding	108	115	88	43	33	40	16	4	16	23	19	38	83	141	596	176	96	255	3.69	4.38	2.36	1.31	1.62	1.86	0.97	0.16	0.43	1.13	1.55	0.92	1.75	3.91	14.29	4.79	3.86	8.6
ENSMUSG00000022793	B4galt4	protein_coding	18	24	23	15	21	30	2	1	4	2	8	9	15	11	13	7	4	6	1.03	1.31	1.06	0.63	0.91	2.21	0.24	0.04	0.29	0.14	0.58	0.38	0.48	0.39	0.67	0.26	0.21	0.33
ENSMUSG00000062082	Cd200r4	protein_coding	20	23	7	28	27	17	0	3	15	18	1	37	0	0	3	0	0	0	1.05	1.24	0.42	1.14	1.19	0.81	0	0.12	0.83	0.96	0.05	1.7	0	0	0.12	0	0	0
ENSMUSG00000021200	Asb2	protein_coding	31	40	6	71	33	42	9	8	7	15	16	20	65	46	90	38	23	48	2.07	2.51	0.68	2.17	1.07	1.53	0.32	0.27	0.91	0.63	0.81	0.72	2.08	3.25	3.3	1.54	1.57	2.23
ENSMUSG00000049103	Ccr2	protein_coding	371	363	301	608	274	301	30	95	138	207	139	214	0	12	20	12	10	9	9.66	10.12	9.16	13.71	6.28	7.48	0.77	2.27	3.88	5.71	3.38	4.9	0	0.24	0.42	0.33	0.28	0.11
ENSMUSG00000022878	Adipoq	protein_coding	5	2	7	0	5	3	0	1	0	1	0	7	90	68	106	75	45	79	0.58	0.15	0.66	0	0.53	0.54	0	0.06	0	0.07	0	0.46	5.59	5.83	6.49	4.74	4.32	6.37
ENSMUSG00000030680	Pagr1a	protein_coding	458	105	571	303	117	290	117	234	344	534	704	507	63	881	437	113	210	809	43.38	27.06	50.75	29.74	26.47	39.45	27	29.17	33.11	54.05	57.68	47.37	12.73	66.15	30.36	24.93	23.75	59.14
ENSMUSG00000020279	Il9r	protein_coding	217	230	137	493	267	389	797	821	592	1405	1187	1316	3874	3739	4086	3588	3253	5612	5.88	7.25	4.33	8.79	6.02	9.72	16.85	16.98	14.58	32.56	24.52	28.16	76.8	93.35	89.01	84.87	83.9	144.05
ENSMUSG00000025089	Gfra1	protein_coding	25	13	11	0	22	8	1	0	1	0	11	7	0	0	0	0	0	0	1.84	0.36	0.54	0	0.66	0.27	0.3	0	0.05	0	0.95	0.13	0	0	0	0	0	0
ENSMUSG00000024669	Cd5	protein_coding	131	90	124	165	146	102	74	96	97	202	179	107	42	53	61	46	41	38	5.58	4.13	6.07	5.72	5.65	4.18	2.9	3.65	4.36	8.79	6.85	4.25	1.49	1.95	1.95	1.77	1.82	1.38
ENSMUSG00000067219	Nipal1	protein_coding	0	13	10	20	0	5	5	2	9	23	13	9	5	7	7	16	10	12	0	0.67	0.24	1.25	0	0.44	0.54	0.04	0.23	1.22	1.02	0.17	0.67	0.12	0.11	0.29	0.78	0.21
ENSMUSG00000105848	Gm42683	TEC	36	44	21	66	36	31	8	23	8	14	32	33	9	38	30	34	24	39	1.36	1.79	0.91	2.02	1.23	1.12	0.28	0.77	0.32	0.54	1.08	1.16	0.28	1.24	0.85	1.15	0.94	1.25
ENSMUSG00000063193	Cd300lb	protein_coding	178	52	89	128	47	51	12	24	14	91	27	21	0	15	9	9	0	0	6.18	2.27	3.23	3.17	1.89	1.99	0.36	0.71	0.49	2.9	0.76	0.66	0	0.43	0.23	0.33	0	0
ENSMUSG00000034825	Nrip3	protein_coding	2	6	12	21	10	16	0	13	6	4	19	23	9	10	10	8	10	8	0.04	0.14	0.3	0.38	0.2	0.34	0	0.26	0.14	0.09	0.38	0.47	0.17	0.19	0.17	0.16	0.23	0.15
ENSMUSG00000112274	AC120002.2	bidirectional_promoter_lncRNA	4	3	0	0	0	2	0	0	0	3	4	1	2	2	12	2	8	5	0.49	0.4	0	0	0	0.24	0	0	0	0.38	0.44	0.12	0.21	0.21	1.11	0.22	1.03	0.53
ENSMUSG00000015619	Gata3	protein_coding	7	7	13	17	20	16	6	19	11	33	28	13	6	0	0	5	4	5	0.19	0.2	0.4	0.45	0.49	0.41	0.15	0.46	0.46	0.91	0.68	0.44	0.22	0	0	0.12	0.11	0.12
ENSMUSG00000002033	Cd3g	protein_coding	173	131	188	475	246	325	235	310	321	587	454	524	33	40	41	82	58	49	15.65	12.72	19.47	34.6	21.01	27.55	19.53	26.74	30.61	54.76	36.68	45.46	2.89	3.13	2.78	6.97	5.16	3.78
ENSMUSG00000006435	Neurl1a	protein_coding	1	1	4	7	5	7	4	3	2	11	6	5	0	2	1	1	3	6	0.02	0.03	0.11	0.13	0.11	0.16	0.09	0.06	0.05	0.26	0.13	0.11	0	0.04	0.02	0.02	0.07	0.12
ENSMUSG00000030246	Ldhb	protein_coding	31	20	14	41	29	43	6	29	14	48	30	20	1	6	1	4	2	0	2.18	1.5	1.23	2.34	2.65	2.84	0.49	1.81	1.03	3.43	1.99	1.92	0.1	0.86	0.09	0.51	0.37	0
ENSMUSG00000023949	Tcte1	protein_coding	2	2	4	6	6	9	7	0	3	11	11	7	15	5	1	4	0	9	0.05	0.06	0.12	0.15	0.16	0.24	0.18	0	0.09	0.31	0.27	0.18	0.35	0.12	0.02	0.1	0	0.21
ENSMUSG00000053297	AI854703	protein_coding	31	11	11	12	1	11	2	7	1	9	6	11	5	12	5	3	2	11	0.76	0.29	0.31	0.24	0.02	0.26	0.05	0.15	0.03	0.23	0.13	0.25	0.1	0.26	0.09	0.07	0.05	0.21
ENSMUSG00000034957	Cebpa	protein_coding	4	2	0	14	4	3	0	3	1	3	4	9	0	0	0	2	0	0	0.16	0.09	0	0.46	0.15	0.12	0	0.11	0.04	0.12	0.15	0.34	0	0	0	0.07	0	0
ENSMUSG00000029797	Sspo	protein_coding	0	0	0	0	0	3	0	0	0	0	1	5	46	28	45	28	20	37	0	0	0	0	0	0.05	0	0	0	0	0.01	0.09	0.64	0.42	0.63	0.31	0.35	0.87
ENSMUSG00000078240	Gm3550	protein_coding	10	18	15	6	6	2	1	6	2	7	3	12	26	15	21	14	5	15	0.55	1.07	0.91	0.28	0.29	0.11	0.06	0.28	0.13	0.36	0.16	0.58	1.17	0.68	0.85	0.68	0.26	0.68
ENSMUSG00000100017	2410022M11Rik	antisense	11	10	4	18	30	11	24	19	9	38	21	42	1	12	6	7	14	15	0.26	0.26	0.11	0.35	0.65	0.25	0.52	0.4	0.22	0.92	0.45	0.93	0.02	0.25	0.11	0.15	0.35	0.3
ENSMUSG00000030187	Klra2	protein_coding	54	41	61	75	83	100	13	1	10	13	16	21	0	0	0	3	0	0	2.66	2.45	3.81	3.01	3.72	4.75	0.7	0.07	0.6	0.71	0.71	0.97	0	0	0	0.13	0	0
ENSMUSG00000038128	Camk4	protein_coding	27	64	40	62	39	50	24	57	29	81	61	62	52	77	123	148	79	94	0.19	0.47	0.32	0.35	0.24	0.33	0.15	0.35	0.21	0.57	0.38	0.4	0.3	0.46	0.63	0.92	0.57	0.55
ENSMUSG00000028982	Slc25a33	protein_coding	9	11	15	29	7	20	29	17	17	40	20	61	29	16	18	21	24	21	0.44	0.56	0.79	1.11	0.3	0.9	1.24	0.72	0.84	1.94	0.84	2.67	1.15	0.65	0.63	0.87	1.17	0.84
ENSMUSG00000057729	Prtn3	protein_coding	17	1	10	43	6	4	17	0	5	42	8	16	0	0	1	7	0	0	2.37	0.13	1.09	3.75	0.92	0.47	2.09	0	0.52	5.22	0.84	1.81	0	0	0.19	0.77	0	0
ENSMUSG00000107730	Gm44238	lincRNA	13	9	6	15	6	5	0	3	7	10	10	8	12	2	6	0	5	6	4.2	3.06	2.21	3.88	1.69	1.47	0	0.81	2.52	3.26	2.76	2.4	3.1	0.46	1.38	0	1.52	1.68
ENSMUSG00000005413	Hmox1	protein_coding	504	1136	441	1608	936	1285	54	96	48	151	142	83	32	24	37	45	10	37	28.74	70.47	29.12	74.8	48.63	70.48	2.83	4.89	2.89	8.8	7.27	4.41	1.52	1.18	1.58	2.31	0.59	1.8
ENSMUSG00000107608	Gm43863	TEC	4	11	12	15	20	13	18	9	11	23	26	25	19	20	16	17	6	9	0.28	0.92	1.08	0.91	1.38	0.92	1.23	0.59	0.89	1.8	1.77	1.76	1.19	1.34	0.93	1.19	0.48	0.57
ENSMUSG00000022534	Mefv	protein_coding	11	13	6	23	1	5	1	2	15	19	15	15	0	0	0	0	1	1	0.31	0.39	0.19	0.52	0.03	0.13	0.03	0.05	0.44	0.54	0.36	0.39	0	0	0	0	0.03	0.02
ENSMUSG00000113613	AC124516.2	antisense	2	6	5	20	14	14	6	6	4	17	11	6	26	24	45	30	19	14	0.12	0.38	0.34	0.97	0.76	0.8	0.33	0.32	0.25	1.03	0.59	0.33	1.29	1.24	2.01	1.61	1.18	0.71
ENSMUSG00000046321	Hs3st2	protein_coding	7	6	3	18	2	1	0	0	1	2	4	4	0	0	0	0	0	0	0.43	0.25	0.13	0.6	0.07	0.04	0	0	0.04	0.08	0.14	0.14	0	0	0	0	0	0
ENSMUSG00000020703	5530401A14Rik	protein_coding	0	1	0	4	0	2	0	0	0	3	1	3	0	0	1	2	1	2	0	0.03	0	0.08	0	0.05	0	0	0	0.07	0.02	0.07	0	0	0.02	0.04	0.02	0.04
ENSMUSG00000106961	Gm43128	TEC	9	6	0	5	6	5	6	2	9	15	8	17	0	0	0	3	7	5	0.5	0.36	0	0.22	0.3	0.26	0.3	0.1	0.52	0.84	0.4	0.87	0	0	0	0.15	0.4	0.23
ENSMUSG00000025227	Mfsd13a	protein_coding	11	13	8	10	2	7	0	2	1	2	10	0	71	63	113	98	67	128	0.43	0.56	0.36	0.32	0.07	0.29	0	0.07	0.05	0.09	0.37	0	2.46	2.11	3.65	3.49	2.86	4.29
ENSMUSG00000104190	Gm10472	TEC	0	1	2	0	4	0	0	2	0	4	5	3	3	3	6	6	0	3	0	0.21	0.44	0	0.69	0	0	0.34	0	0.41	0.53	0.12	0.1	0.17	0.72	0.53	0	0.18
ENSMUSG00000079597	Gm5483	protein_coding	6	1	1	2	0	1	0	0	2	4	3	5	1	0	0	0	0	0	1.57	0.28	0.3	0.43	0	0.25	0	0	0.55	1.07	0.7	1.22	0.22	0	0	0	0	0
ENSMUSG00000085642	3110053B16Rik	transcribed_unprocessed_pseudogene	1	1	4	5	4	8	9	0	3	15	10	8	0	7	3	0	5	3	0.19	0.19	0.2	0.29	0.16	0.34	0.38	0	0.36	0.68	0.4	0.46	0	0.27	0.15	0	0.23	0.1
ENSMUSG00000083533	Gm13450	processed_pseudogene	4	1	2	2	0	3	0	0	1	2	5	1	5	2	4	1	2	4	4.54	1.23	2.6	1.83	0	3.25	0	0	1.18	2.29	5.07	1.04	4.69	1.95	3.43	1.02	2.34	3.8
ENSMUSG00000114033	AC116680.1	lincRNA	0	2	1	3	2	2	0	0	2	5	4	1	1	3	2	0	1	2	0	0.35	0.19	0.39	0.29	0.31	0	0	0.34	0.83	0.58	0.15	0.13	0.42	0.24	0	0.17	0.28
ENSMUSG00000025163	Cd7	protein_coding	97	110	103	328	160	158	118	147	172	360	196	229	25	19	16	21	27	26	9.18	11.23	11.2	25.26	14.03	14.38	10.98	12.43	17.16	35.2	16.89	20.53	2.3	1.56	1.13	1.79	2.66	2.1
ENSMUSG00000045377	Tmem88	protein_coding	4	3	1	1	2	2	0	0	4	11	3	2	6	0	2	1	3	2	0.23	0.19	0.07	0.05	0.1	0.11	0	0	0.24	0.65	0.16	0.11	0.29	0	0.09	0.05	0.18	0.1
ENSMUSG00000070390	Nlrp1b	protein_coding	5	11	12	14	19	15	1	3	13	12	21	9	10	5	4	2	6	12	0.1	0.24	0.28	0.24	0.36	0.3	0.02	0.06	0.29	0.26	0.41	0.17	0.17	0.09	0.06	0.04	0.15	0.21
ENSMUSG00000076470	Trbv13-3	TR_V_gene	10	8	5	20	14	26	11	19	6	40	17	14	10	2	1	4	3	4	3.4	2.94	1.95	5.53	4.32	8.5	3.44	5.78	2.15	13.87	5.18	4.43	2.83	0.59	0.26	1.23	1.06	1.16
ENSMUSG00000024347	Psd2	protein_coding	9	0	3	9	12	0	5	5	1	0	23	16	4	1	4	6	0	2	0.18	0	0.07	0.14	0.22	0	0.09	0.09	0.02	0	0.41	0.3	0.07	0.02	0.06	0.11	0	0.12
ENSMUSG00000097375	6720427I07Rik	lincRNA	16	7	12	13	18	18	13	2	12	16	19	20	48	86	83	40	61	86	0.61	0.29	0.53	0.4	0.62	0.66	0.46	0.07	0.48	0.62	0.65	0.71	1.53	2.84	2.37	1.37	2.42	2.8
ENSMUSG00000097582	Gm26527	lincRNA	22	24	26	18	19	34	23	32	17	49	23	64	67	13	54	32	30	39	0.98	1.16	1.37	0.66	0.8	1.47	0.94	1.32	0.83	2.26	0.93	2.7	2.55	0.49	1.84	1.29	1.4	1.52
ENSMUSG00000090637	Gm6189	processed_pseudogene	13	0	1	2	1	2	3	0	0	5	6	3	2	1	2	3	0	3	0.55	0	0.05	0.05	0.04	0.08	0.12	0	0	0.22	0.23	0.12	0.07	0.04	0.06	0.11	0	0.11
ENSMUSG00000015112	Slc25a13	protein_coding	48	43	39	75	50	64	37	23	15	19	44	82	111	111	367	124	66	168	3.17	2.15	1.71	2.78	1.83	2.66	1.67	0.89	0.79	1.15	1.98	2.86	3.25	3.09	12.13	4.18	2.58	5.79
ENSMUSG00000026490	Cdc42bpa	protein_coding	30	5	0	15	3	5	4	5	2	11	21	10	0	30	25	13	0	8	0.38	0.28	0	0.36	0.06	0.11	0.05	0.09	0.21	0.25	0.67	0.23	0	0.8	0.46	0.29	0	0.24
ENSMUSG00000033762	Recql4	protein_coding	10	12	4	10	13	11	6	5	1	13	9	5	36	53	58	30	10	50	0.22	0.29	0.1	0.18	0.26	0.23	0.12	0.1	0.02	0.29	0.18	0.1	0.65	1	0.95	0.6	0.23	0.94
ENSMUSG00000023274	Cd4	protein_coding	59	76	58	127	97	128	47	116	33	127	113	110	6	10	0	17	7	10	1.76	2.82	1.86	2.97	3.35	3.65	1.71	3.38	2.31	4.02	3.36	3.65	0.14	0.55	0	0.51	0.2	0.24
ENSMUSG00000031119	Gpc4	protein_coding	5	1	0	2	2	1	0	0	0	0	1	13	0	0	0	0	0	0	0.16	0.04	0	0.05	0.06	0.03	0	0	0	0	0.03	0.4	0	0	0	0	0	0
ENSMUSG00000104569	Gm43054	TEC	3	2	6	5	5	4	0	2	1	1	8	3	1	1	4	1	7	6	0.32	0.23	0.73	0.43	0.48	0.41	0	0.19	0.11	0.11	0.76	0.3	0.09	0.09	0.32	0.1	0.77	0.54
ENSMUSG00000039062	Anpep	protein_coding	10	9	11	8	3	16	10	6	0	25	20	0	0	0	0	4	0	2	0.88	0.64	0.39	0.35	0.12	0.82	0.5	0.16	0	0.66	2.26	0	0	0	0	0.09	0	0.11
ENSMUSG00000001739	Cldn15	protein_coding	0	0	0	8	0	1	0	1	2	4	9	2	0	0	1	4	10	3	0	0	0	0.5	0	0.05	0	0.14	0.1	0.31	0.57	0.09	0	0	0.04	0.57	0.5	0.12
ENSMUSG00000084755	Gm16276	processed_pseudogene	1	1	0	5	2	2	1	0	1	6	2	1	3	2	2	7	5	2	0.5	0.54	0	2.02	0.9	0.95	0.46	0	0.52	3.03	0.89	0.49	1.24	0.86	0.75	3.14	2.57	0.84
ENSMUSG00000068200	Gm5931	processed_pseudogene	35	17	26	10	26	26	0	0	12	0	42	19	45	9	20	20	0	15	7.76	3.99	6.48	1.74	5.18	5.49	0	0	2.75	0	8.31	3.97	8.25	1.61	3.36	3.89	0	2.86
ENSMUSG00000081650	Gm16181	protein_coding	7	3	8	5	3	3	6	1	4	6	8	12	15	5	13	4	11	5	1.24	0.57	1.63	0.72	0.48	0.51	0.98	0.16	0.75	1.09	1.27	1.98	2.22	0.77	1.7	0.64	2.11	0.76
ENSMUSG00000022876	Samsn1	protein_coding	1746	1922	1796	3498	2849	3131	1783	2135	2099	3212	3827	3504	4770	4759	6444	8950	6176	8811	82.64	98.65	98.59	135.61	122.78	143.45	78.69	90.96	106.29	156.35	163.88	155.76	190.73	195.19	229.93	385.88	306.47	358.26
ENSMUSG00000035004	Igsf6	protein_coding	289	409	244	599	316	399	50	73	87	164	95	128	2	7	12	20	1	22	11.68	17.82	11.33	19.72	11.6	15.52	1.86	2.64	3.71	6.78	3.45	4.82	0.07	0.25	0.36	0.73	0.04	0.76
ENSMUSG00000084067	Gm14269	processed_pseudogene	5	8	8	9	2	8	4	2	7	13	5	12	5	13	18	10	4	6	1.92	3.28	3.67	2.78	0.57	3	1.29	0.62	2.77	5.4	1.86	4.23	1.67	4.27	5.36	3.42	1.58	2.14
ENSMUSG00000026069	Il1rl1	protein_coding	0	5	3	7	1	1	0	0	0	10	5	0	0	4	0	0	0	0	0	0.09	0.36	0.13	0.02	0.02	0	0	0	0.37	0.55	0	0	0.2	0	0	0	0
ENSMUSG00000044701	Il27	protein_coding	0	1	2	1	6	4	0	0	0	0	3	6	0	0	1	1	0	0	0	0.1	0.21	0.07	0.49	0.35	0	0	0	0	0.24	0.51	0	0	0.07	0.08	0	0
ENSMUSG00000094176	Trav6d-6	TR_V_gene	0	1	1	1	0	1	1	0	0	3	10	0	0	2	0	0	0	0	0.17	0.36	0.54	0.34	0.15	0.32	0.25	0	0	0.94	2.97	0	0	0.58	0.13	0	0.17	0.14
ENSMUSG00000095862	Trav6-6	TR_V_gene	0	1	1	1	0	1	1	0	0	3	10	0	0	2	0	0	0	0	0.17	0.36	0.54	0.34	0.15	0.32	0.25	0	0	0.94	2.97	0	0	0.58	0.13	0	0.17	0.14
ENSMUSG00000104292	Gm38042	TEC	10	12	18	22	22	10	2	6	0	11	4	9	3	0	23	1	0	0	0.16	0.21	0.34	0.29	0.33	0.16	0.03	0.09	0	0.19	0.06	0.14	0.04	0	0.28	0.01	0	0
ENSMUSG00000030790	Adm	protein_coding	185	246	137	258	216	190	48	107	52	126	132	105	2037	1924	2085	1570	1491	1918	13.25	18.13	10.21	13.87	13.77	11.86	2.86	6.2	3.95	8.73	8.02	7.14	111.87	111.06	103.04	95.46	102.85	107.79
ENSMUSG00000107841	Gm44185	TEC	0	0	0	4	5	0	0	0	0	11	0	4	0	1	0	5	0	7	0	0	0	0.09	0.12	0	0	0	0	0.29	0	0.1	0	0.02	0	0.12	0	0.16
ENSMUSG00000050931	Sgms2	protein_coding	20	6	3	30	3	13	7	1	15	42	3	13	1	1	0	0	1	1	0.29	0.1	0.05	0.36	0.04	0.18	0.3	0.01	0.23	0.63	0.04	0.61	0.01	0.01	0	0	0.02	0.01
ENSMUSG00000053740	Gm6457	processed_pseudogene	6	0	0	5	7	0	0	2	3	5	8	8	0	5	2	9	3	2	0.68	0	0	0.45	0.78	0	0	0.24	0.31	0.58	0.8	0.88	0	0.5	0.22	0.98	0.33	0.24
ENSMUSG00000102258	Gm38257	TEC	0	12	9	7	16	11	7	6	3	17	22	1	25	11	16	4	7	7	0	0.41	0.33	0.18	0.46	0.33	0.2	0.17	0.1	0.55	0.62	0.03	0.66	0.3	0.38	0.11	0.23	0.19
ENSMUSG00000024663	Rab3il1	protein_coding	39	24	32	82	29	91	2	0	9	18	7	4	0	0	0	0	0	0	1.54	1.09	1.53	2.83	1.12	3.55	0.14	0	0.47	1.03	0.4	0.15	0	0	0	0	0	0
ENSMUSG00000022843	Clcn2	protein_coding	5	9	15	8	12	14	5	10	14	21	25	15	15	11	11	6	12	35	0.12	0.57	0.71	0.41	0.43	0.39	0.35	0.25	0.57	0.57	0.6	0.39	0.32	0.7	0.23	0.14	0.45	1.35
ENSMUSG00000055895	Oosp2	protein_coding	0	0	4	5	4	3	0	1	1	3	3	7	0	4	13	4	3	0	0	0	0.66	0.59	0.61	0.42	0	0.13	0.15	0.44	0.63	1.3	0	0.5	1.4	0.52	0.47	0
ENSMUSG00000083496	Gm11263	processed_pseudogene	1	4	5	5	1	1	0	0	0	3	6	0	1	2	10	5	0	7	0.19	0.58	0.79	0.53	0.16	0.17	0	0	0	0.44	0.65	0	0.15	0.19	0.93	0.58	0	0.78
ENSMUSG00000063234	Gpr84	protein_coding	0	0	4	4	0	0	0	0	0	6	2	0	15	33	67	39	25	31	0	0	0.27	0.19	0	0	0	0	0	0.35	0.1	0	0.72	1.65	2.9	2.03	1.5	1.53
ENSMUSG00000033027	Klrc3	protein_coding	2	0	4	0	0	3	0	0	0	3	3	5	3	0	1	0	0	0	0.23	0	0.72	0	0	0.42	0	0	0	0.36	0.42	0.69	0.3	0	0.11	0	0	0
ENSMUSG00000086935	Gm15956	antisense	2	2	0	1	3	0	2	0	1	4	4	5	0	2	2	0	0	3	0.41	0.44	0	0.17	0.56	0	0.38	0	0.22	0.84	0.74	0.96	0	0.36	0.31	0	0	0.53
ENSMUSG00000011171	Vipr2	protein_coding	4	2	0	3	9	11	0	3	3	8	3	11	6	0	1	3	0	11	0.1	0.06	0	0.06	0.21	0.27	0	0.07	0.13	0.21	0.07	0.26	0.13	0	0.02	0.07	0	0.24
ENSMUSG00000031502	Col4a1	protein_coding	0	1	0	2	0	2	0	0	0	3	1	6	0	0	1	0	0	0	0	0.01	0	0.15	0	0.07	0	0	0	0.04	0.07	0.21	0	0	0.06	0	0	0
ENSMUSG00000076618	Ighj4	IG_J_gene	2	2	1	6	5	9	0	3	4	3	8	8	0	2	1	0	1	1	0	0	0	0	0	0	0	0	0	0	0	0	0	0	0	0	0	0
ENSMUSG00000062866	Phactr2	protein_coding	186	153	145	338	165	153	38	108	63	138	114	119	33	33	47	59	61	48	1.85	1.64	1.66	2.76	1.56	1.46	0.37	0.96	0.66	1.4	1.02	1.1	0.27	0.28	0.35	0.53	0.63	0.41
ENSMUSG00000013974	Mcemp1	protein_coding	28	43	51	100	26	27	26	18	12	44	18	43	59	46	59	43	46	51	1.68	2.78	3.52	4.89	1.42	1.56	1.43	0.97	0.76	2.7	0.97	2.41	2.95	2.39	2.66	2.33	2.87	2.61
ENSMUSG00000034334	Fam151b	protein_coding	0	0	0	2	0	0	0	0	0	5	1	2	2	4	2	0	2	4	0	0	0	0.11	0	0	0	0	0	0.33	0.06	0.12	0.11	0.23	0.1	0	0.14	0.22
ENSMUSG00000105721	C920008G01Rik	TR_V_gene	0	2	0	3	0	1	0	0	0	7	0	12	0	0	0	0	0	0	0	0.63	0	0.71	0	0.28	0	0	0	2.09	0	3.24	0	0	0	0	0	0
ENSMUSG00000112924	AC132304.3	lincRNA	0	1	2	1	3	4	0	0	0	0	3	9	0	0	0	0	0	0	0	0.08	0.17	0.06	0.2	0.29	0	0	0	0	0.2	0.62	0	0	0	0	0	0
ENSMUSG00000005696	Sh2d1a	protein_coding	23	19	34	49	34	55	23	46	60	75	66	98	15	8	11	17	13	11	2.45	1.98	4.01	4.04	3.29	5.77	2.12	4.38	6.73	8.72	5.54	9.72	1.43	0.92	0.96	1.51	1.18	0.93
ENSMUSG00000089542	Gm25835	snoRNA	3	3	7	4	4	5	1	6	0	6	6	6	2	5	1	2	5	6	4.93	5.33	13.18	5.27	5.93	7.82	1.5	8.8	0	9.88	8.69	8.99	2.69	7.02	1.23	2.97	8.36	8.21
ENSMUSG00000028613	Lrp8	protein_coding	0	10	10	23	7	12	5	2	1	18	0	6	30	25	64	53	43	39	0	0.19	0.15	0.25	0.08	0.15	0.06	0.02	0.02	0.24	0	0.07	0.32	0.28	0.64	0.62	0.6	0.76
ENSMUSG00000078783	Gm9733	protein_coding	22	18	29	53	10	21	7	3	11	22	16	8	0	0	0	0	0	0	3.53	3.11	5.34	6.91	1.45	3.23	1.03	0.43	1.86	3.6	2.3	1.19	0	0	0	0	0	0
ENSMUSG00000024985	Tcf7l2	protein_coding	391	314	260	627	595	651	66	33	60	83	116	87	9	7	20	7	19	20	17.51	14.92	11.49	18.86	23.67	27.52	4.33	1.58	2.4	4.09	4.16	4.1	0.42	0.27	0.5	0.75	0.75	0.75
ENSMUSG00000085761	4930455G09Rik	antisense	6	4	4	10	11	9	1	0	0	1	3	3	0	0	0	0	0	0	0.94	0.68	0.72	1.27	1.56	1.36	0.14	0	0	0.16	0.42	0.44	0	0	0	0	0	0
ENSMUSG00000083678	Gm12989	processed_pseudogene	0	1	0	0	2	0	3	2	0	5	6	3	10	7	7	6	4	4	0	0.21	0	0	0.27	0	0.36	0.26	0	0.71	0.67	0.35	1.13	0.83	0.72	0.73	0.55	0.48
ENSMUSG00000082711	Gm12987	processed_pseudogene	5	4	5	8	6	9	5	3	8	14	9	11	8	10	3	3	2	8	1.07	0.93	1.23	1.39	1.17	1.77	0.98	0.57	1.8	2.94	1.73	2.19	1.42	1.85	0.48	0.58	0.45	1.46
ENSMUSG00000032094	Cd3d	protein_coding	109	140	172	397	226	244	186	276	259	432	415	418	26	35	54	78	44	70	9.84	9.39	12.74	17.85	17.56	21.55	9.77	15.95	22.75	39.05	24.54	26.47	1.2	2.67	3.04	4.57	2.62	4.99
ENSMUSG00000100901	Gm18829	processed_pseudogene	8	5	1	15	16	6	5	4	2	4	9	13	5	2	0	3	1	4	0.44	0.3	0.06	0.67	0.8	0.32	0.25	0.2	0.12	0.23	0.45	0.67	0.23	0.1	0	0.15	0.06	0.19
ENSMUSG00000031765	Mt1	protein_coding	31	33	18	61	47	66	15	14	3	15	15	30	5	5	4	16	11	8	5.72	6.57	3.81	9.05	7.87	11.17	2.54	2.31	0.58	2.82	2.48	5.15	0.77	0.8	0.55	2.66	2.11	1.17
ENSMUSG00000042751	Nmnat2	protein_coding	3	0	0	1	0	1	0	0	0	17	2	0	0	0	0	0	0	0	0.38	0	0	0.02	0	0.02	0	0	0	0.32	0.03	0	0	0	0	0	0	0
ENSMUSG00000054966	Lmntd1	protein_coding	18	7	13	6	10	8	1	3	1	1	1	14	1	3	5	0	1	4	0.46	0.19	0.38	0.13	0.35	0.2	0.02	0.07	0.03	0.03	0.02	0.33	0.02	0.07	0.1	0	0.03	0.09
ENSMUSG00000034613	Ppm1h	protein_coding	52	36	38	133	84	88	35	44	38	81	67	57	7	8	9	22	16	16	0.7	0.52	0.6	1.64	1.23	1.52	0.43	0.56	1.14	1.42	0.82	0.71	0.08	0.09	0.09	0.27	0.27	0.38
ENSMUSG00000066009	Zfp987	protein_coding	67	56	42	18	46	42	8	32	18	9	68	40	44	55	79	35	36	58	2.08	1.87	1.5	0.46	1.31	1.24	0.22	0.89	0.6	0.28	1.9	1.15	1.15	1.49	1.84	0.97	1.17	1.53
ENSMUSG00000027860	Vangl1	protein_coding	8	0	5	1	1	1	1	2	0	4	1	7	0	2	1	1	0	0	0.99	0	0.38	0.01	0.2	0.15	0.01	0.02	0	0.49	0.01	1.14	0	0.15	0.01	0.01	0	0
ENSMUSG00000063765	Chadl	protein_coding	1	2	1	0	4	4	0	0	1	2	4	2	2	1	0	0	1	1	0.03	0.07	0.03	0	0.09	0.1	0	0	0.03	0.17	0.08	0.05	0.05	0.02	0	0	0.03	0.07
ENSMUSG00000020125	Elane	protein_coding	24	24	14	144	22	16	30	1	15	105	22	20	15	0	2	6	0	0	2.27	2.44	1.52	11.07	1.89	1.45	2.6	0.08	1.49	10.13	1.87	1.76	1.18	0	0.14	0.51	0	0
ENSMUSG00000026068	Il18rap	protein_coding	2	19	44	57	25	81	40	26	39	61	44	102	20	25	21	83	40	91	0.07	0.36	1.21	1	0.89	1.43	0.64	0.47	0.9	1.09	0.85	1.67	0.77	0.59	0.28	1.31	0.73	1.36
ENSMUSG00000047746	Fbxo40	protein_coding	13	25	35	18	30	9	29	19	10	21	58	31	35	25	40	25	25	29	0.22	0.45	0.67	0.24	0.45	0.55	0.44	0.28	0.18	0.43	0.87	0.48	0.49	0.36	0.5	0.38	0.43	0.43
ENSMUSG00000039512	Uhrf1bp1	protein_coding	12	13	3	19	5	38	13	22	19	23	37	45	57	63	91	44	39	75	0.12	0.14	0.03	0.15	0.05	0.36	0.12	0.19	0.2	0.23	0.33	0.42	0.47	0.54	0.68	0.41	0.4	0.63
ENSMUSG00000068129	Cst7	protein_coding	2	17	14	49	16	25	20	25	30	57	31	53	16	16	23	41	24	62	0.19	1.73	1.52	3.76	1.37	2.27	1.73	2.11	2.98	5.49	2.62	4.65	1.26	1.3	1.62	3.48	2.35	4.98
ENSMUSG00000091460	Gm7808	processed_pseudogene	0	0	0	6	2	0	3	0	0	7	2	7	10	0	1	6	2	3	0.09	0	0	1.38	0.45	0	0.91	0.12	0	2.02	0.39	1.79	2.45	0	0.24	1.46	0.52	0.8
ENSMUSG00000039960	Rhou	protein_coding	0	1	0	4	0	2	2	0	0	17	3	0	0	0	0	0	0	0	0	0.03	0	0.08	0	0.05	0.05	0	0	0.45	0.07	0	0	0	0	0	0	0
ENSMUSG00000089782	Gm3531	processed_pseudogene	6	7	9	8	8	6	5	16	3	13	16	17	31	15	31	21	20	24	1.21	1.61	2.27	1.31	1.51	1.14	0.93	2.95	0.78	2.8	3.09	3.29	5.41	2.68	4.98	3.99	4.39	4.29
ENSMUSG00000102742	Pcdhga11	protein_coding	7	6	4	0	0	3	0	0	3	5	0	13	6	5	8	0	2	12	0.12	0.12	0.08	0	0	0.06	0	0	0.06	0.09	0	0.22	0.09	0.07	0.11	0	0.03	0.19
ENSMUSG00000072115	Ang	protein_coding	0	0	0	0	1	1	1	0	0	2	5	4	3	0	0	0	5	2	0	0	0	0	0.11	0.11	0.11	0	0	0.2	0.36	0.3	0.24	0	0	0	0.44	0.2
ENSMUSG00000105096	Gbp10	protein_coding	33	40	110	103	68	116	26	46	14	30	98	44	0	19	20	7	9	12	1.83	1.81	5.53	2.64	2.37	4.02	0.73	1.88	1.09	0.81	3.45	1.02	0	0.79	0.37	0.18	0.24	0.76
ENSMUSG00000113840	AC163286.2	processed_pseudogene	0	4	3	0	1	0	2	0	2	3	11	2	1	6	4	2	0	0	0	0.65	0.52	0	0.14	0	0.28	0	0.32	0.46	1.49	0.28	0.13	0.79	0.45	0.27	0	0
ENSMUSG00000113750	CT009754.6	processed_pseudogene	1	0	1	0	0	1	1	0	4	5	6	5	1	2	0	4	1	7	0.11	0	0.13	0	0	0.11	0.1	0	0.37	0.46	0.51	0.4	0.09	0.19	0	0.29	0.12	0.56
ENSMUSG00000103472	Pcdhga7	protein_coding	22	3	0	0	0	0	0	1	0	5	7	0	6	13	4	15	7	11	0.39	0.1	0	0	0	0	0	0.04	0	0.09	0.18	0	0.14	0.32	0.09	0.4	0.2	0.26
ENSMUSG00000042854	Trp53rkb	protein_coding	15	24	4	41	26	7	16	12	7	24	32	14	17	22	31	15	32	17	0.51	0.82	0.15	1.18	0.74	0.27	0.32	0.21	0.23	0.62	0.75	0.39	0.52	0.63	0.45	0.33	0.69	0.36
ENSMUSG00000021552	Gkap1	protein_coding	16	25	12	38	36	24	19	14	21	29	34	39	4	11	29	14	25	28	0.94	1.59	0.81	1.82	1.93	1.36	1.01	0.73	1.31	1.77	1.83	2.13	0.2	0.55	1.28	0.72	1.54	1.4
ENSMUSG00000053897	Slc39a8	protein_coding	10	10	9	9	4	13	6	8	2	22	0	16	5	4	0	3	1	0	0.24	0.29	0.29	0.2	0.09	0.34	0.17	0.18	0.06	0.57	0	0.38	0.11	0.09	0	0.07	0.03	0
ENSMUSG00000004552	Ctse	protein_coding	3831	605	3440	7468	3848	5794	3192	643	3207	5717	3671	5801	1052	110	1068	1960	825	1923	161.18	27.21	165.87	256	147.39	234.89	124.61	24.07	142.81	246.64	138.56	228.23	37.05	4.03	33.2	74.05	36.1	68.57
ENSMUSG00000104876	Trdc	TR_C_gene	6	11	36	66	35	45	17	32	35	33	56	80	0	5	1	2	1	13	0.13	0.26	0.92	1.2	0.7	0.98	0.35	0.64	0.82	0.75	1.13	1.67	0	0.1	0.02	0.04	0.02	0.25
ENSMUSG00000104011	Gm32391	lincRNA	8	2	10	23	25	6	1	8	0	11	3	9	2	0	1	1	4	1	1.51	0.41	2.16	3.52	4.27	1.09	0.17	1.35	0	2.11	0.51	1.58	0.31	0	0.14	0.17	0.78	0.16
ENSMUSG00000039542	Ncam1	protein_coding	13	0	1	9	0	1	3	3	0	33	3	0	0	0	0	0	5	0	0.18	0	0.02	0.1	0	0.01	0.04	0.04	0	0.48	0.04	0	0	0	0	0	0.07	0
ENSMUSG00000103222	Gm37729	TEC	0	1	2	0	0	2	0	3	1	5	3	4	16	8	11	4	5	4	0	0.08	0.18	0	0	0.15	0	0.21	0.08	0.4	0.21	0.29	1.04	0.54	0.64	0.28	0.41	0.27
ENSMUSG00000086145	Gm15479	sense_intronic	0	1	1	1	0	5	0	2	0	7	4	2	0	0	0	8	0	9	0	0.09	0.09	0.07	0	0.39	0	0.14	0	0.58	0.29	0.15	0	0	0	0.58	0	0.62
ENSMUSG00000095859	Ighv1-43	IG_V_gene	22	17	13	6	4	7	2	4	6	9	11	6	7	10	3	3	1	3	8.77	6.14	4.79	2.19	1.67	2.35	0.62	1.61	2.22	2.87	3.19	1.85	1.9	2.97	0.84	1.13	0.46	1.13
ENSMUSG00000024538	Ppic	protein_coding	1	0	10	10	7	23	4	6	9	8	20	20	5	3	0	4	0	6	0.07	0	0.81	0.57	0.45	1.56	0.26	0.38	0.67	0.58	1.27	1.31	0.29	0.18	0	0.25	0	0.36
ENSMUSG00000030178	Klra13-ps	transcribed_unprocessed_pseudogene	10	23	30	100	50	73	30	30	60	90	55	76	4	2	1	1	2	4	1.33	3.34	4.67	11.64	6.3	10.04	3.77	3.8	8.53	12.96	6.92	9.84	0.47	0.27	0.13	0.14	0.32	0.48
ENSMUSG00000039956	Mrap	protein_coding	22	15	16	24	13	33	0	4	0	6	8	0	0	1	0	0	0	0	2.04	1.5	1.7	1.81	1.09	2.94	0	0.33	0	0.57	0.67	0	0	0.08	0	0	0	0
ENSMUSG00000043644	0610009L18Rik	bidirectional_promoter_lncRNA	0	5	0	1	4	6	1	2	0	7	2	4	5	9	1	4	7	1	0	0.86	0	0.13	0.58	0.92	0.15	0.29	0	1.14	0.29	0.6	0.67	1.25	0.12	0.58	1.16	0.14
ENSMUSG00000092591	Gm20429	processed_transcript	33	13	21	66	25	72	154	109	171	215	223	330	99	75	70	88	100	108	4.56	1.99	3.32	7.59	3.16	9.79	19.84	13.53	25.09	30.74	28.1	43.25	11.47	9.07	7.32	11.17	14.59	12.98
ENSMUSG00000015968	Cacna1d	protein_coding	118	77	77	177	231	138	70	103	61	109	183	114	143	113	191	206	301	406	1.16	0.81	0.87	1.42	2.06	1.3	0.63	0.9	0.62	1.09	1.61	1.04	1.17	0.95	1.39	1.81	3.05	3.34
ENSMUSG00000093392	Gm6061	transcribed_processed_pseudogene	4	0	0	0	0	0	0	0	0	10	5	4	0	6	0	0	0	4	0.78	0	0	0	0	0	0	0	0	2.25	0.87	0.7	0	1.13	0	0	0	0.63
ENSMUSG00000103320	Gm37403	TEC	0	0	3	7	2	2	0	0	0	0	9	6	3	0	0	0	0	0	0	0	0.08	0.14	0.04	0.05	0	0	0	0	0.2	0.14	0.06	0	0	0	0	0
ENSMUSG00000097523	1700022N22Rik	lincRNA	4	13	4	8	10	12	10	18	12	23	21	30	15	15	14	9	13	5	0.55	1.91	0.63	0.89	1.24	1.58	1.25	2.2	1.73	3.21	2.57	3.82	1.71	1.77	1.43	1.11	1.85	0.58
ENSMUSG00000087248	Gm16120	antisense	8	2	5	7	14	8	2	0	0	4	2	3	0	2	0	0	0	2	0.94	0.3	1.07	1.33	2.17	1.6	0.43	0	0	0.48	0.42	0.65	0	0.4	0	0	0	0.4
ENSMUSG00000048416	Mlf1	protein_coding	3	1	7	1	2	0	1	0	0	2	2	4	5	17	33	3	8	22	0.25	0.09	1.18	0.07	0.15	0	0.08	0	0	0.18	0.15	0.34	0.34	1.21	2.04	0.22	0.72	1.67
ENSMUSG00000085890	Tnfsf13os	antisense	6	7	2	5	2	5	2	2	0	5	4	3	0	2	1	0	0	0	1.06	1.35	0.4	0.72	0.31	0.85	0.33	0.32	0	0.91	0.64	0.5	0	0.2	0.13	0	0	0
ENSMUSG00000112417	AC110381.3	TEC	2	4	9	6	5	16	0	6	1	2	6	13	0	0	0	0	0	0	0.09	0.19	0.46	0.22	0.2	0.69	0	0.24	0.05	0.09	0.24	0.54	0	0	0	0	0	0
ENSMUSG00000076498	Trbc2	TR_C_gene	177	278	316	683	319	420	414	484	391	794	659	722	79	100	74	114	133	143	24.88	42.13	51.02	78.01	40.71	56.77	53.44	60.7	57.85	113.86	83.03	94.42	9.28	12.14	7.79	14.45	19.48	17.11
ENSMUSG00000064358	mt-Co3	protein_coding	5964	1289	13059	3417	9013	6370	6582	5158	4380	11775	8461	10403	12688	6251	11536	13023	9501	8975	726.26	169.29	1826.22	338.56	996.42	745.81	735.93	561.31	561.92	1464.23	924.85	1179.68	1286.4	658.67	1052.57	1428.9	1202.47	931.18
ENSMUSG00000028970	Abcb1b	protein_coding	59	52	74	86	67	77	44	75	90	135	123	107	247	331	482	319	271	531	2.09	1.95	3.08	2.58	2.3	2.34	2.34	2.25	2.48	5.82	3.18	5.72	8.46	9.08	13.22	11.95	13.36	18.36
ENSMUSG00000097662	Gm2093	lincRNA	0	21	40	61	27	34	0	18	20	48	28	18	3	9	20	14	6	18	0	0.56	1.13	1.22	0.6	0.8	0	0.39	0.52	1.2	0.62	0.41	0.06	0.19	0.37	0.31	0.15	0.38
ENSMUSG00000069873	4930438A08Rik	protein_coding	0	0	1	2	0	0	0	0	0	20	0	1	0	0	0	4	0	0	0	0	0.05	0.08	0	0	0	0	0	0.86	0	0.04	0	0	0	0.15	0	0
ENSMUSG00000037982	Gm9725	antisense	12	12	9	12	12	19	16	10	12	27	24	19	12	9	9	5	6	21	1.84	1.74	1.45	1.4	1.15	2.58	2.25	1.37	1.94	3.29	3.3	2.5	1.53	1.09	0.86	0.69	0.6	2.64
ENSMUSG00000027379	Bub1	protein_coding	65	145	103	66	27	52	17	9	12	45	14	17	178	107	487	199	49	226	1.64	4.14	3.1	1.78	0.62	1.41	0.39	0.65	0.37	1.16	0.32	0.4	3.84	2.5	9.83	4.86	1.49	5.8
ENSMUSG00000058715	Fcer1g	protein_coding	713	899	426	1322	894	890	185	178	140	357	220	265	19	18	37	47	35	30	104.78	141.05	70.84	158.05	120.17	127.14	24.6	23.02	21.8	54.5	28.9	35.73	2.29	2.26	4.01	6.88	5.27	3.7
ENSMUSG00000096719	Mrgpra2b	protein_coding	8	3	1	15	8	3	9	0	1	15	8	5	4	0	0	3	2	0	0.59	0.24	0.08	0.9	0.52	0.21	0.61	0	0.08	1.13	0.53	0.34	0.25	0	0	0.2	0.15	0
ENSMUSG00000062995	Ica1	protein_coding	13	5	3	16	6	16	8	6	5	23	3	13	5	3	4	7	3	17	0.65	0.28	0.16	0.61	0.54	0.73	0.39	0.59	0.72	1.78	0.4	1.44	0.36	0.28	0.23	0.4	0.19	0.94
ENSMUSG00000031239	Itm2a	protein_coding	266	288	155	349	285	267	159	184	131	262	262	271	99	76	71	109	143	106	13.56	15.83	9.07	14.48	13.19	13.09	7.44	8.38	7.04	13.65	12	12.88	4.2	3.35	2.71	5.01	7.58	4.61
ENSMUSG00000049109	Themis	protein_coding	29	66	83	151	86	85	69	119	83	151	138	193	8	14	20	45	4	27	0.96	1.69	3.12	3.1	1.63	1.9	1.32	2.49	1.71	3.9	3.84	4.44	0.51	0.31	0.44	0.99	0.12	0.58
ENSMUSG00000022199	Slc22a17	protein_coding	10	4	7	4	10	14	0	0	2	3	5	1	2	1	1	3	1	1	0.38	0.16	0.31	0.12	0.35	0.52	0	0	0.08	0.12	0.17	0.04	0.06	0.03	0.03	0.1	0.04	0.03
ENSMUSG00000062127	Cttnbp2nl	protein_coding	9	16	2	8	10	6	0	0	0	0	0	14	0	0	0	0	0	0	0.19	0.31	0.04	0.12	0.16	0.28	0	0	0	0	0	0.23	0	0	0	0	0	0
ENSMUSG00000079470	Utp14b	protein_coding	6	25	24	18	19	30	19	13	25	17	61	34	72	27	61	48	50	64	0.12	0.49	0.62	0.25	0.36	0.46	0.29	0.17	0.62	0.36	1.01	0.64	1.11	0.42	0.96	0.77	0.99	0.95
ENSMUSG00000040314	Ctsg	protein_coding	5	4	2	45	0	0	12	0	0	30	12	6	1	0	0	6	0	1	0.46	0.4	0.21	3.39	0	0	1.02	0	0	2.84	1	0.52	0.08	0	0	0.5	0	0.08
ENSMUSG00000038235	F11r	protein_coding	35	42	30	73	35	39	7	2	0	6	18	1	5	8	38	28	12	14	1.21	1.57	1.59	2.06	1.62	1.82	0.4	0.26	0	0.81	0.64	0.03	0.14	0.71	0.99	0.88	0.69	0.41
ENSMUSG00000112393	AC159624.1	TEC	8	2	12	16	10	18	10	9	15	14	36	16	23	17	29	18	20	26	0.54	0.15	0.93	0.88	0.61	1.16	0.62	0.54	1.06	0.96	2.18	1	1.29	0.99	1.46	1.09	1.4	1.49
ENSMUSG00000021281	Tnfaip2	protein_coding	26	17	13	28	45	18	0	7	10	14	9	13	2	3	8	2	1	2	0.6	0.42	0.67	0.52	0.94	0.4	0	0.14	0.24	0.33	0.5	0.28	0.04	0.06	0.24	0.04	0.02	0.04
ENSMUSG00000024670	Cd6	protein_coding	33	70	35	143	41	76	56	96	47	166	138	56	3	17	33	30	17	14	1.63	2.58	1.27	3.69	1.36	2.84	1.9	3.04	1.6	5.53	3.89	1.79	0.1	0.45	1.18	0.78	1.2	0.48
ENSMUSG00000029167	Ppargc1a	protein_coding	32	71	68	84	121	67	42	55	80	64	163	100	13	37	18	41	45	59	0.74	1.99	1.49	1.33	2.08	1.27	0.92	1.9	1.91	1.52	4.57	3.01	0.24	0.73	0.38	0.92	1.29	1.11
ENSMUSG00000032589	Bsn	protein_coding	12	29	16	36	32	22	14	34	13	36	30	40	29	37	41	25	23	26	0.13	0.36	0.21	0.32	0.33	0.24	0.15	0.35	0.16	0.39	0.31	0.42	0.27	0.36	0.35	0.26	0.27	0.25
ENSMUSG00000029672	Fam3c	protein_coding	622	468	468	999	962	849	504	491	428	880	811	673	396	372	355	752	812	693	22.13	18.59	19.08	31.69	31.65	29.07	17.81	16.68	17.91	33.8	29.34	23.92	13.21	13.28	10.41	26.93	34.36	20.41
ENSMUSG00000055172	C1ra	protein_coding	0	12	1	13	9	23	0	1	5	8	1	15	1	0	0	0	0	3	0	0.38	0.03	0.31	0.24	0.64	0	0.03	0.15	0.24	0.03	0.42	0.02	0	0	0	0	0.07
ENSMUSG00000047854	Stx19	protein_coding	26	21	18	29	25	32	34	30	20	34	41	73	31	12	40	26	48	27	0.8	0.7	0.64	0.73	0.7	0.95	0.97	0.83	0.65	1.08	1.14	2.11	0.8	0.32	0.93	0.73	1.55	0.71
ENSMUSG00000092802	Gm26460	miRNA	5	1	0	2	4	4	1	1	0	3	2	4	1	0	0	0	1	0	12.68	2.75	0	4.03	9.11	9.59	2.3	2.26	0	7.53	4.42	9.13	2.06	0	0	0	2.54	0
ENSMUSG00000011148	Adssl1	protein_coding	67	67	129	310	202	132	66	62	41	103	86	98	85	64	93	56	51	96	3.96	4.4	9.01	15.04	11.42	6.35	3.52	3.19	2.65	5.37	3.91	6.94	3.58	3.36	3.81	3.07	2.78	4.68
ENSMUSG00000109812	Gm45640	TEC	8	5	2	4	10	7	8	5	5	9	15	12	11	6	4	3	1	1	0.37	0.25	0.11	0.15	0.42	0.31	0.34	0.21	0.25	0.43	0.63	0.52	0.43	0.24	0.14	0.13	0.05	0.04
ENSMUSG00000058317	Ube2e2	protein_coding	16	13	8	16	2	5	14	1	0	23	9	5	0	0	0	0	0	0	2.66	1.68	1.38	1.48	0.63	0.69	1.46	0.32	0	2.86	1.23	0.68	0	0	0	0	0	0
ENSMUSG00000085174	Gm16206	antisense	1	5	1	4	9	3	1	4	2	6	7	4	4	2	3	3	6	9	0.05	0.25	0.05	0.15	0.38	0.13	0.04	0.16	0.09	0.28	0.28	0.17	0.15	0.08	0.1	0.12	0.28	0.35
ENSMUSG00000030742	Lat	protein_coding	178	159	168	440	287	330	315	377	255	594	521	446	161	140	131	228	160	250	13.18	15.66	13.89	27.05	20.45	24.89	21.78	27.06	23.06	44.74	38.12	30.95	11.36	9.76	7.43	15.03	12	15.27
ENSMUSG00000037638	Zbtb42	protein_coding	22	9	6	6	15	5	3	12	3	9	24	7	8	2	6	0	1	7	0.6	0.27	0.19	0.13	0.37	0.13	0.08	0.29	0.09	0.25	0.59	0.18	0.18	0.05	0.12	0	0.03	0.16
ENSMUSG00000096656	Trav12-2	TR_V_gene	0	1	2	3	6	6	2	3	4	6	4	11	0	0	1	1	0	3	0	0.27	0.58	0.62	1.38	1.57	0.46	0.75	1.06	1.55	0.84	2.58	0	0	0.19	0.23	0	0.64
ENSMUSG00000091472	Gm3739	protein_coding	19	5	4	17	6	4	3	5	2	8	3	14	1	0	5	1	5	0	0.82	0.25	0.18	0.61	0.25	0.18	0.13	0.21	0.1	0.36	0.14	0.58	0.05	0	0.17	0.04	0.24	0
ENSMUSG00000081137	BC022960	transcribed_processed_pseudogene	14	15	11	18	25	13	2	5	15	11	22	14	2	7	8	3	4	0	0.68	0.79	0.62	0.72	1.11	0.61	0.09	0.22	0.77	0.55	0.97	0.64	0.08	0.3	0.29	0.13	0.2	0
ENSMUSG00000104708	Gm42503	TEC	0	0	2	0	0	0	0	1	4	4	10	6	1	0	4	0	5	3	0	0	0.05	0	0	0	0	0.02	0.1	0.1	0.21	0.13	0.02	0	0.07	0	0.12	0.06
ENSMUSG00000034738	Nostrin	protein_coding	30	26	11	27	10	13	0	3	2	8	0	7	8	16	31	21	13	45	1.72	1.38	0.9	1.08	0.45	0.79	0	0.13	0.1	0.4	0	0.32	0.33	0.68	1.14	0.93	0.66	1.88
ENSMUSG00000022438	Parvb	protein_coding	1	2	0	14	7	13	0	4	1	4	7	3	1	0	0	1	0	2	0.24	0.05	0	0.62	0.56	1.08	0	0.28	0.26	0.5	0.14	0.06	0.2	0	0	0.22	0	0.41
ENSMUSG00000058064	Gm10036	protein_coding	199	178	232	539	271	234	277	292	267	630	364	406	438	391	495	752	325	466	37.61	36.3	50.56	83.01	46.66	42.6	48.18	49.41	53.17	121.74	61.93	71.57	68.98	64.02	70.23	128.47	63.97	75.18
ENSMUSG00000051682	Treml4	protein_coding	550	662	285	1221	549	806	25	56	55	106	70	63	6	9	22	4	7	1	31.45	39.83	18.65	56.36	27.68	43.43	1.54	2.72	3.06	5.52	3.21	3.28	0.36	0.4	0.94	0.27	0.49	0.04
ENSMUSG00000076463	Trbv3	TR_V_gene	12	6	12	35	6	23	13	17	17	25	36	29	1	1	6	1	8	8	2.79	1.5	3.2	6.61	1.27	5.13	2.77	3.53	4.15	5.92	7.5	6.27	0.19	0.2	1.04	0.21	1.93	1.58
ENSMUSG00000112023	Lilr4b	protein_coding	84	35	69	106	94	60	57	17	39	76	67	59	220	215	270	163	101	404	3.23	1.01	3.31	4.5	2.9	3.15	2.15	0.94	1.94	3.73	2.12	2.26	10.87	7.8	9.27	7.05	5.75	13.98
ENSMUSG00000093686	Gm4705	processed_pseudogene	0	0	0	0	2	0	1	0	2	3	6	3	2	4	4	1	0	0	0	0	0.17	0	0.48	0	0.19	0	0.56	1.12	1.77	0.75	0.65	1.22	0.87	0.25	0	0
ENSMUSG00000099465	Gm3830	lincRNA	5	6	0	13	7	0	3	4	1	0	9	15	6	2	5	2	1	2	0.26	0.34	0	0.55	0.33	0	0.14	0.19	0.05	0	0.42	0.73	0.26	0.09	0.19	0.09	0.05	0.09
ENSMUSG00000038422	Hdhd3	protein_coding	10	25	11	21	11	15	9	8	14	13	20	25	50	32	59	57	38	56	0.76	2.04	0.96	1.29	0.76	1.09	0.84	0.54	1.12	1.01	1.36	1.76	3.15	2.1	3.35	3.89	2.99	3.61
ENSMUSG00000086196	Gm13571	antisense	5	11	9	2	2	3	1	5	2	2	3	14	3	3	5	2	6	3	0.31	0.6	0.57	0.11	0.08	0.12	0.04	0.3	0.09	0.15	0.11	0.62	0.1	0.17	0.23	0.1	0.28	0.13
ENSMUSG00000044017	Adgrd1	protein_coding	0	3	5	0	5	7	0	0	3	7	15	0	3	3	0	0	2	7	0	0.07	0.1	0	0.09	0.12	0	0	0.05	0.12	0.26	0	0.04	0.04	0	0	0.03	0.1
ENSMUSG00000076928	Trac	TR_C_gene	136	208	167	428	244	315	214	386	278	584	423	451	59	37	37	65	60	63	18.32	28.54	25.62	40.11	25.05	38.46	24.46	41.07	35.92	73.77	49.66	55.84	4.91	3.2	2.77	5.85	6.76	6.24
ENSMUSG00000097861	Gm26858	lincRNA	3	0	0	3	0	0	0	0	0	8	4	9	0	9	0	0	0	11	0.14	0	0	0.1	0	0	0	0	0	0.34	0.15	0.36	0	0.34	0	0	0	0.4
ENSMUSG00000028019	Pdgfc	protein_coding	26	13	0	34	17	11	0	0	0	7	5	0	0	0	0	0	0	0	0.77	0.43	0	0.86	0.48	0.33	0	0	0	0.18	0.14	0	0	0	0	0	0	0
ENSMUSG00000050410	Tcf19	protein_coding	52	164	171	82	83	54	13	46	28	39	40	80	124	127	295	99	108	271	2.73	9.97	11.09	3.43	4	2.73	0.61	2.2	1.59	2.56	2.07	4.03	5.93	6.06	12.43	5.17	6.03	12.58
ENSMUSG00000030098	Grip2	protein_coding	18	6	5	1	8	10	3	1	1	5	6	5	0	5	1	4	0	9	0.28	0.1	0.09	0.01	0.12	0.16	0.05	0.01	0.02	0.07	0.09	0.07	0	0.07	0.01	0.06	0	0.12
ENSMUSG00000020393	Kremen1	protein_coding	88	48	40	94	75	62	70	50	73	131	112	86	62	107	90	84	62	107	1.6	0.95	0.88	1.47	1.29	1.09	1.3	0.89	1.4	2.49	1.81	1.44	0.93	1.79	1.26	1.37	1.24	1.75
ENSMUSG00000025922	Gm5045	processed_pseudogene	2	1	0	0	2	1	1	1	0	3	0	7	2	0	7	3	4	3	0.23	0.13	0	0	0.23	0.13	0.11	0.15	0	0.34	0	0.81	0.23	0	0.58	0.35	0.54	0.32
ENSMUSG00000099492	Gm5525	processed_pseudogene	1	2	3	4	5	1	2	1	1	3	2	7	12	1	12	12	9	12	0.08	0.16	0.26	0.25	0.28	0.07	0.14	0.07	0.08	0.18	0.14	0.48	0.69	0.07	0.6	0.72	0.65	0.72
ENSMUSG00000112547	AC164550.2	lincRNA	2	2	1	6	3	0	2	2	1	5	2	6	3	3	2	3	1	2	0.08	0.09	0.05	0.2	0.12	0	0.08	0.08	0.07	0.22	0.06	0.24	0.11	0.11	0.05	0.11	0.04	0.07
ENSMUSG00000097334	2700012I20Rik	lincRNA	12	15	4	8	16	15	8	12	9	20	14	20	15	18	12	26	6	15	1.71	2.3	0.65	0.93	2.07	2.05	1.05	1.53	1.35	2.91	1.79	2.65	1.78	2.22	1.28	3.34	0.89	1.82
ENSMUSG00000105545	4930599N24Rik	TEC	4	4	0	14	6	2	2	1	1	4	4	5	0	3	3	0	4	3	0.37	0.4	0	1.05	0.5	0.18	0.17	0.08	0.1	0.38	0.33	0.43	0	0.24	0.21	0	0.38	0.24
ENSMUSG00000022157	Mcpt8	protein_coding	2	2	3	71	1	16	8	1	19	36	17	27	0	0	0	49	0	3	0.22	0.24	0.38	6.38	0.1	1.7	0.81	0.1	2.21	4.06	1.69	2.78	0	0	0	4.88	0	0.28
ENSMUSG00000059835	Rpl13-ps3	protein_coding	1	0	0	1	0	2	1	0	0	2	3	3	0	1	3	1	3	0	0.13	0	0	0.11	0	0.35	0.2	0	0	0.25	0.45	0.4	0	0.19	0.33	0.19	0.47	0
ENSMUSG00000108173	Gm44231	TEC	6	2	2	2	2	1	2	1	1	5	3	3	4	5	3	1	2	5	0.13	0.05	0.05	0.03	0.04	0.02	0.04	0.02	0.02	0.11	0.06	0.05	0.07	0.1	0.05	0.02	0.05	0.08
ENSMUSG00000101234	1700007E05Rik	transcribed_processed_pseudogene	1	3	3	3	6	2	2	3	5	10	5	7	2	0	4	3	4	6	0.06	0.22	0.2	0.14	0.32	0.11	0.11	0.18	0.33	0.61	0.27	0.36	0.1	0	0.18	0.16	0.25	0.3
ENSMUSG00000041552	Ptchd1	protein_coding	7	2	0	1	0	3	0	3	0	7	0	10	1	2	1	13	1	0	0.34	0.11	0	0.04	0	0.09	0	0.13	0	0.35	0	0.41	0.04	0.08	0.04	0.51	0.05	0
ENSMUSG00000037759	Ptger2	protein_coding	18	28	8	24	15	18	5	16	11	10	20	32	3	11	6	22	5	12	0.42	0.71	0.22	0.46	0.32	0.41	0.11	0.34	0.27	0.24	0.42	0.7	0.06	0.22	0.11	0.46	0.12	0.24
ENSMUSG00000052305	Hbb-bs	protein_coding	14210	18147	10090	51196	24466	45557	19392	19064	6383	30067	16488	44908	19	1955	201	291	495	183	2238.54	3088.75	1826.32	6565.53	3508.11	6915.5	2810.24	2688.84	1058.96	4855.02	2337.26	6600	2.51	266.02	24.97	41.17	80.81	24.52
ENSMUSG00000002489	Tiam1	protein_coding	10	4	1	10	15	6	2	0	8	16	10	2	2	10	7	5	0	4	0.51	0.08	0.27	0.27	1.14	0.21	0.19	0	0.82	0.34	0.64	0.05	0.17	0.31	0.08	0.36	0	0.1
ENSMUSG00000103749	Pcdhgb5	protein_coding	8	1	0	0	3	2	0	0	0	5	0	2	8	4	8	2	4	2	0.15	0.02	0	0	0.05	0.04	0	0	0	0.1	0	0.04	0.13	0.07	0.12	0.03	0.08	0.03
ENSMUSG00000076490	Trbc1	TR_C_gene	163	114	180	399	203	252	197	338	210	408	386	435	46	42	43	57	78	57	24.39	17.14	27.81	43.84	24.13	33.96	24.46	40.73	31	63.09	48.13	56.58	4.97	5.24	4.21	7.46	10.76	6.91
ENSMUSG00000103159	F830112A20Rik	TEC	0	13	2	4	9	17	5	9	2	15	15	8	3	0	11	18	34	19	0	0.34	0.06	0.08	0.2	0.4	0.11	0.2	0.05	0.37	0.33	0.18	0.06	0	0.2	0.39	0.86	0.39
ENSMUSG00000065145	Vaultrc5	misc_RNA	6	0	6	0	3	1	2	1	1	5	5	4	0	0	2	0	0	0	10.06	0	11.52	0	4.53	1.59	3.06	1.5	1.73	8.39	7.38	6.11	0	0	2.51	0	0	0
ENSMUSG00000027996	Sfrp2	protein_coding	0	1	0	2	0	4	0	1	0	1	3	6	0	0	0	1	0	0	0	0.05	0	0.07	0	0.17	0	0.05	0	0.05	0.12	0.26	0	0	0	0.04	0	0
ENSMUSG00000054128	H2-T3	protein_coding	5	1	4	0	0	0	2	4	2	3	12	6	0	4	1	0	0	0	0.46	0.04	0.96	0	0	0	0.14	0.15	0.08	0.21	1.33	0.67	0	0.13	0.11	0	0	0
ENSMUSG00000047671	Tctex1d4	protein_coding	15	6	19	21	17	13	3	10	6	10	6	21	8	3	3	7	7	9	1.73	0.88	2.76	2.12	1.79	1.82	0.3	0.84	0.59	1.28	0.51	2.76	0.9	0.35	0.31	0.77	0.92	0.91
ENSMUSG00000040734	Ppp1r13l	protein_coding	0	1	3	2	1	0	0	1	1	5	0	6	0	3	1	4	0	4	0	0.03	0.1	0.05	0.03	0	0	0.02	0.03	0.14	0	0.16	0	0.07	0.02	0.1	0	0.09
ENSMUSG00000032714	Syde1	protein_coding	42	47	16	19	36	28	14	21	12	30	46	12	3	2	6	1	11	7	1.1	1.33	0.48	0.41	0.86	0.71	0.34	0.49	0.33	0.81	1.09	0.29	0.07	0.05	0.12	0.02	0.3	0.16
ENSMUSG00000112942	AC132121.1	processed_pseudogene	3	1	3	5	2	1	4	3	1	8	5	5	2	1	7	3	5	4	1.06	0.38	1.21	1.43	0.64	0.34	1.29	0.94	0.37	2.87	1.57	1.63	0.58	0.3	1.85	0.95	1.82	1.19
ENSMUSG00000017756	Slc12a7	protein_coding	62	111	58	156	86	128	58	69	83	125	133	103	21	55	52	61	41	68	0.99	2.71	1.35	2.1	1.3	2.29	0.94	1.45	1.4	2.46	2.96	2.23	0.29	0.79	0.62	1.58	0.9	1.48
ENSMUSG00000081400	Gm13680	processed_pseudogene	1	4	4	1	1	5	3	6	5	6	10	13	4	4	6	6	10	4	0.16	0.49	0.48	0.14	0.14	0.53	0.34	0.65	0.61	0.72	1.09	1.47	0.42	0.37	0.58	0.7	1.22	0.43
ENSMUSG00000028555	Ttc39a	protein_coding	12	5	1	4	1	2	1	0	0	10	0	0	2	0	1	0	0	1	0.54	0.2	0.04	0.12	0.03	0.09	0.04	0	0	0.7	0	0	0.07	0	0.03	0	0	0.04
ENSMUSG00000104016	Gm37362	antisense	1	2	5	1	2	8	0	4	0	3	3	7	4	1	2	1	1	0	0.16	0.34	0.89	0.13	0.28	1.2	0	0.56	0	0.48	0.42	1.01	0.52	0.13	0.23	0.14	0.16	0
ENSMUSG00000050908	Tvp23a	protein_coding	20	39	26	24	31	34	15	35	19	35	59	27	32	39	32	29	46	37	0.78	1.09	0.78	0.52	0.74	1.04	0.35	0.98	0.53	1.1	1.37	0.74	0.7	0.88	0.63	0.77	1.25	0.83
ENSMUSG00000095854	Trav14d-1	TR_V_gene	1	6	2	14	2	5	3	9	6	16	10	11	0	0	0	1	0	0	0.49	1.61	0.62	3.04	0.49	1.33	0.72	2.17	1.65	4.14	2.35	2.64	0	0	0.1	0.3	0.18	0
ENSMUSG00000096827	Trav14n-1	TR_V_gene	1	6	2	14	2	5	3	9	6	16	10	11	0	0	0	1	0	0	0.49	1.61	0.62	3.04	0.49	1.33	0.72	2.17	1.65	4.14	2.35	2.64	0	0	0.1	0.3	0.18	0
ENSMUSG00000054675	Tmem119	protein_coding	14	7	6	21	22	11	0	0	0	9	0	0	0	0	0	0	0	0	0.55	0.3	0.27	0.67	0.78	0.42	0	0	0	0.36	0	0	0	0	0	0	0	0
ENSMUSG00000032184	Lysmd2	protein_coding	5	3	0	6	3	0	8	1	0	3	11	12	4	0	1	7	3	1	0.38	0.25	0	0.38	0.24	0	0.54	0.12	0	0.24	0.76	0.86	0.26	0	0.06	0.46	0.24	0.07
ENSMUSG00000042549	Map2k3os	antisense	9	4	3	5	7	15	11	6	5	9	7	26	22	30	51	30	24	34	0.63	0.3	0.24	0.29	0.45	1.01	0.71	0.38	0.37	0.65	0.44	1.7	1.29	1.82	2.68	1.9	1.75	2.04
ENSMUSG00000030336	Cd27	protein_coding	82	101	143	260	188	183	173	187	148	291	269	272	32	29	42	85	70	67	5.56	8.21	12.5	17.1	12.57	14.35	14.28	13.18	12.66	23.15	18.36	21.21	2.53	2.19	2.88	5.78	5.17	4.7
ENSMUSG00000057880	Abat	protein_coding	0	0	0	1	0	2	0	2	1	0	2	10	3	6	2	2	1	1	0	0	0	0.02	0	0.04	0	0.06	0.04	0	0.03	0.23	0.09	0.1	0.03	0.07	0.02	0.02
ENSMUSG00000097194	9330175E14Rik	lincRNA	119	145	128	241	192	182	115	174	137	220	198	283	54	49	57	104	43	66	6.08	9.43	7.64	10.56	10.63	10.2	4.51	6.92	8.46	11.62	10.04	12.67	1.84	1.5	1.78	3.06	1.23	1.24
ENSMUSG00000104676	Gm42777	TEC	13	2	12	3	11	1	5	4	1	3	17	5	14	6	12	8	7	2	0.31	0.05	0.33	0.06	0.24	0.02	0.11	0.09	0.03	0.07	0.37	0.11	0.28	0.12	0.22	0.17	0.17	0.04
ENSMUSG00000041272	Tox	protein_coding	11	30	46	153	63	50	32	90	41	117	93	84	1	25	4	12	19	20	0.28	0.8	1.37	3.63	1.7	1.1	1.07	2.48	1.14	3.42	2.16	2.08	0.02	0.47	0.19	0.24	0.56	0.78
ENSMUSG00000079554	Aox2	protein_coding	6	1	6	10	10	3	0	4	11	11	26	2	3	3	0	3	7	7	0.09	0.02	0.1	0.12	0.13	0.04	0	0.05	0.17	0.17	0.35	0.03	0.04	0.04	0	0.04	0.11	0.09
ENSMUSG00000100150	Gm19585	lincRNA	166	139	145	274	259	330	384	386	389	575	537	790	16	20	12	27	45	59	28.27	25.53	28.36	38.15	40.97	54.02	60.89	58.98	70.72	99.94	82.26	126.53	2.27	2.95	1.53	4.14	7.96	8.55
ENSMUSG00000097903	Gm26679	lincRNA	1	3	0	0	2	0	0	0	0	3	2	2	0	0	1	0	2	1	0.07	0.24	0	0	0.13	0	0	0	0	0.22	0.13	0.14	0	0	0.05	0	0.15	0.06
ENSMUSG00000032591	Mst1	protein_coding	12	28	11	15	11	19	23	35	21	50	60	28	35	17	14	13	16	15	0.48	2.98	1.94	1.15	1.05	0.88	0.86	2.8	3.44	3.62	3.92	2.81	2.51	1.21	0.93	1.1	1.07	1.54
ENSMUSG00000031274	Col4a5	protein_coding	0	1	0	0	0	0	0	0	0	3	22	0	0	0	0	0	3	0	0	0.01	0	0	0	0	0	0	0	0.08	0.45	0	0	0	0	0	0.14	0
ENSMUSG00000072553	Gm525	protein_coding	17	18	22	14	21	18	10	12	9	20	15	20	9	6	1	11	9	14	3.49	3.98	5.18	2.34	3.91	3.55	1.88	2.2	1.94	4.19	2.76	3.75	1.54	1.06	0.15	2.03	1.92	2.44
ENSMUSG00000032059	Alg9	protein_coding	98	53	42	50	18	82	50	77	43	88	109	92	107	117	122	157	167	143	4.49	3.28	4.1	2.2	1.5	5.25	2.89	4.01	2.51	4.17	5.82	4.42	5.49	4.25	6.38	9.4	8.72	6.33
ENSMUSG00000029408	Abcb9	protein_coding	8	10	16	57	14	10	17	23	21	39	48	26	3	9	7	7	4	21	0.28	0.3	0.49	1.24	0.31	0.59	0.45	0.51	1.05	1.53	1.82	0.63	0.08	0.23	0.38	0.15	0.37	0.44
ENSMUSG00000039178	Tbc1d19	protein_coding	121	121	112	113	113	74	54	24	42	61	86	56	177	159	176	136	130	219	4.92	10.35	7.29	6.1	6.41	3.66	3.86	1.35	3.52	5.41	3.97	3.1	9.42	7.36	6.02	6.04	7.06	14.67
ENSMUSG00000044352	Sowaha	protein_coding	0	1	2	3	3	2	0	4	0	6	4	4	0	0	0	0	0	0	0	0.03	0.05	0.06	0.06	0.04	0	0.08	0	0.14	0.08	0.09	0	0	0	0	0	0
ENSMUSG00000087532	Gm15938	antisense	0	3	8	0	3	1	1	1	0	2	3	4	1	2	3	4	9	3	0	0.5	1.43	0	0.44	0.15	0.15	0.14	0	0.32	0.42	0.58	0.13	0.29	0.37	0.59	1.48	0.43
ENSMUSG00000001014	Icam4	protein_coding	5	1	3	11	15	5	2	4	0	4	3	8	3	0	1	2	1	5	0.45	0.1	0.31	0.79	1.25	0.46	0.18	0.34	0	0.39	0.26	0.68	0.28	0	0.07	0.16	0.06	0.41
ENSMUSG00000025787	Tgm4	protein_coding	5	20	0	5	7	5	4	1	1	5	15	0	4	2	6	7	4	2	0.49	1.89	0	0.4	0.67	0.47	0.4	0.09	0.15	0.65	1.34	0	0.34	0.17	0.44	0.6	0.41	0.23
ENSMUSG00000074923	Pak6	protein_coding	0	0	0	6	1	7	0	1	5	6	8	5	2	0	1	0	3	5	0	0	0	0.11	0.02	0.71	0	0.02	0.1	0.75	0.17	0.11	0.04	0	0.18	0	0.07	0.08
ENSMUSG00000087004	Gm14154	antisense	3	4	3	3	2	2	1	2	5	1	10	9	1	2	3	3	0	5	0.52	0.75	0.6	0.42	0.31	0.33	0.16	0.31	0.91	0.18	1.55	1.45	0.14	0.3	0.39	0.47	0	0.74
ENSMUSG00000046791	Riox1	protein_coding	28	5	19	27	29	22	32	25	13	32	45	43	49	35	63	42	59	86	1.05	0.2	0.82	0.82	0.98	0.79	1.1	0.84	0.51	1.22	1.51	1.5	1.53	1.13	1.76	1.41	2.3	2.74
ENSMUSG00000030470	Csrp3	protein_coding	0	0	1	1	2	0	0	0	0	4	1	5	0	0	0	0	0	0	0	0	0.12	0.09	0.19	0	0	0	0	0.44	0.1	0.5	0	0	0	0	0	0
ENSMUSG00000005883	Spo11	protein_coding	49	47	63	39	56	51	51	35	43	81	71	64	2	7	6	16	6	19	1.18	1.94	2.02	0.98	1.61	1.7	1.54	1.53	1.61	3.73	2.16	2.53	0.04	0.55	0.11	0.41	0.3	0.5
ENSMUSG00000081049	Rps24-ps3	processed_pseudogene	5	6	5	9	8	9	6	11	10	19	12	19	17	4	22	8	20	14	1.32	1.91	1.51	1.97	1.91	2.24	1.46	2.66	2.9	5.3	2.99	4.82	3.86	0.93	4.49	1.88	5.67	3.29
ENSMUSG00000017607	Tns4	protein_coding	29	18	5	19	5	10	4	0	0	8	8	0	0	0	0	0	0	0	0.82	0.35	0.16	0.68	0.13	0.17	0.07	0	0	0.44	0.13	0	0	0	0	0	0	0
ENSMUSG00000016624	Phf21b	protein_coding	11	1	0	0	4	0	1	0	4	4	7	8	3	2	8	0	2	2	0.28	0.03	0	0	0.09	0	0.02	0	0.11	0.1	0.16	0.19	0.06	0.04	0.27	0	0.05	0.04
ENSMUSG00000025804	Ccr1	protein_coding	546	554	457	600	595	434	318	273	195	427	442	401	335	280	239	489	338	324	16.77	18.35	16.12	15.01	16.6	12.83	8.97	7.49	6.32	13.41	12.2	11.49	8.58	7.45	5.5	13.53	10.8	8.49
ENSMUSG00000072494	Ppp1r3e	protein_coding	1	0	1	0	1	0	0	1	0	4	3	1	3	0	1	0	4	6	0.15	0	0.18	0	0.14	0	0	0.14	0	0.62	0.41	0.08	0.38	0	0.11	0	0.57	0.78
ENSMUSG00000019214	Chtf18	protein_coding	1	25	26	49	15	19	33	26	21	55	39	48	49	60	95	84	56	81	0.11	2.19	2.47	3.03	1.08	1.73	2.17	1.8	1.61	3.71	3.56	3.23	2.66	4.55	5.57	4.57	5.69	4.68
ENSMUSG00000037872	Ackr1	protein_coding	0	4	4	10	7	9	2	0	0	2	2	6	0	0	0	0	0	0	0	0.35	0.36	0.65	0.5	0.69	0.15	0	0	0.17	0.15	0.46	0	0	0	0	0	0
ENSMUSG00000051851	Cxx1c	protein_coding	9	9	9	16	13	7	2	6	4	10	4	10	2	2	6	1	2	0	2.46	2.65	2.82	3.55	3.22	1.74	0.5	1.46	1.15	2.78	0.98	2.54	0.45	0.47	1.23	0.25	0.57	0
ENSMUSG00000022297	Fzd6	protein_coding	7	8	0	3	10	1	1	0	1	0	2	10	3	0	1	2	4	9	0.15	0.18	0	0.05	0.19	0.02	0.02	0	0.02	0	0.04	0.2	0.05	0	0.02	0.04	0.09	0.16
ENSMUSG00000034059	Ypel4	protein_coding	1	4	1	10	3	3	1	0	2	3	2	6	0	0	0	0	0	0	0.06	0.24	0.14	0.46	0.15	0.16	0.05	0	0.12	0.17	0.1	0.31	0	0	0	0	0	0
ENSMUSG00000026475	Rgs16	protein_coding	0	0	0	2	3	1	0	0	0	2	0	7	1	3	12	8	10	0	0	0	0	0.06	0.1	0.04	0	0	0	0.08	0	0.24	0.03	0.1	0.34	0.27	0.39	0
ENSMUSG00000108443	Gm44510	TEC	4	1	4	2	7	3	1	7	6	8	10	10	14	11	15	13	7	15	0.08	0.01	0.1	0.03	0.11	0.05	0.02	0.12	0.11	0.15	0.17	0.18	0.23	0.17	0.21	0.22	0.13	0.25
ENSMUSG00000053044	Cd8b1	protein_coding	89	161	184	385	117	198	238	222	168	311	288	433	40	37	42	46	46	52	5.39	10.51	12.8	18.97	6.42	11.55	13.23	12.04	10.75	19.24	15.66	24.43	2.02	1.94	1.91	2.52	2.87	2.69
ENSMUSG00000087458	Gm13999	antisense	0	0	0	0	2	1	1	0	0	3	4	2	0	1	2	0	0	0	0	0	0	0	0.17	0.05	0.05	0	0	0.29	0.37	0.2	0	0.11	0.15	0	0	0
ENSMUSG00000024205	Rpl36-ps2	processed_pseudogene	0	3	0	6	5	7	3	5	2	6	10	5	4	2	4	4	7	10	0	1.2	0	1.96	1.74	2.44	1.14	1.56	0.74	2.21	3.39	1.74	1.33	0.63	1.27	1.36	2.67	3.22
ENSMUSG00000049536	Tceal1	protein_coding	5	7	4	2	8	8	2	4	2	2	12	6	0	2	0	15	20	3	0.16	0.23	0.14	0.05	0.23	0.24	0.06	0.11	0.07	0.06	0.33	0.17	0	0.05	0	0.42	0.65	0.08
ENSMUSG00000093429	Vmn1r-ps145	unprocessed_pseudogene	0	3	2	2	4	2	1	0	3	0	9	6	6	2	1	2	0	3	0	0.82	0.58	0.41	0.92	0.49	0.23	0	0.8	0	2.05	1.42	1.27	0.44	0.19	0.46	0	0.65
ENSMUSG00000026991	Pkp4	protein_coding	31	44	46	51	42	44	14	15	28	39	40	21	78	53	67	83	87	65	1.1	1.7	1.87	1.27	1.19	1.3	0.45	0.39	1.04	1.39	1.14	0.4	2.05	1.29	1.8	2.39	2.62	1.53
ENSMUSG00000035246	Pcyt1b	protein_coding	6	4	14	5	2	6	0	2	2	1	15	0	2	17	6	14	9	9	0.11	0.08	0.28	0.07	0.03	0.1	0	0.03	0.04	0.02	0.24	0	0.03	0.26	0.24	0.22	0.16	0.13
ENSMUSG00000102982	Gm38319	TEC	71	58	30	102	88	71	42	46	37	72	84	51	92	77	101	58	77	83	5.09	4.49	2.47	5.96	5.73	4.9	2.77	2.95	2.8	5.28	5.41	3.41	5.5	4.78	5.43	3.75	5.75	5.08
ENSMUSG00000102428	Pcdhga12	protein_coding	13	6	9	8	19	7	15	12	2	2	39	18	37	50	16	24	14	27	0.23	0.13	0.2	0.13	0.34	0.13	0.27	0.21	0.04	0.04	0.69	0.33	0.61	0.86	0.24	0.43	0.27	0.45
ENSMUSG00000025351	Cd63	protein_coding	20	35	23	77	47	22	42	24	29	51	47	64	26	48	22	63	30	55	1.74	3.27	2.68	5.45	3.67	1.84	3.48	1.86	2.64	4.87	3.6	5.19	1.95	3.65	1.63	4.92	2.99	4.39
ENSMUSG00000108161	Gm44269	lincRNA	11	0	2	3	16	3	0	6	0	21	5	0	0	0	0	0	0	1	0.43	0	0.09	0.1	0.57	0.11	0	0.21	0	0.85	0.18	0	0	0	0	0	0	0.03
ENSMUSG00000018927	Ccl6	protein_coding	371	285	307	847	357	369	211	152	211	447	240	257	7	4	9	18	6	11	31.37	23.83	30.52	58.7	28.03	32.96	17.27	11.43	19.51	40.54	17.9	21.09	0.51	0.22	0.63	2.16	0.77	0.83
ENSMUSG00000030515	Tarsl2	protein_coding	39	30	50	46	26	52	47	42	21	61	69	52	25	13	31	25	22	32	1.14	0.91	1.91	1.07	0.66	1.76	1.23	1.08	0.75	1.85	2.09	1.46	0.84	0.31	0.65	0.65	0.63	0.79
ENSMUSG00000087207	Gm13147	transcribed_unprocessed_pseudogene	6	2	2	5	3	4	1	0	1	2	1	5	0	2	4	2	1	4	1.06	0.38	0.44	0.66	0.5	0.62	0.21	0	0.21	0.4	0.18	0.87	0	0.35	0.56	0.32	0.2	0.55
ENSMUSG00000031803	B3gnt3	protein_coding	16	1	3	10	8	6	8	12	5	19	19	12	0	13	3	6	9	13	0.45	0.03	0.1	0.23	0.21	0.16	0.21	0.3	0.15	0.55	0.49	0.32	0	0.32	0.06	0.15	0.27	0.32
ENSMUSG00000090327	Gm17111	antisense	3	1	4	3	1	6	1	1	1	3	8	0	0	0	2	5	6	3	0.79	0.29	1.21	0.64	0.24	1.52	0.24	0.24	0.28	0.81	1.9	0	0	0	0.4	1.19	1.65	0.67
ENSMUSG00000021485	Mxd3	protein_coding	72	121	107	30	40	28	10	12	7	16	20	16	28	17	58	21	8	23	4.9	8.88	8.18	1.83	2.46	2.15	0.61	0.71	0.61	1.17	1.2	0.97	1.66	1.01	2.98	1.3	0.54	1.29
ENSMUSG00000100599	1700120C14Rik	processed_transcript	20	23	17	38	44	33	34	13	15	57	28	20	29	26	18	25	38	42	1.69	2.84	2.36	2.96	4.45	2.75	2.52	1.55	1.47	4.6	1.93	2.15	3.13	2.2	2.58	1.64	2.96	2.92
ENSMUSG00000050232	Cxcr3	protein_coding	30	40	54	159	65	75	31	133	69	147	112	144	0	17	10	31	9	13	1.54	2.22	3.19	6.65	3.03	3.71	1.46	6.11	3.74	7.72	5.17	6.9	0	0.76	0.38	1.44	0.48	0.57
ENSMUSG00000105804	Gm43654	TEC	0	0	3	3	1	1	2	0	1	0	4	10	1	0	5	0	1	0	0	0	0.09	0.06	0.02	0.02	0.05	0	0.03	0	0.09	0.24	0.02	0	0.09	0	0.03	0
ENSMUSG00000055809	Dnaaf3	protein_coding	47	36	13	39	26	29	6	19	8	24	9	25	30	48	32	42	30	39	1.85	1.53	0.61	1.25	0.93	1.1	0.22	0.67	0.33	0.97	0.32	0.92	0.98	1.64	0.95	1.49	1.23	1.31
ENSMUSG00000022636	Alcam	protein_coding	100	133	124	309	183	341	273	301	212	366	467	439	336	216	322	367	409	334	2.01	3.6	2.74	6.24	4.9	9.22	4.64	6.57	4.65	9.81	8.53	8.52	7.28	4.75	7.74	8.17	11.93	7.63
ENSMUSG00000015143	Actn1	protein_coding	132	111	80	236	125	161	56	59	63	114	75	102	74	57	62	41	65	74	3.78	3.54	2.24	4.99	2.8	4.04	1.33	1.8	2.23	3.04	1.68	2.52	2.1	2.05	1.3	1.21	1.61	2.04
ENSMUSG00000106379	Lhfpl3	protein_coding	0	0	0	6	0	4	0	2	0	2	7	3	0	0	0	0	1	1	0	0	0	0.16	0	0.13	0	0.06	0	0.06	0.21	0.09	0	0	0	0	0.04	0.02
ENSMUSG00000108132	Gm44175	lincRNA	1	2	2	38	7	4	4	1	7	10	8	10	0	1	0	0	3	0	0.02	0.04	0.05	0.63	0.14	0.08	0.07	0.02	0.15	0.21	0.15	0.19	0	0.02	0	0	0.06	0
ENSMUSG00000033777	Tlr13	protein_coding	137	155	66	346	127	158	36	12	0	58	22	23	109	48	91	73	80	32	2.91	10.47	1.61	9.21	2.45	3.23	0.7	0.23	0	1.26	0.42	0.46	1.93	0.88	1.45	1.4	1.77	0.58
ENSMUSG00000028108	Ecm1	protein_coding	35	52	49	87	66	48	48	63	27	81	77	66	18	26	38	42	19	38	2.64	3.37	3.98	3.3	3.18	2.66	2.79	3.74	2.48	6.38	4.33	4.16	0.96	1.71	2.41	3.73	1.93	2.17
ENSMUSG00000028943	Espn	protein_coding	1	4	0	4	6	3	1	6	1	5	15	1	0	0	0	1	0	2	0.12	0.2	0	0.07	0.16	0.31	0.1	0.18	0.02	0.22	0.36	0.02	0	0	0	0.07	0	0.04
ENSMUSG00000037661	Gpr160	protein_coding	21	29	15	32	46	31	9	5	16	13	23	21	12	11	10	2	1	14	1.53	2.37	1.09	1.54	2.03	1.33	0.68	0.17	1.02	0.7	1.16	0.87	0.42	0.57	0.45	0.08	0.05	0.55
ENSMUSG00000022309	Angpt1	protein_coding	10	21	35	141	107	39	4	17	0	16	13	13	3	0	0	2	0	6	0.2	0.46	0.81	2.32	1.96	0.76	0.07	0.31	0	0.33	0.24	0.25	0.05	0	0	0.04	0	0.1
ENSMUSG00000068115	Ninl	protein_coding	0	0	1	11	0	2	0	0	0	3	6	4	0	3	0	0	0	9	0	0	0.22	0.45	0	0.03	0	0	0	0.05	0.33	0.58	0	0.35	0	0	0	0.32
ENSMUSG00000082762	Gm12366	processed_pseudogene	7	7	2	12	0	17	6	0	4	4	4	19	7	15	4	6	16	19	0.72	0.87	0.24	1.07	0	1.81	0.61	0	0.45	0.42	0.34	1.91	0.61	1.42	0.28	0.57	1.76	1.76
ENSMUSG00000029072	Tas1r3	protein_coding	0	9	6	12	11	4	4	3	1	9	3	6	3	2	3	7	8	5	0	0.24	0.17	0.24	0.25	0.09	0.09	0.07	0.03	0.23	0.07	0.14	0.06	0.04	0.06	0.15	0.2	0.1
ENSMUSG00000058135	Gstm1	protein_coding	403	435	295	736	753	512	237	174	182	267	374	321	76	64	42	65	48	49	28.8	34.38	24.19	42.78	52.22	34.65	15.48	11.13	13.5	19.2	23.94	21.21	4.45	3.9	2.21	4.12	3.51	3.14
ENSMUSG00000028362	Tnfsf8	protein_coding	80	10	25	32	33	40	5	18	22	34	46	9	1	4	0	10	8	9	1.81	0.24	0.65	0.59	0.68	0.87	0.1	0.36	0.53	0.79	0.94	0.19	0.02	0.08	0	0.2	0.19	0.17
ENSMUSG00000000365	Rnf17	protein_coding	13	4	10	18	13	10	9	5	15	4	25	29	15	30	19	7	7	25	0.22	0.07	0.19	0.24	0.2	0.16	0.14	0.07	0.26	0.07	0.37	0.45	0.21	0.43	0.24	0.11	0.12	0.36
ENSMUSG00000041120	Nbl1	protein_coding	0	0	0	5	13	0	0	5	1	4	8	4	30	29	30	76	18	78	0	0	0	0.2	0.58	0	0	0.24	0.05	0.2	0.41	0.18	1.24	1.24	1.11	3.39	0.93	3.29
ENSMUSG00000070837	Aurkc	protein_coding	0	0	0	2	2	0	0	0	0	4	2	2	0	0	0	1	0	2	0	0	0	0.16	0.24	0	0	0	0	0.36	0.12	0.32	0	0	0	0.15	0	0.23
ENSMUSG00000097993	Ptprv	processed_transcript	14	9	6	26	5	6	18	4	14	20	28	21	7	23	26	10	4	18	1.76	0.85	0.75	2.93	1.05	0.6	2.15	0.24	2.27	2.1	1.78	2.6	0.62	1.37	1.12	0.38	0.87	0.97
ENSMUSG00000051022	Hs3st1	protein_coding	212	179	189	375	223	231	307	297	419	528	618	531	47	54	71	147	114	195	11.21	10.53	11.48	16.15	10.71	11.75	14.92	14.04	23.55	28.55	29.37	26.18	2.07	2.47	3.47	7.01	6.27	8.8
ENSMUSG00000026938	Fcna	protein_coding	1463	1801	759	2516	1485	2107	128	114	74	222	155	128	0	0	0	0	0	0	96.11	128.34	57.27	136.41	89.13	134.14	7.72	6.69	5.41	14.9	9.15	8.63	0	0	0	0	0	0
ENSMUSG00000029847	Slc23a4	protein_coding	8	10	0	10	2	7	0	0	4	1	5	11	0	4	3	5	1	8	0.32	0.66	0	0.49	0.08	0.28	0	0	0.17	0.04	0.37	0.43	0	0.14	0.14	0.44	0.04	0.28
ENSMUSG00000108603	5330411O13Rik	lincRNA	4	4	6	2	1	7	15	7	9	19	19	17	20	12	16	11	18	27	0.23	0.25	0.4	0.09	0.05	0.39	0.8	0.36	0.55	1.13	0.99	0.92	0.97	0.6	0.7	0.57	1.09	1.34
ENSMUSG00000017716	Birc5	protein_coding	266	381	312	192	131	176	42	53	66	65	88	124	232	191	636	231	81	239	22.68	39.27	33.32	15.11	11.01	16.01	3.72	4.2	6.76	6.54	6.76	10.33	17.97	15.55	43.97	18.96	8.12	17.8
ENSMUSG00000109149	Gm44653	lincRNA	4	2	8	6	4	7	7	3	5	11	6	12	6	6	15	10	15	8	0.07	0.04	0.17	0.09	0.07	0.13	0.12	0.05	0.1	0.21	0.1	0.21	0.09	0.1	0.21	0.17	0.29	0.13
ENSMUSG00000098761	Gm18821	processed_pseudogene	5	0	4	0	9	2	3	2	5	7	11	8	5	0	13	3	2	3	0.69	0	0.63	0	1.12	0.26	0.38	0.25	0.72	0.98	1.36	1.02	0.57	0	1.34	0.37	0.29	0.35
ENSMUSG00000097461	Gm26735	lincRNA	554	510	456	740	767	530	273	341	204	420	537	351	46	73	30	70	70	61	18.26	18.09	17.23	19.85	22.95	16.78	8.27	10.02	7.09	14.15	15.9	10.77	1.26	2.07	0.74	2.07	2.4	1.71
ENSMUSG00000035168	Tanc1	protein_coding	28	44	26	74	42	29	7	10	18	27	33	7	12	6	19	26	6	22	0.77	3.14	1.37	2.62	1.45	1.25	0.16	0.2	0.54	0.83	1.71	0.17	0.29	0.14	0.4	1.4	0.31	0.43
ENSMUSG00000025271	Pfkfb1	protein_coding	22	54	50	64	44	40	38	44	50	92	65	63	45	29	76	62	57	94	1.28	3.74	4.59	3.68	3.03	2.58	2.43	3.07	3.71	6.05	4.08	4.06	2.21	1.85	4.31	3.9	3.9	5.66
ENSMUSG00000022225	Cma1	protein_coding	2	6	5	19	9	24	11	7	21	34	15	23	0	0	0	0	0	0	0.17	0.55	0.49	1.33	0.7	1.98	0.87	0.54	1.9	2.98	1.16	1.84	0	0	0	0	0	0
ENSMUSG00000109109	Gm44953	TEC	19	3	5	9	5	8	6	2	6	12	14	3	2	2	3	4	4	5	1.34	0.23	0.41	0.52	0.32	0.54	0.39	0.13	0.45	0.86	0.89	0.2	0.12	0.12	0.16	0.25	0.29	0.3
ENSMUSG00000034706	Dnaic2	protein_coding	0	3	0	15	50	20	5	12	1	7	14	15	0	0	0	0	0	1	0	0.1	0	0.52	2.75	1.25	0.19	0.37	0.09	0.37	1.31	0.44	0	0	0	0	0	0.03
ENSMUSG00000048852	Gm12185	protein_coding	45	25	22	39	41	70	32	43	48	59	79	79	6	10	40	7	24	31	1.28	0.43	0.93	0.52	0.61	1.1	0.97	0.63	1.01	2.34	1.15	1.32	0.08	0.14	0.49	0.11	0.4	0.43
ENSMUSG00000036368	Rmdn2	protein_coding	9	22	13	25	25	17	17	20	8	25	23	27	31	30	27	33	20	36	0.44	1.17	0.74	1	1.12	0.81	0.77	0.88	0.42	1.26	1.02	1.24	1.27	1.28	1	1.46	1.02	1.51
ENSMUSG00000083244	Gm15180	processed_pseudogene	4	0	1	4	2	5	0	1	0	6	4	0	0	0	0	0	0	0	0.84	0	0.24	0.69	0.38	1.01	0	0.19	0	1.29	0.76	0	0	0	0	0	0	0
ENSMUSG00000030876	Mettl9	protein_coding	50	40	36	120	59	74	59	44	27	72	63	79	104	30	48	56	67	49	2.56	1.95	1.86	4.49	2.43	3.16	2.31	1.88	1.31	3.46	2.39	3.19	3.63	1.18	1.59	2.28	3.22	1.86
ENSMUSG00000032221	Mns1	protein_coding	113	132	248	234	188	202	172	156	207	272	314	311	178	183	567	352	205	341	2.19	4.17	8.13	5.6	5.58	3.98	4.26	2.73	4.21	8.48	8.26	9.58	3.84	5.7	17.2	10.44	6.9	11.39
ENSMUSG00000106157	4930555A03Rik	lincRNA	3	5	3	6	0	7	0	0	0	5	0	4	0	0	0	4	0	10	0.3	0.6	0.4	0.54	0	0.39	0	0	0	0.47	0	0.21	0	0	0	0.44	0	0.63
ENSMUSG00000086707	Gm12088	lincRNA	0	1	0	1	2	3	0	0	0	1	2	2	0	1	1	1	0	3	0	0.21	0	0.16	0.36	0.57	0	0	0	0.2	0.35	0.37	0	0.17	0.15	0.18	0	0.5
ENSMUSG00000040693	Slco4c1	protein_coding	0	0	0	5	0	5	3	0	0	18	1	1	0	0	0	4	0	0	0	0	0	0.07	0	0.08	0.05	0	0	0.32	0.02	0.02	0	0	0	0.06	0	0
ENSMUSG00000022788	Fgd4	protein_coding	38	67	47	141	65	108	4	11	14	29	18	7	0	8	9	5	3	5	0.99	1.46	0.96	2.16	1.39	2.16	0.1	0.2	0.38	0.69	0.31	0.15	0	0.1	0.13	0.09	0.09	0.12
ENSMUSG00000109089	4833411C07Rik	processed_transcript	28	11	0	13	8	14	2	3	0	9	4	2	8	1	7	2	2	4	1.74	0.65	0	0.65	0.43	0.77	0.12	0.17	0	0.55	0.24	0.13	0.42	0.06	0.32	0.13	0.14	0.2
ENSMUSG00000039114	Nrn1	protein_coding	0	1	1	11	1	3	0	4	5	5	13	6	0	0	0	0	0	0	0	0.06	0.06	0.49	0.13	0.16	0	0.2	0.29	0.3	0.64	0.31	0	0	0	0	0	0
ENSMUSG00000022475	Hdac7	protein_coding	454	640	745	1467	1236	1271	1013	920	663	1421	1306	1381	1347	725	769	1508	1704	1681	23.24	32.32	43.54	61.14	56.84	62.62	47.46	39.95	34.95	75.44	58.86	66.89	59.27	30.45	27.81	69.78	94.43	72.61
ENSMUSG00000113966	AC122811.2	TEC	9	0	0	0	1	0	0	0	0	0	6	11	2	0	4	0	0	0	0.27	0	0	0	0.03	0	0	0	0	0	0.16	0.31	0.05	0	0.09	0	0	0
ENSMUSG00000001948	Spa17	protein_coding	26	18	15	23	49	20	16	10	20	33	20	26	21	30	22	24	24	31	3.58	2.71	2.71	2.58	6.8	2.68	2.05	1.21	3.53	4.61	2.5	3.38	2.45	3.62	2.3	3.68	3.48	3.68
ENSMUSG00000113476	AC154517.3	TEC	0	1	1	1	1	1	0	0	1	2	1	3	1	1	1	0	0	0	0	0.04	0.04	0.03	0.03	0.03	0	0	0.04	0.07	0.03	0.1	0.03	0.03	0.03	0	0	0
ENSMUSG00000041351	Rap1gap	protein_coding	9	7	8	20	5	14	1	4	5	5	5	12	2	5	0	2	7	5	0.54	0.57	0.53	0.84	0.3	0.97	0.22	0.24	0.44	0.27	0.46	0.59	0.06	0.25	0	0.16	0.54	0.19
ENSMUSG00000106124	Gm42539	IG_V_pseudogene	4	2	2	1	5	0	1	1	1	3	2	5	0	0	0	1	0	0	1.56	0.84	0.9	0.32	1.77	0	0.36	0.35	0.41	1.19	0.7	1.81	0	0	0	0.35	0	0
ENSMUSG00000076475	Trbv19	TR_V_gene	2	7	6	15	13	12	11	6	10	15	13	21	0	5	1	3	1	1	0.36	1.34	1.23	2.17	2.1	2.05	1.8	0.95	1.87	2.72	2.07	3.48	0	0.77	0.13	0.48	0.18	0.15
ENSMUSG00000025656	Arhgef9	protein_coding	3	2	7	6	6	4	0	0	1	0	2	6	0	5	15	15	7	15	0.28	0.26	0.63	0.44	0.73	0.29	0	0	0.04	0	0.12	0.18	0	0.26	0.65	0.78	0.31	0.4
ENSMUSG00000109282	Gm45188	antisense	4	2	7	2	4	2	0	0	1	0	7	2	1	1	13	0	4	2	0.26	0.14	0.53	0.11	0.24	0.13	0	0	0.07	0	0.41	0.12	0.05	0.06	0.64	0	0.27	0.11
ENSMUSG00000056290	Ms4a4b	protein_coding	534	581	766	1408	839	1065	869	1010	1035	1628	1460	1567	234	224	181	341	252	319	43.84	50.49	66.85	96.68	59.66	76.34	68.92	75.83	86.81	137.65	111.38	117.66	16.56	18.5	13.07	27.3	25.09	25.83
ENSMUSG00000069554	I830134H01Rik	lincRNA	0	0	14	0	3	2	4	0	2	7	2	12	4	6	10	12	1	4	0	0	0.53	0	0.09	0.06	0.12	0	0.07	0.23	0.06	0.35	0.11	0.17	0.24	0.34	0.03	0.11
ENSMUSG00000037544	Dlgap5	protein_coding	173	245	203	137	157	106	70	87	68	99	132	135	209	174	439	152	129	250	10.7	11.74	9.75	5.5	8.13	4.94	4.01	4.31	3.95	2.73	5.54	6.64	7.55	7.11	17.85	5.72	6.32	10.23
ENSMUSG00000033065	Pfkm	protein_coding	69	43	43	50	20	30	15	26	23	47	37	25	56	36	81	56	18	51	2.09	1.4	1.49	1.25	0.56	0.89	0.43	0.7	0.75	1.49	1.03	0.72	1.42	0.96	1.83	1.56	0.58	1.34
ENSMUSG00000102246	9430037O13Rik	TEC	20	6	6	5	3	3	3	0	0	3	3	5	22	12	68	15	2	31	1.84	0.59	0.63	0.37	0.25	0.27	0.25	0	0	0.28	0.25	0.43	1.69	0.96	4.69	1.24	0.19	2.43
ENSMUSG00000112784	AC120002.3	antisense	0	0	0	3	0	2	2	0	2	3	7	3	5	0	3	3	6	3	0	0	0	0.47	0	0.37	0.35	0	0.41	0.59	1.21	0.54	0.8	0	0.43	0.52	1.2	0.49
ENSMUSG00000032827	Ppp1r9a	protein_coding	17	10	4	27	21	30	2	1	0	3	2	5	8	0	1	0	0	0	0.48	0.11	0.04	0.22	0.25	0.31	0.02	0.01	0	0.03	0.02	0.04	0.06	0	0.02	0	0	0
ENSMUSG00000113459	AC160114.2	lincRNA	1	2	1	2	6	0	0	2	1	0	3	8	1	1	3	2	1	6	0.03	0.07	0.04	0.05	0.17	0	0	0.06	0.03	0	0.08	0.26	0.03	0.03	0.07	0.06	0.03	0.16
ENSMUSG00000105870	7330423F06Rik	TEC	0	0	2	6	3	5	3	2	0	7	3	2	8	10	14	10	15	11	0	0	0.93	1.97	1.1	1.94	1.11	0.72	0	2.88	1.08	0.75	2.68	3.49	4.24	3.64	6.28	3.77
ENSMUSG00000030523	Trpm1	protein_coding	3	0	1	9	4	13	4	3	5	12	11	3	0	0	0	0	0	0	0.09	0	0.35	0.43	0.16	0.41	0.55	0.12	0.3	0.56	1.01	0.12	0	0	0	0	0	0
ENSMUSG00000044279	Crb3	protein_coding	32	14	12	35	34	49	100	134	88	179	183	163	18	14	2	39	16	23	2.71	1.39	1.2	2.55	2.96	4.67	8.32	12.02	8.43	18.84	15.74	16.6	2.11	1.02	0.2	3.98	1.73	2
ENSMUSG00000029915	Clec5a	protein_coding	4	8	8	31	0	2	8	6	6	37	1	13	6	2	0	15	0	10	0.44	0.52	0.56	1.78	0	0.28	0.57	0.59	0.45	2.26	0.05	0.75	0.65	0.13	0	0.6	0	0.52
ENSMUSG00000085072	Ict1os	antisense	29	14	18	26	18	22	20	12	23	19	45	34	7	36	23	27	23	18	2.54	1.32	1.81	1.86	1.43	1.86	1.61	0.94	2.13	1.7	3.55	2.78	0.51	2.73	1.51	2.13	2.1	1.35
ENSMUSG00000042262	Ccr8	protein_coding	0	7	1	5	0	6	0	4	0	6	0	18	0	0	0	0	0	0	0	0.59	0.09	0.32	0	0.45	0	0.28	0	0.48	0	1.3	0	0	0	0	0	0
ENSMUSG00000043157	Arl11	protein_coding	18	33	8	23	30	6	1	9	8	25	5	7	0	4	5	6	5	7	1.09	2.16	0.56	1.13	1.65	0.35	0.06	0.49	0.51	1.55	0.27	0.4	0	0.21	0.23	0.33	0.32	0.36
ENSMUSG00000029075	Tnfrsf4	protein_coding	37	37	47	113	71	56	70	73	64	135	129	72	25	36	15	32	41	34	3.75	3.85	5.14	8.63	6.4	5.48	6.28	6.15	6.71	12.9	11.18	6.77	2.46	3.38	1.14	3.19	4.69	3.37
ENSMUSG00000083705	Gm8624	transcribed_processed_pseudogene	7	2	3	11	4	2	2	1	3	7	7	1	16	9	9	7	15	8	0.97	0.35	0.51	1.31	0.47	0.35	0.23	0.18	0.46	1	0.87	0.15	1.91	1.16	0.99	0.88	2.31	0.99
ENSMUSG00000097768	2310043M15Rik	lincRNA	18	25	32	32	15	9	25	4	9	25	24	18	10	9	8	7	12	12	1.05	1.58	2.14	1.49	0.76	0.51	1.32	0.22	0.54	1.46	1.27	0.96	0.48	0.47	0.35	0.36	0.71	0.61
ENSMUSG00000108783	Gm44819	lincRNA	0	1	4	1	2	1	0	0	1	2	2	4	0	0	0	0	0	0	0	0.66	2.82	0.5	1.11	0.59	0	0	0.64	1.25	1.09	2.27	0	0	0	0	0	0
ENSMUSG00000020297	Nsg2	protein_coding	50	38	35	72	53	56	38	35	43	51	63	77	11	23	9	7	10	23	1.96	1.66	1.6	2.3	1.92	2.16	1.37	1.26	1.87	2.12	2.27	2.87	0.36	1.19	0.26	0.25	0.45	0.79
ENSMUSG00000031951	Tmem231	protein_coding	25	5	11	17	14	24	28	21	16	24	53	33	70	64	95	77	47	103	0.73	0.16	0.38	0.42	0.38	0.68	0.79	0.57	0.52	0.75	1.44	0.92	1.7	1.64	2.13	2.05	1.43	2.62
ENSMUSG00000000817	Fasl	protein_coding	4	7	17	41	1	15	8	12	23	41	10	34	3	3	4	0	4	5	0.22	0.57	0.89	1.67	0.04	0.72	0.34	0.49	1.11	1.91	0.96	1.45	0.11	0.12	0.19	0	0.28	0.68
ENSMUSG00000042195	Slc35f2	protein_coding	38	35	30	32	24	54	15	28	14	35	36	27	43	49	102	47	12	78	1.64	1.29	1.3	0.89	0.92	2.14	0.52	1.09	0.5	1.3	1.57	1.19	1.38	1.45	2.77	1.7	0.49	2.62
ENSMUSG00000021375	Kif13a	protein_coding	45	52	31	113	50	65	18	26	29	22	44	58	39	38	76	52	50	74	0.56	0.7	0.44	1.14	0.56	0.78	0.21	0.29	0.38	0.28	0.49	0.67	0.4	0.41	0.71	0.58	0.65	0.78
ENSMUSG00000066809	Gm10180	processed_pseudogene	6	4	19	17	15	9	9	18	8	28	17	16	19	15	23	18	18	7	201.65	159.45	721.47	423.78	419.45	272.44	255.43	535.18	246.7	832.98	451.36	426.39	487.52	399.94	608.24	568.38	548.53	161.42
ENSMUSG00000096842	Gm10736	processed_pseudogene	6	4	19	17	15	9	9	18	8	28	17	16	19	15	23	18	18	7	201.65	159.45	721.47	423.78	419.45	272.44	255.43	535.18	246.7	832.98	451.36	426.39	487.52	399.94	608.24	568.38	548.53	161.42
ENSMUSG00000046727	Cystm1	protein_coding	25	28	17	54	32	35	9	10	1	8	14	14	5	5	4	13	4	3	2.63	3.44	2.43	5.42	3.86	3.71	0.94	1.02	0.32	0.93	1.43	2.15	0.47	0.33	0.48	1.34	0.47	0.24
ENSMUSG00000004612	Nkg7	protein_coding	211	136	257	500	220	371	307	253	404	558	435	575	22	20	12	28	25	28	22.53	15.66	32.63	44.5	21.87	39.27	30.76	25.44	46.68	62.13	43.86	58.04	2.05	1.91	0.96	3.19	2.78	2.95
ENSMUSG00000107961	Gm44036	lincRNA	5	5	5	8	5	4	7	2	2	8	9	5	12	3	10	11	5	17	1.73	1.87	2.03	2.29	1.57	1.37	2.3	0.63	0.73	2.82	2.88	1.64	3.49	0.91	2.64	3.47	1.8	4.99
ENSMUSG00000014599	Csf1	protein_coding	14	22	30	83	34	19	13	15	15	26	37	17	33	10	19	43	34	8	0.4	0.63	0.89	1.79	0.77	0.52	0.39	0.38	0.45	0.7	0.81	0.46	0.74	0.32	0.4	1.12	1.03	0.19
ENSMUSG00000026405	C4bp	protein_coding	8	0	5	0	0	1	1	0	0	0	10	3	0	1	0	0	0	0	0.66	0	0.76	0	0	0.02	0.02	0	0	0	0.29	0.06	0	0.08	0	0	0	0
ENSMUSG00000086341	Gm15932	antisense	5	1	0	0	0	0	2	0	0	4	4	1	1	3	1	1	1	4	0.92	0.26	0	0	0	0	0.43	0	0	0.74	0.81	0.22	0.2	0.59	0.17	0.21	0.25	0.62
ENSMUSG00000050944	Efcab5	protein_coding	3	10	4	11	14	17	4	16	10	6	17	33	10	9	5	5	11	21	0.08	0.48	0.61	0.18	0.29	0.3	0.12	0.35	0.37	0.67	0.58	0.61	0.35	0.18	0.13	0.09	0.73	1.48
ENSMUSG00000026047	Kdelc1	protein_coding	95	94	114	145	92	167	98	71	71	144	131	109	325	456	506	441	282	633	4.23	4.48	5.66	5.14	3.62	6.9	4.11	2.92	3.06	6.41	5.29	4.43	11.14	15.98	16.73	16.57	12.66	22.57
ENSMUSG00000090192	Gm16556	processed_transcript	3	0	2	0	0	0	1	0	1	7	0	5	2	0	0	1	0	0	0.96	0	0.51	0	0	0	0.29	0	0.23	2.28	0	1.03	0.37	0	0	0.2	0	0
ENSMUSG00000111004	CT025561.1	processed_pseudogene	1	0	1	1	0	0	2	1	3	9	8	0	0	0	1	0	2	2	0.18	0	0.25	0.12	0	0	0.28	0.14	0.4	1.37	1.04	0	0	0	0.12	0	0.31	0.28
ENSMUSG00000110654	Gm45746	TEC	1	0	0	2	0	3	0	1	1	7	6	0	0	2	0	4	0	0	0.04	0	0	0.06	0	0.1	0	0.03	0.04	0.26	0.19	0	0	0.06	0	0.13	0	0
ENSMUSG00000106282	Gm2287	transcribed_processed_pseudogene	5	2	0	13	10	6	3	4	2	4	9	9	5	9	0	2	18	4	0.46	0.2	0	0.91	0.77	0.54	0.26	0.33	0.2	0.38	0.75	0.78	0.39	0.68	0	0.17	1.68	0.32
ENSMUSG00000062545	Tlr12	protein_coding	85	114	93	124	125	110	34	16	31	32	59	44	6	0	6	0	0	2	2.32	3.35	2.92	2.76	3.1	3.4	0.85	0.39	0.89	1.57	1.92	1.12	0.14	0	0.17	0	0	0.05
ENSMUSG00000034958	Atcay	protein_coding	0	8	1	2	5	5	5	0	1	8	5	4	2	1	1	0	3	0	0	0.2	0.03	0.04	0.11	0.11	0.11	0	0.02	0.19	0.1	0.09	0.04	0.02	0.02	0	0.07	0
ENSMUSG00000004032	Gstm5	protein_coding	0	7	4	5	6	3	2	10	3	7	7	15	5	8	11	5	3	6	0	0.75	0.54	0.48	0.74	0.28	0.27	1.05	0.34	0.73	0.89	1.38	0.69	0.68	0.81	0.53	0.34	0.64
ENSMUSG00000087515	Gm13554	antisense	23	13	4	13	13	19	5	2	0	4	5	7	0	0	0	0	0	0	4.96	3.01	0.99	2.25	2.65	3.99	1.08	0.41	0	0.79	0.97	1.48	0.08	0	0.07	0	0	0
ENSMUSG00000024778	Fas	protein_coding	165	140	169	256	275	233	100	130	169	241	218	180	3588	3434	4766	3444	2539	3774	10.41	12.24	13.59	14.17	17.05	16.27	6.78	7.81	12.45	16.12	12.53	12.32	210.99	206.97	245.72	212.2	184.12	219.16
ENSMUSG00000087356	Gm13856	antisense	5	0	3	0	0	0	0	0	0	0	4	4	2	2	2	1	0	6	0.24	0	0.2	0	0	0	0	0	0	0	0.18	0.18	0.08	0.08	0.06	0.05	0	0.28
ENSMUSG00000027068	Dhrs9	protein_coding	1	0	0	0	9	0	0	0	0	8	2	3	0	0	0	2	0	0	0.02	0	0	0	0.16	0	0	0	0	0.16	0.04	0.06	0	0	0	0.04	0	0
ENSMUSG00000021187	Tc2n	protein_coding	1	3	3	1	0	4	0	0	0	1	1	5	2	0	0	0	0	0	0.02	0.05	0.06	0.01	0	0.13	0	0	0	0.02	0.01	0.08	0.03	0	0	0	0	0
ENSMUSG00000015568	Lpl	protein_coding	114	110	60	291	123	268	6	17	13	23	8	31	0	0	0	4	0	0	3.39	4.31	2.1	7.54	3.81	8.05	0.12	0.32	0.31	0.63	0.31	0.91	0	0	0	0.12	0	0
ENSMUSG00000018196	Glrx2	protein_coding	363	191	274	541	390	412	257	193	294	438	285	468	319	185	391	352	278	372	18.85	14.37	19.09	21.07	18.8	17.42	12.92	11.7	16.38	19.7	10.61	18.14	16.49	13.01	17.79	21.14	17.11	15.2
ENSMUSG00000035042	Ccl5	protein_coding	215	184	338	703	391	455	415	379	577	802	605	800	87	138	150	170	165	178	41.03	37.82	73.97	109.15	67.68	83.27	72.73	64.79	116.18	156.69	103.35	142.57	13.83	22.82	21.45	29.3	32.77	29.03
ENSMUSG00000025340	Rabgef1	protein_coding	890	683	487	1038	825	944	746	857	651	1015	1493	1052	496	818	745	1093	887	1153	33.78	28.09	24.63	31.24	27.1	37.18	26.35	27.76	26.11	44.89	56.82	38.32	15.66	30.22	22.57	37.34	38.36	38.78
ENSMUSG00000100007	Gm5527	processed_pseudogene	0	0	2	2	2	5	0	0	0	0	3	3	0	0	2	3	2	2	0	0	0.28	0.2	0.3	0.7	0	0	0	0	0.43	0.45	0	0	0.18	0.43	0.27	0.26
ENSMUSG00000103041	Gm37305	antisense	12	20	2	7	3	10	18	8	3	21	21	14	25	3	5	6	17	19	0.24	0.43	0.05	0.11	0.05	0.19	0.33	0.14	0.06	0.43	0.38	0.26	0.42	0.05	0.08	0.11	0.36	0.33
ENSMUSG00000040312	Cchcr1	protein_coding	24	27	31	49	31	20	18	27	26	23	34	61	139	125	238	197	122	188	1.2	0.99	1.26	1.39	1.34	0.67	0.97	0.81	0.9	1.31	1.11	1.87	4.52	3.88	6.23	6.19	4.46	5.8
ENSMUSG00000066057	Gm1976	lincRNA	33	26	27	60	37	40	23	24	30	37	54	36	22	26	41	39	22	47	1.72	1.34	1.48	2.34	1.61	1.84	1.44	1.03	2.25	1.81	2.32	2.52	0.88	1.26	1.48	1.68	1.09	1.92
ENSMUSG00000066537	Vmn2r57	protein_coding	0	0	0	3	7	3	3	2	0	2	5	8	0	0	0	0	0	0	0	0	0	0.09	0.2	0.09	0.08	0.07	0	0.08	0.15	0.26	0	0	0	0	0	0
ENSMUSG00000098041	Gm26981	lincRNA	7	22	23	42	46	36	46	41	30	44	68	77	37	35	53	48	27	55	0.19	0.65	0.72	0.94	1.14	0.95	1.16	1	0.87	1.23	1.67	1.96	0.84	0.83	1.09	1.18	0.77	1.28
ENSMUSG00000086694	Gm16237	antisense	13	4	4	13	4	4	1	3	0	6	3	2	1	0	1	0	2	0	0.89	0.3	0.32	0.73	0.25	0.26	0.06	0.18	0	0.42	0.18	0.13	0.06	0	0.05	0	0.14	0
ENSMUSG00000034573	Ptpn13	protein_coding	14	0	0	2	1	1	0	4	3	11	9	3	0	0	0	0	0	0	0.43	0	0	0.02	0.02	0.01	0	0.05	0.03	0.2	0.2	0.03	0	0	0	0	0	0
ENSMUSG00000085711	Gm15163	processed_pseudogene	8	7	5	7	11	5	5	9	4	8	13	11	13	12	18	5	8	7	0.57	0.49	0.4	0.39	0.67	0.32	0.32	0.58	0.33	0.58	0.8	0.74	0.75	0.7	0.96	0.31	0.57	0.4
ENSMUSG00000078887	Gm6710	protein_coding	32	34	66	93	87	50	47	29	43	50	118	35	154	141	214	89	95	153	2.48	2.66	5.07	4.85	5.18	3.24	2.73	1.59	3.32	4.28	8.24	2.21	8.61	7.86	9.98	4.98	6.18	8.38
ENSMUSG00000040584	Abcb1a	protein_coding	1	5	27	22	6	19	13	5	7	12	31	18	0	6	21	3	14	0	0.02	0.15	0.57	0.37	0.09	0.34	0.2	0.07	0.12	0.36	0.48	0.28	0	0.12	0.27	0.09	0.25	0
ENSMUSG00000043230	Fam124b	protein_coding	0	0	9	0	3	7	0	0	0	9	2	2	3	5	0	0	3	0	0	0	0.32	0	0.08	0.21	0	0	0	0.28	0.05	0.06	0.08	0.13	0	0	0.1	0
ENSMUSG00000027962	Vcam1	protein_coding	2525	3287	1742	4917	2921	3632	104	211	139	387	151	284	0	2	16	6	0	10	63.35	88.73	50.38	101.18	66.86	87.88	2.44	5.19	3.67	10.01	3.97	6.89	0	0.05	0.31	0.33	0	0.43
ENSMUSG00000042385	Gzmk	protein_coding	0	0	3	4	4	3	8	2	7	15	10	9	0	3	0	1	1	0	0	0	0.36	0.34	0.33	0.3	0.66	0.12	0.68	1.55	0.83	0.83	0	0.27	0	0.1	0.09	0
ENSMUSG00000053128	Rnf26	protein_coding	57	63	83	48	58	105	64	52	46	82	93	85	75	72	91	68	80	62	2.23	2.95	4.14	2.07	2.35	4.08	2.78	2.07	2.3	3.77	3.58	3.6	2.63	2.6	3.03	2.58	3.55	2.49
ENSMUSG00000054556	Gm4876	antisense	18	2	6	2	14	16	0	9	4	12	1	19	9	8	35	10	6	30	0.71	0.32	0.27	0.06	0.5	0.61	0	0.32	0.17	0.48	0.04	0.7	0.51	0.27	1.36	0.36	0.78	1.79
ENSMUSG00000068227	Il2rb	protein_coding	15	77	73	146	104	75	47	69	67	102	133	73	9	14	10	9	21	21	0.49	2.69	2.72	3.85	3.06	2.34	1.4	2	2.29	3.38	3.87	2.2	0.27	0.39	0.24	0.26	0.71	0.58
ENSMUSG00000046245	Pilra	protein_coding	396	342	205	703	396	470	54	52	62	126	77	69	4	7	2	27	5	7	27.49	23.1	13.23	36.23	17.9	26.16	2.24	1.86	5.72	5.88	4.15	4.37	0.11	0.2	0.06	1.14	0.7	0.63
ENSMUSG00000045639	Zfp629	protein_coding	20	13	37	31	2	25	10	22	25	35	43	25	31	17	31	33	37	57	0.29	0.37	0.76	0.55	0.03	0.61	0.79	0.29	0.39	0.67	0.57	0.34	0.38	0.22	0.34	0.75	0.57	0.85
ENSMUSG00000031012	Cask	protein_coding	15	18	50	52	23	25	24	27	23	38	52	34	50	33	44	33	24	47	0.49	0.3	0.66	0.9	0.41	0.4	0.59	0.67	0.29	1.06	0.61	0.64	1.14	0.9	0.4	0.45	0.63	0.81
ENSMUSG00000108531	Gm45108	antisense	8	13	27	15	9	4	0	0	2	3	1	4	0	0	0	0	0	1	1.46	2.63	5.61	2.23	1.55	0.7	0	0	0.47	0.56	0.16	0.68	0	0	0	0	0	0.16
ENSMUSG00000040405	Havcr1	protein_coding	78	126	68	97	101	109	42	26	62	76	69	70	838	1031	1748	811	586	1280	3.39	5.89	4.67	3.41	4.97	4.89	1.68	1.02	2.84	3.37	2.69	2.84	30.32	38.8	56.92	31.73	26.48	47.44
ENSMUSG00000032400	Zwilch	protein_coding	89	94	114	80	66	74	38	40	102	90	121	103	169	168	545	241	86	230	6.28	8.21	5.91	3.67	2.37	4.03	1.3	2.42	5.04	4.74	4.23	4.59	7.91	7.03	18.71	8.02	5.77	8.8
ENSMUSG00000004383	Large1	protein_coding	0	13	7	13	15	14	3	2	5	0	7	19	1	3	10	3	5	4	0	0.33	0.2	0.25	0.32	0.27	0.06	0.04	0.13	0	0.15	0.42	0.02	0.06	0.18	0.07	0.13	0.08
ENSMUSG00000065176	Rnu12	snRNA	4	5	2	6	5	5	0	4	4	6	8	4	1	0	0	0	0	0	5.79	7.82	3.31	6.97	6.52	6.89	0	5.16	5.97	8.71	10.22	5.29	1.19	0	0	0	0	0
ENSMUSG00000094530	Gm21399	processed_pseudogene	0	2	3	4	3	5	0	6	0	4	3	7	14	6	14	11	9	13	0.08	0.38	0.48	0.57	0.49	0.76	0	0.88	0	0.62	0.42	1.04	1.98	0.89	1.79	1.68	1.51	1.87
ENSMUSG00000051439	Cd14	protein_coding	240	165	76	310	156	191	3	10	21	38	20	6	0	6	4	0	0	2	13.66	10.12	4.97	14.36	8.06	10.45	0.16	0.51	1.26	2.21	1.02	0.32	0	0.3	0.17	0	0	0.1
ENSMUSG00000030089	Slc41a3	protein_coding	15	15	16	36	22	23	15	22	9	25	19	32	12	4	10	4	12	3	0.57	0.61	0.67	1.08	0.75	0.83	0.5	0.72	0.34	0.96	0.62	1.13	0.36	0.13	0.28	0.14	0.47	0.1
ENSMUSG00000025780	Itih5	protein_coding	406	422	390	881	1100	683	290	272	184	368	493	311	0	5	25	26	17	26	4.38	4.9	4.83	7.74	10.77	7.09	2.87	2.62	2.09	4.06	4.78	3.13	0	0.05	0.2	0.25	0.19	0.24
ENSMUSG00000054612	Mgmt	protein_coding	124	105	58	193	105	186	110	88	64	103	103	212	104	78	69	117	44	141	3.73	3.4	2	4.72	2.87	5.38	3.04	2.36	2.03	3.16	2.78	5.94	2.6	2.03	1.55	3.17	1.38	3.61
ENSMUSG00000064105	Cnnm2	protein_coding	3	5	9	2	11	2	3	3	7	3	23	4	6	2	11	11	5	6	0.07	0.13	0.26	0.04	0.25	0.05	0.07	0.07	0.18	0.08	0.51	0.09	0.12	0.04	0.2	0.25	0.13	0.13
ENSMUSG00000110928	AC132474.1	TEC	7	9	3	26	13	14	4	8	10	15	7	21	0	2	3	2	0	15	0.16	0.23	0.08	0.5	0.28	0.32	0.09	0.17	0.25	0.36	0.15	0.46	0	0.04	0.05	0.04	0	0.3
ENSMUSG00000093594	Gm20707	lincRNA	37	50	53	47	67	51	36	41	32	60	61	53	34	48	41	51	34	26	1.3	1.89	2.1	1.34	2.11	1.69	1.15	1.26	1.17	2.12	1.9	1.71	0.98	1.45	1.06	1.59	1.23	0.76
ENSMUSG00000069919	Hba-a1	protein_coding	9547	10976	5864	31710	13643	27321	13397	12243	4058	18995	9746	27286	18	1179	100	166	281	50	1439.73	1763.11	972.08	3815.51	1837.71	3873.11	1785.8	1606.62	623.68	2821.44	1287.92	3684.75	2.32	156.84	11.8	24.6	40.6	5.97
ENSMUSG00000021130	Galnt16	protein_coding	2	0	3	1	3	2	3	2	3	3	10	6	0	10	5	8	2	4	0.41	0	0.71	0.17	0.56	0.4	0.57	0.37	0.65	0.63	1.19	1.15	0	1.78	0.77	1.48	0.43	0.7
ENSMUSG00000022099	Dmtn	protein_coding	16	13	0	16	5	6	1	4	2	10	0	10	0	1	0	0	0	0	0.33	0.3	0	0.27	0.1	0.12	0.02	0.08	0.05	0.21	0	0.2	0	0.02	0	0	0	0
ENSMUSG00000094551	Gm22392	snRNA	1	2	1	1	3	2	1	0	2	3	4	2	3	1	2	0	0	1	5.93	12.92	6.73	4.56	15.72	10.95	5.3	0	11.48	16.91	19.86	10.19	13.93	4.89	8.9	0	0	4.63
ENSMUSG00000082016	Pgam1-ps2	processed_pseudogene	70	0	34	0	0	0	0	0	0	32	8	6	0	24	13	62	13	49	8.75	0	4.96	0	0	0	0	0	0	4.13	0.93	0.74	0	2.59	1.23	7.04	1.64	5.28
ENSMUSG00000053965	Pde5a	protein_coding	4	14	11	33	1	3	1	9	4	9	5	20	7	4	12	5	12	0	0.05	0.2	0.34	0.45	0.23	0.04	0.01	0.11	0.07	0.11	0.06	0.28	0.07	0.22	0.11	0.27	0.15	0
ENSMUSG00000104109	Gm30292	lincRNA	0	2	2	9	4	2	0	3	0	1	16	0	0	0	0	0	0	0	0	0.06	0.07	0.21	0.11	0.06	0	0.08	0	0.03	0.42	0	0	0	0	0	0	0
ENSMUSG00000080888	Gm14387	unprocessed_pseudogene	0	2	5	0	8	6	0	0	0	1	2	7	0	14	4	1	2	15	0	0.1	0.27	0	0.32	0.24	0	0	0	0.05	0.08	0.3	0.01	0.5	0.14	0.06	0.08	0.55
ENSMUSG00000109970	Gm17995	processed_pseudogene	1	3	0	7	0	5	1	2	1	2	5	5	4	5	1	7	2	1	0.19	0.62	0	1.1	0	0.93	0.18	0.34	0.2	0.39	0.86	0.9	0.64	0.83	0.14	1.21	0.4	0.16
ENSMUSG00000030341	Tnfrsf1a	protein_coding	19	27	39	86	25	71	4	3	18	33	5	13	4	0	0	3	0	2	1.36	1.19	3.1	2.86	1.1	2.8	0.23	0.22	1	1.38	0.18	0.81	0.47	0	0	0.15	0	0.11
ENSMUSG00000092593	Gm20492	processed_transcript	2	4	3	4	3	1	2	3	2	6	4	6	6	2	1	1	9	1	0.87	1.88	1.5	1.41	1.18	0.42	0.8	1.17	0.91	2.66	1.56	2.42	2.17	0.75	0.33	0.39	4.06	0.37
ENSMUSG00000045327	6330549D23Rik	transcribed_processed_pseudogene	19	12	8	30	7	8	4	16	0	8	24	7	25	48	56	27	22	18	0.65	0.38	0.26	0.67	0.21	0.22	0.12	0.58	0	0.27	0.82	0.21	0.64	1.24	1.23	0.71	0.69	0.49
ENSMUSG00000049307	Fut4	protein_coding	15	0	7	17	1	7	0	4	0	13	0	4	0	0	0	2	4	3	0.32	0	0.17	0.29	0.02	0.14	0	0.08	0	0.28	0	0.08	0	0	0	0.04	0.09	0.05
ENSMUSG00000027435	Cd93	protein_coding	950	970	728	1415	1343	805	182	233	165	350	354	202	152	145	127	127	105	86	12.14	13.37	10.69	14.73	15.59	9.9	2.14	2.66	2.23	4.58	4.07	2.41	1.62	1.61	1.22	1.46	1.4	0.94
ENSMUSG00000085812	Gm15843	processed_pseudogene	1	2	3	3	1	2	2	2	3	3	6	6	4	6	9	2	4	5	0.2	0.44	0.71	0.49	0.18	0.39	0.36	0.36	0.66	0.62	1.09	1.13	0.66	1.06	1.24	0.36	0.85	0.86
ENSMUSG00000079889	Gm11951	processed_pseudogene	2	0	0	3	0	3	1	1	0	4	2	2	0	0	2	1	1	1	0.51	0	0	0.63	0	0.73	0.23	0.23	0	1.03	0.45	0.5	0	0	0.38	0.23	0.27	0.22
ENSMUSG00000104245	Gm38155	antisense	77	42	48	32	35	43	9	7	9	15	16	13	0	10	7	3	10	11	2.43	1.43	1.74	0.82	1	1.3	0.26	0.2	0.3	0.48	0.45	0.38	0	0.27	0.17	0.09	0.33	0.3
ENSMUSG00000046295	Ankle1	protein_coding	11	13	16	8	26	5	2	0	0	2	4	2	10	7	26	4	4	9	0.45	0.58	0.76	0.5	1.26	0.29	0.08	0	0	0.15	0.2	0.14	0.78	0.26	0.71	0.13	0.17	0.33
ENSMUSG00000094525	Trbv12-2	TR_V_gene	8	11	8	15	8	12	3	17	17	15	23	29	4	5	0	4	5	1	2.3	3.42	2.65	3.51	2.09	3.32	0.79	4.38	5.15	4.4	5.93	7.76	0.96	1.24	0	1.04	1.49	0.24
ENSMUSG00000095687	Rnaset2a	protein_coding	19	25	12	70	43	34	41	60	12	80	29	71	30	33	24	46	50	16	1.38	1.97	1.02	4.13	2.84	2.39	2.75	3.87	0.93	5.91	1.86	4.77	1.81	2.08	1.28	2.98	3.75	0.97
ENSMUSG00000113368	AC159815.1	processed_pseudogene	1	2	5	0	1	3	1	1	3	9	3	3	4	3	0	0	7	1	0.27	0.58	1.32	0	0.24	0.77	0.25	0.27	0.68	2.37	0.56	0.68	0.77	0.68	0	0	1.82	0.24
ENSMUSG00000074151	Nlrc5	protein_coding	314	497	509	940	768	726	546	579	559	875	905	842	344	281	404	452	347	499	15.65	22.55	21.44	32.26	32.72	28.59	20.12	22.03	23.62	37.89	33.59	41.25	14.57	12.61	14.42	19.93	17.86	21.35
ENSMUSG00000044788	Fads6	protein_coding	7	6	0	2	1	0	0	3	0	6	5	1	0	1	5	2	0	2	0.12	0.11	0	0.05	0.02	0	0	0.05	0	0.15	0.08	0.02	0	0.02	0.06	0.03	0	0.05
ENSMUSG00000090639	Gm20425	protein_coding	252	233	223	231	113	138	3	70	120	114	126	162	0	0	0	0	0	5	7.23	7.21	7.35	5.41	2.94	3.82	0.07	1.79	3.62	3.36	3.25	4.34	0	0	0	0	0	0.12
ENSMUSG00000102501	Gm37372	TEC	4	1	11	9	13	8	3	5	1	6	8	5	4	0	3	4	4	2	0.1	0.03	0.33	0.19	0.31	0.2	0.07	0.12	0.03	0.16	0.19	0.12	0.09	0	0.06	0.09	0.11	0.04
ENSMUSG00000045382	Cxcr4	protein_coding	171	45	147	541	61	402	270	73	184	461	70	481	165	17	57	180	120	185	8.41	2.38	8.3	22.33	2.72	20.21	13.45	3.21	10.68	24.16	3.09	22.04	6.76	0.72	2.1	7.97	6.14	7.97
ENSMUSG00000085829	Gm4285	antisense	24	17	21	40	43	33	25	30	21	28	40	53	18	19	16	23	20	24	2.5	1.91	2.51	3.39	4.06	3.3	2.39	2.79	2.3	2.97	3.74	5.14	1.56	1.71	1.25	2.16	2.16	2.13
ENSMUSG00000081574	Gm14429	unprocessed_pseudogene	14	5	3	20	2	0	0	0	3	2	1	13	6	0	8	7	2	2	0.61	0.24	0.15	0.7	0.06	0	0	0	0.16	0.09	0.04	0.53	0.22	0	0.26	0.27	0.09	0.06
ENSMUSG00000031497	Tnfsf13b	protein_coding	0	11	1	30	2	11	13	5	0	17	6	18	1	0	1	3	0	0	0	0.92	0.13	1.11	0.2	0.81	0.31	0.21	0	1.23	0.27	0.99	0.01	0	0.01	0.3	0	0
ENSMUSG00000022335	Zfat	protein_coding	16	42	26	25	51	36	23	29	5	33	35	29	12	30	58	34	13	70	0.31	0.93	0.62	0.45	1	0.71	0.48	0.53	0.11	0.74	0.65	0.53	0.23	0.55	0.87	0.63	0.27	1.2
ENSMUSG00000078780	Gm5150	protein_coding	73	79	56	137	53	81	9	11	16	37	10	14	0	0	0	0	0	2	5.49	6.41	4.84	8.72	3.82	5.86	0.62	0.74	1.49	2.84	0.72	1.2	0	0	0	0	0	0.17
ENSMUSG00000103873	Ighv1-38	IG_V_pseudogene	17	13	17	11	22	9	6	4	5	5	13	11	2	2	14	3	2	6	5.59	4.62	6.46	2.95	6.62	2.84	1.81	1.17	1.73	1.67	3.87	3.36	0.55	0.57	3.45	0.89	0.68	1.68
ENSMUSG00000009418	Nav1	protein_coding	96	128	60	166	67	77	20	41	3	62	29	20	0	3	0	20	1	3	0.79	1.04	0.48	0.97	0.54	0.55	0.12	0.24	0.05	0.42	0.17	0.12	0	0.03	0	0.16	0.03	0.06
ENSMUSG00000027165	B230118H07Rik	protein_coding	28	20	12	34	30	36	15	17	23	24	37	29	88	96	100	81	91	127	2.55	2.06	2.37	2.81	2.46	3.58	2.38	1.91	2.37	3.41	2.79	2.15	7.58	7.57	7.75	6.74	11.05	11
ENSMUSG00000085499	Gm15713	lincRNA	3	15	7	8	8	8	4	6	2	8	8	7	2	0	0	6	4	2	0.17	0.94	0.47	0.38	0.42	0.45	0.21	0.31	0.12	0.47	0.42	0.38	0.1	0	0	0.31	0.24	0.1
ENSMUSG00000044103	Il1f9	protein_coding	2	5	9	28	4	6	4	5	10	23	4	13	4	0	1	7	5	0	0.11	0.29	0.56	1.23	0.2	0.31	0.2	0.24	0.57	1.27	0.19	0.66	0.18	0	0.04	0.34	0.28	0
ENSMUSG00000023349	Clec4n	protein_coding	374	611	218	830	525	611	65	35	41	63	56	107	0	2	11	9	5	7	27.93	49.25	18.68	50.75	36.17	44.13	4.42	2.54	3.2	6.18	3.77	7.39	0	0.14	0.61	0.65	0.42	0.44
ENSMUSG00000060591	Ifitm2	protein_coding	167	170	157	408	182	237	84	107	118	186	86	219	85	91	174	191	101	117	24.95	27.4	27.07	49.73	24.78	34.07	11.54	14.31	18.58	28.49	11.53	30.49	10.59	11.79	19.51	25.75	15.7	14.91
ENSMUSG00000081817	Gm13590	processed_pseudogene	0	0	0	0	2	2	5	6	7	5	6	26	9	0	6	4	12	6	0	0	0	0	0.1	0.11	0.26	0.3	0.42	0.29	0.3	1.36	0.42	0	0.25	0.2	0.7	0.29
ENSMUSG00000112637	AC124346.3	TEC	2	9	5	20	15	8	16	3	20	10	26	35	22	23	29	30	23	20	0.03	0.16	0.1	0.27	0.23	0.13	0.25	0.05	0.36	0.17	0.39	0.55	0.31	0.34	0.37	0.46	0.4	0.29
ENSMUSG00000062661	Ncs1	protein_coding	12	0	14	1	3	9	4	2	12	5	16	19	45	48	131	67	38	108	0.22	0	0.3	0.02	0.05	0.16	0.07	0.03	0.23	0.09	0.27	0.33	0.69	0.77	1.81	1.11	0.73	1.7
ENSMUSG00000024793	Tnfrsf25	protein_coding	0	7	2	13	21	7	12	13	8	33	17	13	16	3	0	2	0	0	0	0.5	0.13	0.58	1.13	0.66	0.82	0.74	0.45	1.91	1	0.77	0.96	0.21	0	0.1	0	0
ENSMUSG00000072407	Gm6419	processed_pseudogene	1	1	1	2	4	0	1	0	2	5	4	1	4	2	1	0	4	4	0.29	0.32	0.34	0.49	0.81	0	0.27	0	0.63	1.2	0.79	0.28	0.74	0.52	0.22	0	0.92	0.75
ENSMUSG00000029165	Agbl5	protein_coding	38	36	50	64	45	64	19	36	28	37	45	51	41	47	85	46	46	50	3.24	1.91	3.26	2.56	2.14	2.88	1.6	2.05	2.31	2.55	3.29	2.35	2.53	2.86	3.46	2.32	3.06	1.16
ENSMUSG00000061068	Mcpt4	protein_coding	0	2	0	6	0	1	2	3	1	12	3	2	0	0	0	0	0	0	0	0.2	0	0.46	0	0.09	0.17	0.25	0.1	1.15	0.25	0.17	0	0	0	0	0	0
ENSMUSG00000030717	Nupr1	protein_coding	61	20	40	73	33	31	23	2	6	16	15	28	0	3	8	8	0	1	7.42	3.44	6.29	7.76	3.74	3.71	2.83	0.3	0.95	2.01	1.44	3.53	0	0.64	1.29	0.82	0	0.15
ENSMUSG00000104358	Gm37127	TEC	27	37	20	49	52	54	34	46	23	42	59	61	18	32	26	34	17	30	0.77	1.14	0.66	1.14	1.35	1.49	0.89	1.18	0.69	1.23	1.52	1.63	0.43	0.79	0.56	0.88	0.51	0.73
ENSMUSG00000060063	Alox5ap	protein_coding	219	150	218	446	161	186	132	121	151	280	169	191	24	18	19	42	12	24	24.4	20.6	30.18	44.53	17.37	19.11	14.9	12.38	24.14	32.72	23.1	24.43	1.45	2.31	1.96	3.92	2.22	2.66
ENSMUSG00000093769	Hist2h3c1	protein_coding	0	1	1	3	8	0	6	5	0	11	3	11	2	0	0	0	0	2	0	0.07	0.07	0.13	0.38	0	0.26	0.23	0	0.55	0.14	0.5	0.08	0	0	0	0	0.08
ENSMUSG00000022861	Dgkg	protein_coding	1	3	14	5	5	15	9	1	1	16	7	3	6	1	0	0	1	0	0.04	0.1	0.51	0.11	0.15	0.46	0.33	0.03	0.04	0.4	0.18	0.07	0.16	0.03	0	0	0.04	0
ENSMUSG00000107906	Gm5580	protein_coding	2	1	1	0	0	2	1	1	0	1	3	4	0	0	1	0	3	3	0.11	0.08	0.08	0	0	0.11	0.07	0.06	0	0.07	0.17	0.26	0	0	0.05	0	0.2	0.19
ENSMUSG00000087272	Gm15409	lincRNA	1	1	6	0	5	0	1	0	0	5	4	1	0	0	0	0	0	0	0.21	0.25	1.31	0	0.82	0	0.23	0	0	1.01	0.77	0.22	0	0	0	0	0	0
ENSMUSG00000056130	Ticam2	protein_coding	108	158	131	122	112	53	76	65	29	119	88	57	431	852	870	849	483	854	4.08	6.54	5.74	3.8	3.91	1.97	2.72	2.29	1.16	4.67	2.98	2.04	13.66	28.15	24.84	29.08	19.51	27.72
ENSMUSG00000026435	Slc45a3	protein_coding	63	62	37	136	51	84	0	6	6	14	4	5	0	0	0	0	0	0	1.7	1.8	1.15	3.24	1.25	2.18	0	0.14	0.17	0.39	0.1	0.13	0	0	0	0	0	0
ENSMUSG00000020641	Rsad2	protein_coding	268	229	232	471	320	331	132	147	77	191	159	194	0	4	1	11	17	0	6.11	5.63	6.06	8.75	6.63	7.27	2.77	3	1.85	4.46	3.26	4.13	0	0.08	0.02	0.24	0.4	0
ENSMUSG00000073633	Fbxo36	protein_coding	36	29	21	21	32	25	23	25	31	30	38	61	67	53	123	69	42	110	3.38	3.1	2.29	1.6	2.97	2.5	1.85	2.25	2.86	3.09	3.27	5.79	5.58	4.63	9.56	6.3	4.29	9.49
ENSMUSG00000025810	Nrp1	protein_coding	30	39	34	128	83	88	18	46	11	41	52	35	13	22	0	14	2	22	0.73	1.02	0.95	2.63	1.92	2.2	0.4	1.13	0.3	1.08	1.23	0.87	0.28	0.5	0	0.32	0.07	0.49
ENSMUSG00000072066	6720489N17Rik	protein_coding	93	84	78	156	86	65	67	104	49	98	125	119	144	96	224	123	128	116	4.06	3.44	3.65	5.27	3.14	4.11	2.93	3.65	3.78	3.83	4.53	4.65	4.45	4.97	7.36	3.75	6.06	4.18
ENSMUSG00000051228	Nyx	protein_coding	3	9	5	0	2	4	0	0	0	4	0	4	0	3	0	0	0	0	0.05	0.16	0.09	0	0.03	0.06	0	0	0	0.07	0	0.06	0	0.04	0	0	0	0
ENSMUSG00000056529	Ptafr	protein_coding	77	49	38	120	58	37	29	17	35	85	24	28	5	22	6	21	26	14	1.83	1.25	1.04	2.32	1.25	0.85	0.63	0.36	0.88	2.05	0.51	0.62	0.1	0.45	0.11	0.45	0.64	0.29
ENSMUSG00000092384	Gm4189	processed_transcript	1	1	1	5	5	3	1	0	1	1	2	4	2	0	2	1	3	1	0.31	0.33	0.35	1.05	1.39	0.88	0.28	0	0.32	0.31	0.55	1.14	0.51	0	0.46	0.28	0.93	0.22
ENSMUSG00000054304	D130007C19Rik	pseudogene	0	4	3	16	9	15	4	3	7	7	10	9	13	20	12	10	9	11	0	0.26	0.21	0.78	0.49	0.86	0.22	0.15	0.44	0.43	0.54	0.5	0.65	1.03	0.54	0.54	0.56	0.54
ENSMUSG00000060550	H2-Q7	protein_coding	2773	2543	2224	3658	3038	2763	2904	2903	1776	3539	3933	3963	2912	3991	2991	4237	3864	5227	168.88	154.8	149.01	172.48	158.06	152.74	151.9	144	104.1	211.31	200.79	212.47	139.07	194.71	123.97	210.87	230.59	238.26
ENSMUSG00000097455	Gm26891	antisense	2	3	6	26	15	8	0	3	6	4	14	3	4	15	6	7	5	3	0.08	0.12	0.23	0.71	0.45	0.27	0	0.1	0.22	0.15	0.43	0.11	0.1	0.44	0.16	0.21	0.16	0.1
ENSMUSG00000002699	Lcp2	protein_coding	430	352	321	616	390	524	148	168	147	250	235	226	16	40	31	30	39	41	15.3	11.51	12.65	14.71	11.9	13.39	3.47	5.46	5.77	9.65	6.59	5.61	0.96	1.09	1.09	0.64	1.98	2.94
ENSMUSG00000044751	Gm12231	processed_pseudogene	4	4	6	11	6	4	6	3	3	9	4	9	7	13	15	7	6	11	0.62	0.63	0.92	1.26	0.71	0.54	0.74	0.36	0.42	1.26	0.52	1.12	0.8	1.53	1.55	0.91	0.83	1.33
ENSMUSG00000028476	Reck	protein_coding	0	1	8	12	1	4	15	0	7	20	13	14	3	3	16	13	5	17	0	0.02	0.18	0.26	0.02	0.07	0.27	0	0.14	1.42	0.23	0.27	0.05	0.05	0.23	0.23	0.1	0.28
ENSMUSG00000104103	Gm9517	processed_pseudogene	5	5	3	5	10	5	10	3	0	10	7	8	2	9	9	5	8	2	0.53	0.55	0.32	0.4	0.94	0.54	0.94	0.24	0	1.07	0.69	0.75	0.21	0.85	0.74	0.49	0.85	0.22
ENSMUSG00000095923	Ighv1-37	IG_V_gene	0	23	6	6	6	17	2	7	0	8	5	11	3	8	0	3	1	0	0	8.22	2.19	1.6	1.92	5.39	0.73	2	0	2.71	1.35	3.37	0.92	2.16	0	0.76	0.34	0
ENSMUSG00000047293	Gpr15	protein_coding	16	6	0	4	8	5	0	8	3	9	3	12	3	11	8	9	4	7	1.12	0.45	0	0.23	0.51	0.34	0	0.5	0.22	0.65	0.19	0.79	0.18	0.67	0.42	0.57	0.29	0.42
ENSMUSG00000069917	Hba-a2	protein_coding	17786	20814	10994	58194	26746	51028	23232	22785	7423	33183	17651	49836	8	2006	238	295	549	206	3245.9	4096.25	2303.86	8635.78	4430.05	8950.02	3892.08	3715.78	1425.76	6179.25	2889.43	8462.32	1.18	316.54	32.5	48.58	103.97	31.93
ENSMUSG00000062611	Rps3a2	processed_pseudogene	2272	2595	2924	3319	3229	6415	3151	3313	3266	3327	3614	8906	4680	4142	5942	4802	3641	11235	273.44	336.81	404.29	325.11	352.86	742.48	348.28	356.36	414.14	409.03	390.52	998.41	469.02	431.5	535.97	520.85	455.61	1152.24
ENSMUSG00000078249	Hmga1-rs1	protein_coding	284	706	235	691	652	590	336	531	196	476	560	597	322	641	560	580	460	851	17.41	45.35	14.81	41.31	34.07	31.27	24.12	26.06	17.44	49.19	40.33	45.23	14.72	30.45	29.42	32.58	26.28	57.95
ENSMUSG00000025537	Phkg1	protein_coding	1	11	4	6	0	4	0	4	2	8	2	5	2	3	5	4	2	1	0.15	0.81	0.19	0.29	0	0.35	0	0.15	0.18	0.53	0.16	0.18	0.17	0.13	0.21	0.15	0.09	0.12
ENSMUSG00000113404	AC164441.2	lincRNA	4	4	7	13	9	11	4	0	0	6	2	3	0	3	0	0	0	1	0.14	0.14	0.27	0.34	0.25	0.33	0.12	0	0	0.21	0.07	0.08	0	0.08	0	0	0	0.03
ENSMUSG00000055546	Timd4	protein_coding	53	79	54	139	92	102	20	11	7	10	19	33	2	0	0	0	0	0	2.14	3.45	2.51	4.58	3.38	3.97	0.74	0.4	0.3	0.41	0.69	1.24	0.07	0	0	0	0	0
ENSMUSG00000110720	AC153954.1	processed_pseudogene	22	11	64	59	44	56	8	4	20	16	12	36	17	9	58	32	20	84	3.18	1.73	10.63	6.94	5.75	7.78	1.06	0.52	3.04	2.37	1.56	4.85	2.05	1.14	6.31	4.12	3.03	10.34
ENSMUSG00000112895	AC122317.3	TEC	4	27	7	17	1	12	8	8	4	13	12	14	4	24	9	5	2	10	0.1	0.71	0.2	0.34	0.02	0.28	0.18	0.18	0.1	0.33	0.26	0.31	0.08	0.51	0.17	0.11	0.05	0.21
ENSMUSG00000067878	Map7d3	protein_coding	24	17	19	15	46	19	13	4	15	10	15	31	60	57	83	54	65	88	0.72	0.55	0.66	0.44	1.46	0.55	0.57	0.11	0.64	0.5	0.41	0.87	2.05	1.68	2.07	1.46	2.12	2.27
ENSMUSG00000033883	D3Ertd254e	protein_coding	142	151	115	163	144	106	184	156	189	271	248	294	415	448	478	381	325	573	1.81	4.37	1.69	1.69	1.67	1.3	2.16	1.78	2.92	4.1	2.84	4	5.14	4.95	4.57	4.38	4.32	6.24
ENSMUSG00000097303	3110083C13Rik	lincRNA	15	20	12	32	25	11	12	12	8	13	15	27	12	11	10	2	22	13	1.65	2.38	1.52	2.87	2.5	1.17	1.22	1.18	0.93	1.46	1.49	2.77	1.1	1.05	0.83	0.2	2.52	1.22
ENSMUSG00000021636	Marveld2	protein_coding	134	137	135	258	296	235	250	264	235	310	486	366	144	76	88	159	183	206	3.89	4.19	4.4	6.43	8.02	6.86	7.44	6.93	7.03	9.45	13.15	10.73	3.48	2.14	2.05	4.44	6.09	5.29
ENSMUSG00000107715	Gm44135	TEC	0	0	1	8	3	4	1	0	0	3	0	6	0	0	0	0	0	0	0	0	0.35	1.99	0.83	1.17	0.28	0	0	0.93	0	1.7	0	0	0	0	0	0
ENSMUSG00000052276	Ostn	protein_coding	1	2	0	2	2	2	0	1	1	1	1	5	4	7	2	8	7	14	0.06	0.14	0	0.1	0.11	0.12	0	0.06	0.07	0.06	0.06	0.29	0.21	0.38	0.09	0.46	0.46	0.76
ENSMUSG00000026360	Rgs2	protein_coding	1546	2070	2334	3068	3177	1876	688	852	503	945	1316	877	266	343	190	601	567	532	87.95	139.27	174.64	156.02	169.02	117.36	43.43	52.53	31.6	62.43	66.03	52.26	11.49	16.97	7.43	30.97	33.29	28
ENSMUSG00000019558	Slc6a8	protein_coding	0	1	3	0	2	0	0	0	0	3	9	0	0	7	0	0	3	2	0	0.03	0.11	0	0.2	0	0	0	0	0.1	0.32	0	0	0.19	0	0	0.1	0.05
ENSMUSG00000105195	Gm43584	processed_transcript	4	4	3	7	9	4	1	3	3	2	8	5	3	3	2	8	2	7	0.66	0.71	0.57	0.92	1.34	0.64	0.15	0.51	0.53	0.34	1.19	0.74	0.42	0.43	0.25	1.19	0.35	0.99
ENSMUSG00000107406	1700040L08Rik	antisense	2	1	0	0	2	1	0	0	0	3	0	3	2	1	0	0	1	0	0.38	0.21	0	0	0.34	0.18	0	0	0	0.59	0	0.53	0.32	0.16	0	0	0.2	0
ENSMUSG00000086464	Gm15835	sense_intronic	8	1	2	2	3	1	0	0	2	3	2	3	1	0	2	0	3	2	2.56	0.34	0.73	0.52	0.87	0.31	0	0	0.67	0.98	0.57	0.89	0.27	0	0.48	0	0.99	0.54
ENSMUSG00000106252	Mir684-1	miRNA	0	4	10	0	3	4	3	1	0	6	0	9	14	7	1	13	4	3	0	100.55	237.62	0	61.18	67.78	65.83	15.95	0	122.62	0	152.08	231.48	124.24	23.1	270.04	82.98	44.69
ENSMUSG00000054000	Tusc1	protein_coding	0	6	0	2	3	6	3	3	3	4	6	9	7	4	3	4	4	3	0	0.42	0	0.11	0.18	0.38	0.18	0.18	0.21	0.27	0.35	0.55	0.38	0.23	0.15	0.24	0.27	0.17
ENSMUSG00000067297	Ifit1bl2	protein_coding	27	13	14	81	41	19	35	23	9	17	37	58	0	2	5	0	4	1	0.69	0.37	0.42	1.78	1.01	0.49	0.82	0.54	0.27	0.44	0.86	1.39	0	0.05	0.1	0	0.11	0.03
ENSMUSG00000068151	A230006K03Rik	lincRNA	2	2	3	2	6	2	3	2	3	5	5	6	3	2	1	4	2	5	0.19	0.21	0.33	0.15	0.49	0.18	0.26	0.17	0.35	0.49	0.43	0.54	0.25	0.17	0.07	0.34	0.2	0.41
ENSMUSG00000026640	Plxna2	protein_coding	1	4	0	4	4	0	0	1	0	1	6	0	4	3	4	8	9	6	0.03	0.08	0	0.07	0.07	0	0	0.02	0	0.03	0.12	0	0.07	0.06	0.07	0.16	0.18	0.11
ENSMUSG00000097207	6030443J06Rik	lincRNA	34	52	8	22	33	15	24	11	15	44	30	11	14	17	30	28	33	29	0.95	1.35	0.2	0.45	0.72	0.37	0.5	0.21	0.36	1.01	0.64	0.21	0.45	0.31	0.45	0.51	0.72	0.73
ENSMUSG00000029061	Mmp23	protein_coding	0	2	2	0	0	0	0	0	0	8	0	0	0	1	1	2	4	1	0	0.14	0.14	0	0	0	0	0	0	0.87	0	0	0	0.17	0.06	0.11	0.32	0.07
ENSMUSG00000076479	Trbv26	TR_V_gene	4	3	0	4	4	0	6	1	3	13	6	3	2	0	0	0	1	1	1.34	0.99	0	1	1.22	0	1.69	0.27	0.97	4.07	1.65	0.93	0.56	0	0	0	0.35	0.28
ENSMUSG00000030917	Tmem159	protein_coding	79	46	65	70	33	28	17	20	26	31	38	33	46	51	81	36	35	53	4.78	3.24	4.65	3.45	2.46	2.08	1.13	1.16	1.66	2.02	2.29	1.86	2.32	2.85	3.67	1.98	2.76	2.97
ENSMUSG00000039246	Lyplal1	protein_coding	20	11	16	23	20	27	7	4	20	17	13	30	36	7	70	34	11	71	1.13	0.72	1.04	1.06	2.04	1.62	0.36	0.2	1.47	1.03	0.66	1.99	2.28	0.34	3.9	1.79	0.65	3.46
ENSMUSG00000046207	Pik3r6	protein_coding	29	3	5	21	2	6	0	0	4	3	4	6	61	89	120	60	30	87	0.78	0.44	0.81	0.67	0.22	0.16	0	0	0.34	0.21	0.1	0.61	2.72	2.77	2.85	2.39	1.14	3.24
ENSMUSG00000032691	Nlrp3	protein_coding	1	11	8	9	3	13	0	0	2	3	4	2	0	0	0	0	0	0	0.02	0.25	0.2	0.94	0.26	0.32	0	0	0.05	0.07	0.14	0.04	0	0	0	0	0	0
ENSMUSG00000092373	Gm20535	processed_transcript	6	3	5	5	5	3	2	1	1	6	0	5	3	2	4	0	11	7	0.43	0.23	0.41	0.29	0.33	0.21	0.13	0.06	0.08	0.44	0	0.36	0.18	0.14	0.21	0	0.82	0.43
ENSMUSG00000084349	Rpl3-ps1	processed_pseudogene	227	283	6362	7238	7076	6400	263	325	7456	7914	9173	9087	578	788	16980	13561	9468	13823	17.08	23.01	550.47	443.87	484.08	463.76	18.22	21.89	592.17	609.25	620.72	637.99	36.26	51.36	958.49	920.55	741.9	887.88
ENSMUSG00000109602	Gm45503	antisense	34	68	40	31	44	34	28	28	41	49	46	59	58	75	56	47	34	53	6.78	14.62	9.1	5.02	7.88	6.51	5.1	4.99	8.6	9.97	8.19	10.94	9.62	12.93	8.37	8.44	7.04	8.97
ENSMUSG00000048856	Slc25a47	protein_coding	1	4	5	5	10	11	4	18	5	21	17	9	26	11	15	2	9	9	0.11	0.47	0.33	0.32	0.71	1.15	0.26	1.01	0.3	1.55	0.86	0.68	1.55	0.82	0.53	0.1	0.87	0.81
ENSMUSG00000103906	Tigd5	protein_coding	1	3	2	6	4	8	2	3	2	5	7	3	15	6	5	7	1	3	0.02	0.06	0.04	0.09	0.06	0.14	0.03	0.05	0.04	0.09	0.11	0.05	0.22	0.09	0.07	0.11	0.02	0.05
ENSMUSG00000066068	Gm13611	processed_pseudogene	5	5	3	9	3	9	7	23	10	22	15	28	28	16	14	20	15	23	1.99	2.11	1.08	2.84	0.98	3.13	2.43	7.7	3.8	8.48	5.08	9.87	8.61	5.16	3.86	6.74	5.77	7.43
ENSMUSG00000066684	Pilrb1	protein_coding	126	178	100	317	210	255	32	14	16	43	29	25	0	0	0	1	0	0	12.42	17.91	11.88	23.07	18.46	25.45	2.62	1.19	1.54	4.96	2.48	2.64	0	0	0	0.21	0	0
ENSMUSG00000074811	Hps6	protein_coding	28	27	42	36	40	53	42	28	31	38	48	73	38	27	34	38	50	64	0.91	0.94	1.56	0.95	1.17	1.65	1.25	0.81	1.06	1.26	1.39	2.2	1.02	0.76	0.82	1.11	1.68	1.77
ENSMUSG00000106665	Gm43389	TEC	17	15	8	21	11	14	10	19	17	13	36	28	11	8	7	5	11	14	0.57	0.54	0.31	0.58	0.34	0.45	0.31	0.57	0.6	0.45	1.09	0.88	0.31	0.23	0.18	0.15	0.39	0.4
ENSMUSG00000052825	Gm9892	processed_pseudogene	11	5	17	45	13	16	30	19	14	49	12	41	41	42	63	21	50	43	1	0.54	1.84	3.45	1.15	1.43	2.56	1.6	1.38	4.73	0.99	3.55	3.22	3.44	4.43	1.75	4.91	3.45
ENSMUSG00000097887	Gm26542	antisense	6	9	10	6	12	11	6	4	7	6	11	14	9	14	3	5	5	10	0.44	0.72	1.01	0.36	0.94	0.78	0.41	0.28	0.79	0.47	0.83	1.23	0.58	0.89	0.17	0.49	0.38	0.73
ENSMUSG00000093334	Gm22118	miRNA	3	1	1	2	0	1	1	4	1	4	7	3	0	2	0	0	0	1	3.23	1.16	1.23	1.73	0	1.03	0.98	3.84	1.12	4.34	6.68	2.97	0	1.85	0	0	0	0.9
ENSMUSG00000080701	Gm12340	unprocessed_pseudogene	4	4	0	4	6	4	1	3	6	8	6	6	9	4	9	2	3	5	0.92	0.99	0	0.74	1.25	0.96	0.21	0.61	1.45	1.88	1.24	1.28	1.72	0.79	1.55	0.41	0.72	0.99
ENSMUSG00000042349	Ikbke	protein_coding	81	76	82	75	33	97	106	137	108	177	181	182	449	592	698	532	308	624	2.34	2.26	2.49	1.9	0.66	2.83	2.86	3.42	3.98	5.7	5.04	4.84	10.83	14.9	15.61	13.68	9.17	15.43
ENSMUSG00000097476	Gm26583	lincRNA	0	0	1	0	0	7	1	1	2	4	6	6	5	0	0	2	6	0	0	0	0.03	0	0	0.16	0.02	0.02	0.05	0.1	0.13	0.13	0.1	0	0	0.04	0.15	0
ENSMUSG00000059033	Rpl18a-ps1	processed_pseudogene	3	1	1	2	0	2	2	0	0	2	1	4	2	2	1	3	1	1	0.65	0.24	0.29	0.39	0	0.46	0.4	0	0	0.44	0.24	0.64	0.38	0.38	0.16	0.61	0.2	0.2
ENSMUSG00000067220	Cnga1	protein_coding	5	12	6	5	5	0	4	0	1	7	5	1	4	9	3	4	10	4	0.19	1.59	0.24	0.16	0.19	0	0.13	0	0.04	0.28	0.16	1.2	0.11	1.03	0.08	0.14	0.36	0.14
ENSMUSG00000038020	Rapgefl1	protein_coding	47	62	65	33	92	15	2	0	0	0	4	4	5	14	6	4	1	5	1.4	2.36	2.46	0.56	3.09	0.56	0.04	0	0	0	0.15	0.16	0.14	0.51	0.16	0.15	0.04	0.18
ENSMUSG00000028109	Hormad1	protein_coding	0	0	0	4	3	0	0	0	3	0	4	10	2	0	5	2	4	2	0	0	0	0.21	0.18	0	0	0	0.21	0	0.2	0.55	0.11	0	0.23	0.11	0.26	0.11
ENSMUSG00000015305	Sash1	protein_coding	9	21	10	48	24	35	2	6	7	6	18	5	1	4	0	3	1	5	0.18	0.27	0.22	0.46	0.26	0.47	0.02	0.09	0.09	0.07	0.19	0.12	0.01	0.1	0	0.1	0.01	0.08
ENSMUSG00000109379	Gm44550	TEC	12	8	25	18	22	9	23	19	19	31	32	36	34	10	21	11	11	11	0.51	0.37	1.23	0.63	0.86	0.37	0.9	0.73	0.86	1.36	1.23	1.44	1.21	0.37	0.67	0.42	0.49	0.4
ENSMUSG00000097751	Gm26690	lincRNA	0	0	11	7	0	0	0	0	0	0	16	4	0	1	0	0	0	1	0	0	0.54	0.26	0	0	0	0	0	0	0.63	0.17	0	0.05	0	0	0	0.03
ENSMUSG00000093956	Gm24497	snRNA	0	16	1	0	3	0	7	4	2	5	7	20	1	0	0	1	7	0	0	14.59	1.16	0	2.38	0	5.87	2.91	1.64	4.63	5.25	15.79	0.57	0.31	0	0.77	5.93	0
ENSMUSG00000100220	Gm29331	antisense	0	3	2	1	1	1	0	0	0	0	1	4	3	1	1	0	3	3	0.01	0.51	0.36	0.13	0.21	0.12	0.08	0	0	0	0.14	0.55	0.39	0.12	0.08	0	0.44	0.37
ENSMUSG00000057182	Scn3a	protein_coding	2	0	6	26	11	1	0	5	0	5	6	8	0	4	18	0	0	3	0.02	0	0.07	0.45	0.11	0.01	0	0.04	0	0.05	0.05	0.07	0	0.03	0.58	0	0	0.02
ENSMUSG00000026797	Stxbp1	protein_coding	121	106	161	108	207	127	55	35	36	48	80	70	64	65	71	53	81	96	5.2	3.47	5.44	3.45	5.68	3.67	1.47	0.91	1.39	1.55	2.18	2.08	1.8	1.83	1.78	1.45	2.76	2.74
ENSMUSG00000025936	Gm4956	transcribed_unprocessed_pseudogene	8	17	12	18	8	17	14	14	23	33	37	20	10	13	31	33	2	35	0.64	1.68	1.25	1.44	0.58	1.5	1.32	1.17	1.93	3.23	2.98	1.49	0.77	0.9	2.23	2.37	0.23	2.65
ENSMUSG00000018930	Ccl4	protein_coding	8	14	19	36	8	23	22	30	18	28	22	63	18	32	42	41	33	24	1.19	2.24	3.24	4.35	1.08	3.28	3	3.98	2.81	4.24	2.93	8.7	2.22	4.11	4.67	5.48	5.09	3.03
ENSMUSG00000053113	Socs3	protein_coding	11	20	6	15	12	27	21	27	23	32	22	70	9	0	0	1	6	0	0.38	0.74	0.24	0.42	0.37	0.89	0.66	0.83	0.83	1.12	0.68	2.23	0.26	0	0	0.03	0.21	0
ENSMUSG00000086986	Gm12103	processed_pseudogene	1	0	1	4	2	2	0	0	2	2	2	4	0	1	0	0	0	2	0.31	0	0.36	1.02	0.57	0.6	0	0	0.66	0.64	0.56	1.16	0	0.27	0	0	0	0.53
ENSMUSG00000026420	Il24	protein_coding	4	3	1	11	6	4	6	9	3	4	14	15	5	2	1	0	4	5	0.32	0.26	0.09	0.71	0.43	0.3	0.44	0.62	0.25	0.32	0.99	1.08	0.33	0.14	0.06	0	0.33	0.33
ENSMUSG00000045232	Rln3	protein_coding	4	9	16	14	14	7	9	17	8	25	19	12	1	2	2	4	5	2	0.62	1.51	2.86	1.77	1.98	1.05	1.29	2.36	1.31	3.97	2.65	1.74	0.13	0.27	0.23	0.56	0.81	0.26
ENSMUSG00000101628	Gm28177	processed_transcript	4	16	11	8	8	15	8	8	8	15	8	19	15	4	4	8	9	4	0.1	0.43	0.31	0.15	0.18	0.36	0.17	0.17	0.21	0.38	0.17	0.43	0.31	0.08	0.07	0.17	0.23	0.08
ENSMUSG00000026893	Gca	protein_coding	15	30	51	71	32	59	26	52	30	61	66	43	159	118	211	231	166	230	0.39	1.13	1.52	1.5	0.76	1.48	0.83	2.69	0.82	1.62	1.54	1.04	4.65	3.56	4.11	5.41	4.49	5.1
ENSMUSG00000029088	Kcnip4	protein_coding	5	11	0	2	0	2	1	0	1	3	8	0	1	0	3	0	0	2	0.21	0.5	0	0.07	0	0.08	0.04	0	0.04	0.13	0.3	0	0.03	0	0.1	0	0	0.1
ENSMUSG00000083282	Ctsf	protein_coding	16	2	3	9	3	7	0	0	0	3	1	1	0	0	0	0	0	0	0.72	0.1	0.15	0.33	0.12	0.3	0	0	0	0.14	0.04	0.04	0	0	0	0	0	0
ENSMUSG00000090232	Gm16132	sense_intronic	5	2	2	5	3	1	2	2	0	6	1	3	2	2	1	1	8	7	0.83	0.36	0.38	0.68	0.45	0.16	0.31	0.3	0	1.02	0.15	0.47	0.28	0.29	0.12	0.15	1.38	0.99
ENSMUSG00000024397	Aif1	protein_coding	245	244	167	514	339	368	62	45	39	80	79	69	158	82	65	119	95	45	30.91	34.48	22.29	53.29	39.12	45.45	6.41	4.5	6.25	9.37	9.73	7.95	18.61	9.58	6.58	12.07	12.2	5.65
ENSMUSG00000002289	Angptl4	protein_coding	7	20	27	26	38	17	1	6	4	7	11	4	59	38	49	23	26	10	0.22	1.03	1.34	1.01	1.59	0.68	0.04	0.62	0.2	0.29	0.46	0.18	2.26	1.51	1.74	0.89	1.26	0.44
ENSMUSG00000068758	Il3ra	protein_coding	33	9	25	38	46	17	16	24	19	35	21	39	19	28	14	13	27	18	2.13	0.63	1.86	2	2.7	1.06	0.95	1.39	1.3	2.31	1.22	2.35	1.02	1.57	0.68	0.76	1.82	0.99
ENSMUSG00000016024	Lbp	protein_coding	0	0	0	4	0	0	0	2	0	8	2	5	0	0	0	4	0	0	0	0	0	0.2	0	0	0	0.06	0	0.34	0.06	0.16	0	0	0	0.2	0	0
ENSMUSG00000039670	Oxld1	protein_coding	12	10	3	21	18	8	12	7	8	17	10	18	14	11	10	9	20	12	2.13	1.28	0.4	2	1.96	1.14	1.38	0.73	0.99	2.03	1.05	1.96	1.36	1.11	0.88	1.08	2.53	1.5
ENSMUSG00000036473	Tbc1d24	protein_coding	0	1	4	23	5	5	3	0	1	7	1	4	10	16	25	16	4	48	0	0.27	0.6	0.67	0.05	0.51	0.03	0	0.01	0.08	0.22	0.04	0.12	0.2	1.16	0.73	0.29	1.11
ENSMUSG00000007033	Hspa1l	protein_coding	8	13	11	23	4	5	5	8	9	6	16	19	2	11	2	4	2	8	0.28	0.5	0.46	0.65	0.12	0.16	0.17	0.25	0.33	0.22	0.52	0.64	0.06	0.33	0.06	0.12	0.07	0.23
ENSMUSG00000107798	Gm44064	TEC	0	0	0	5	0	12	2	2	0	8	0	7	0	4	0	1	3	2	0	0	0	0.34	0	0.98	0.16	0.15	0	0.69	0	0.55	0	0.29	0	0.08	0.26	0.14
ENSMUSG00000087621	1700003G18Rik	processed_transcript	2	2	1	7	1	11	2	7	0	6	8	5	12	18	3	10	6	4	0.31	0.16	0.09	0.43	0.07	0.8	0.14	0.75	0	0.46	0.54	0.35	0.76	1.18	0.17	0.76	0.47	0.26
ENSMUSG00000015093	Clic3	protein_coding	0	4	1	0	0	4	0	0	1	3	2	5	2	0	0	0	0	0	0	0.75	0.15	0	0	0.89	0	0	0.11	0.4	0.18	0.48	0.37	0	0	0	0	0
ENSMUSG00000076757	Tcrg-C4	TR_C_gene	1	4	14	14	15	16	11	3	23	25	13	31	1	0	0	0	0	3	0.09	0.41	1.52	1.07	1.28	1.45	0.95	0.25	2.29	2.41	1.1	2.72	0.08	0	0	0	0	0.24
ENSMUSG00000039063	Echdc3	protein_coding	26	42	28	39	32	25	39	29	33	34	85	43	1	2	3	22	9	13	2.14	2.88	2.74	2.9	2.72	1.69	2.72	2.18	2.14	2.92	5.36	3.68	0.04	0.2	0.11	1.69	0.78	0.85
ENSMUSG00000028678	Kif2c	protein_coding	113	155	126	60	28	38	8	11	24	44	2	30	60	69	200	52	35	67	3.46	5.12	4.72	1.5	0.84	1.2	0.22	0.55	1.19	1.52	0.12	0.99	1.53	1.83	5.06	1.43	1.3	1.75
ENSMUSG00000105480	Igkv13-78-1	IG_V_pseudogene	23	19	17	43	33	41	9	14	9	19	17	15	2	1	0	4	1	2	18.06	16.11	15.31	27.29	23.45	30.81	6.47	9.82	7.37	15.11	11.88	10.86	1.3	0.68	0	2.83	0.81	1.32
ENSMUSG00000109904	Gm45819	TEC	0	8	10	9	7	12	6	6	1	4	14	8	35	18	26	24	4	18	0	0.44	0.58	0.37	0.32	0.59	0.28	0.27	0.05	0.21	0.64	0.38	1.48	0.79	0.99	1.1	0.21	0.78
ENSMUSG00000069516	Lyz2	protein_coding	3284	3506	3768	6450	2846	3051	1264	1361	1473	2754	1295	2428	88	68	99	376	75	136	225.96	260.07	297.82	361.28	177.82	201.9	79.9	83.68	106.86	193.63	80.04	155.71	5.04	4.05	5.1	23.31	5.37	7.98
ENSMUSG00000108689	Gm45354	TEC	3	6	2	0	3	5	9	4	0	17	1	12	0	2	10	0	7	6	0.1	0.22	0.08	0	0.09	0.16	0.28	0.12	0	0.59	0.03	0.38	0	0.06	0.26	0	0.25	0.17
ENSMUSG00000109061	Map2k7	protein_coding	3	2	0	5	0	0	0	0	0	11	4	0	0	0	0	0	0	0	0.1	0.05	0	0.11	0	0	0	0	0	0.33	0.11	0	0	0	0	0	0	0
ENSMUSG00000083878	Gm12034	processed_pseudogene	1	1	1	4	0	2	3	0	5	6	4	8	0	4	1	3	1	3	0.29	0.31	0.33	0.93	0	0.55	0.79	0	1.52	1.73	1.03	2.13	0	0.87	0.21	0.77	0.3	0.73
ENSMUSG00000040596	Pogk	protein_coding	97	61	67	102	49	32	66	56	31	82	87	64	192	141	227	143	120	157	0.95	0.68	0.83	0.84	0.44	0.3	0.68	0.69	0.38	0.89	0.88	0.72	1.74	1.47	1.98	1.39	1.31	1.57
ENSMUSG00000030223	Ptpro	protein_coding	44	51	30	55	15	26	15	6	11	22	9	22	1	0	1	0	2	3	1.77	2.97	1.11	1.86	0.87	0.82	0.48	0.63	0.77	0.71	0.6	0.96	0.03	0	0.02	0	0.07	0.08
ENSMUSG00000112500	AC160146.1	lincRNA	7	1	1	0	1	0	0	0	1	1	4	3	0	0	0	0	0	0	0.37	0.06	0.06	0	0.05	0	0	0	0.06	0.05	0.19	0.15	0	0	0	0	0	0
ENSMUSG00000083209	Gm11969	processed_pseudogene	1	5	7	11	18	9	8	5	12	12	24	9	12	5	10	3	8	11	0.32	1.72	2.57	2.86	5.22	2.76	2.35	1.43	4.03	3.91	6.87	2.67	3.19	1.38	2.4	0.86	2.65	2.99
ENSMUSG00000076848	Trav15-2-dv6-2	TR_V_gene	0	0	1	2	0	0	1	0	0	2	2	6	0	0	0	0	0	0	0	0	0.35	0.49	0	0	0.28	0	0	0.62	0.49	1.69	0	0	0	0	0	0
ENSMUSG00000103006	4933417C20Rik	TEC	14	18	14	31	18	22	52	27	17	63	38	45	59	52	67	42	72	64	0.66	0.92	0.76	1.19	0.77	1	2.26	1.14	0.85	3.04	1.61	1.98	2.32	2.13	2.37	1.79	3.54	2.58
ENSMUSG00000111862	AC160052.1	sense_intronic	118	129	72	259	231	196	149	136	100	188	228	165	56	44	52	42	67	97	8.6	10.13	6.03	15.36	15.28	13.74	9.97	8.86	7.68	14	14.92	11.2	3.4	2.78	2.84	2.76	5.08	6.03
ENSMUSG00000097224	Gm26716	antisense	8	13	3	20	9	20	1	2	0	5	4	0	0	1	0	0	0	0	2.18	3.67	1.02	4.16	2.19	4.91	0.2	0.41	0.13	1.31	1.03	0	0	0.23	0	0	0	0
ENSMUSG00000027253	Lrp4	protein_coding	12	21	4	53	20	33	3	4	1	6	5	5	1	2	0	4	0	1	0.13	0.33	0.05	0.46	0.23	0.34	0.03	0.04	0.01	0.07	0.05	0.05	0.01	0.02	0	0.04	0	0.01
ENSMUSG00000095115	Itpripl2	protein_coding	11	12	12	40	30	14	15	2	2	9	9	15	3	10	8	10	9	11	0.14	0.16	0.17	0.4	0.34	0.17	0.17	0.02	0.03	0.11	0.1	0.17	0.03	0.11	0.07	0.11	0.12	0.12
ENSMUSG00000111090	AC153912.3	TEC	0	4	10	6	0	2	6	7	3	15	3	12	16	11	29	23	11	33	0	0.12	0.31	0.13	0	0.05	0.15	0.17	0.09	0.42	0.07	0.31	0.37	0.27	0.59	0.57	0.31	0.76
ENSMUSG00000081471	Gm14735	processed_pseudogene	0	1	0	2	0	2	1	0	0	2	3	2	1	0	0	2	0	0	0	0.03	0	0.05	0	0.05	0.03	0	0	0.06	0.08	0.05	0.02	0	0	0.05	0	0
ENSMUSG00000113898	AC166827.2	processed_pseudogene	4	14	15	10	15	7	4	5	10	2	17	17	10	5	11	11	14	12	0.19	0.72	0.82	0.39	0.65	0.32	0.18	0.21	0.5	0.1	0.73	0.76	0.4	0.21	0.39	0.47	0.69	0.49
ENSMUSG00000052852	Reep1	protein_coding	11	1	7	2	8	1	0	2	2	11	0	1	8	11	17	12	12	11	0.24	0.03	0.18	0.04	0.16	0.02	0	0.04	0.1	0.25	0	0.02	0.15	0.21	0.28	0.24	0.27	0.21
ENSMUSG00000041842	Fhdc1	protein_coding	0	0	1	5	2	2	0	3	0	2	6	3	3	0	0	2	0	0	0	0	0.02	0.14	0.04	0.06	0	0.04	0	0.11	0.09	0.04	0.14	0	0	0.03	0	0
ENSMUSG00000103030	E330011M16Rik	TEC	0	1	0	0	1	1	0	2	0	8	0	2	6	0	4	0	0	1	0	0.06	0	0	0.05	0.05	0	0.09	0	0.42	0	0.09	0.25	0	0.15	0	0	0.04
ENSMUSG00000004698	Hdac9	protein_coding	3189	2693	2076	3737	4125	2784	1485	1557	1355	1979	2762	1909	997	1684	1603	1889	1332	2388	71.55	64.49	52.91	66.3	82.02	56.67	29.79	29.09	32.38	44.32	54.18	38.28	18.14	34.06	26.57	37.61	30.34	44.67
ENSMUSG00000031155	Pim2	protein_coding	172	178	219	324	332	396	213	191	127	298	222	268	348	376	281	431	437	331	7.65	8.45	11	12.21	13.61	17.45	8.6	7.65	6.01	13.61	8.68	12.16	13.38	15.06	9.31	18.23	21.14	12.68
ENSMUSG00000027536	Chmp4c	protein_coding	7	13	8	22	12	17	11	20	22	21	35	30	19	31	29	20	34	19	0.14	0.29	0.18	0.35	0.23	0.3	0.2	0.35	0.43	0.45	0.63	0.58	0.32	0.48	0.4	0.36	0.72	0.33
ENSMUSG00000048478	Spata33	protein_coding	3	0	0	1	7	0	0	0	0	0	0	8	3	5	8	2	4	4	1.28	0	0	0.35	0.26	0	0	0	0	0	0	0.89	0.53	0.47	0.68	0.24	0.12	0.08
ENSMUSG00000028989	Angptl7	protein_coding	13	8	3	24	7	5	1	6	0	5	8	3	11	2	6	3	2	10	0.53	0.35	0.14	0.8	0.26	0.2	0.04	0.22	0	0.21	0.29	0.11	0.37	0.07	0.18	0.11	0.08	0.35
ENSMUSG00000028494	Plin2	protein_coding	538	427	353	623	478	451	239	273	212	317	434	341	160	198	107	152	154	146	30.59	24.8	20.62	27.1	25.15	21.42	14.5	12.63	11.9	17.55	21.78	17.23	6.46	9.88	3.89	8.91	8.15	6.99
ENSMUSG00000094365	Gm21982	processed_transcript	54	44	31	64	65	55	23	45	34	65	51	43	31	61	96	29	38	77	1.22	1.08	0.8	1.17	1.33	1.2	0.47	0.92	0.81	1.5	1.03	0.91	0.57	1.2	1.63	0.59	0.9	1.48
ENSMUSG00000047678	Gpr82	protein_coding	10	4	14	6	6	6	0	4	5	8	3	7	1	4	4	1	2	2	0.35	0.15	0.56	0.17	0.19	0.2	0	0.13	0.18	0.29	0.09	0.23	0.03	0.12	0.1	0.03	0.07	0.06
ENSMUSG00000062593	Lilrb4a	protein_coding	66	85	5	171	13	118	19	27	0	43	61	40	937	737	1187	686	247	1087	4.12	5.76	0.29	8.46	0.65	6.86	0.83	1.15	0	2.79	3.45	2.13	47.05	39.06	55.09	37.71	15.47	56.2
ENSMUSG00000034212	Ankmy1	protein_coding	12	1	5	9	0	6	0	7	3	12	6	6	0	2	8	0	1	0	0.32	0.05	0.18	0.27	0	0.18	0	0.19	0.11	0.52	0.14	0.15	0	0.05	0.21	0	0.05	0
ENSMUSG00000102594	Gm38381	TEC	0	1	5	4	0	8	0	1	1	0	5	8	0	0	0	0	0	3	0	0.04	0.22	0.13	0	0.3	0	0.03	0.04	0	0.17	0.29	0	0	0	0	0	0.1
ENSMUSG00000081453	Gm6767	processed_pseudogene	4	6	12	12	10	11	0	11	7	9	10	13	18	9	13	12	11	16	0.25	0.45	0.9	0.63	0.56	0.68	0	0.63	0.51	0.59	0.57	0.77	0.97	0.53	0.62	0.7	0.77	0.91
ENSMUSG00000036030	Prtg	protein_coding	0	3	0	0	0	0	0	4	1	8	11	0	1	0	0	1	4	0	0	0.03	0	0	0	0	0	0.03	0.01	0.08	0.09	0	0.01	0	0	0.01	0.04	0
ENSMUSG00000035314	Gdpd5	protein_coding	7	7	20	0	12	11	1	10	8	11	7	20	15	2	14	11	6	7	0.17	0.18	0.88	0	0.32	0.27	0.03	0.62	0.75	0.38	0.17	0.48	0.9	0.08	0.56	0.28	0.15	0.11
ENSMUSG00000030167	Klrc1	protein_coding	50	40	66	164	41	71	81	32	65	129	36	117	0	1	1	0	5	2	3.04	1.94	4.31	6.11	1.9	3.53	3.31	1.52	3.07	6.24	1.45	4.86	0	0.12	0.11	0	0.21	0.25
ENSMUSG00000087662	Gm11373	lincRNA	0	1	3	0	1	0	0	0	0	5	1	1	1	0	0	0	0	0	0	0.03	0.11	0	0.03	0	0	0	0	0.16	0.03	0.03	0.03	0	0	0	0	0
ENSMUSG00000113238	AC154552.2	lincRNA	5	5	6	4	8	11	7	8	10	10	20	13	13	11	4	4	7	11	0.6	0.65	0.83	0.39	0.87	1.27	0.77	0.86	1.26	1.23	2.16	1.45	1.3	1.14	0.36	0.43	0.87	1.12
ENSMUSG00000075015	Gm10801	protein_coding	77	0	1	0	0	1	0	2	1	2	0	15	1	0	2	0	1	0	15.68	0	0.24	0	0	0.2	0	0.37	0.22	0.46	0	2.77	0.18	0	0.31	0	0.21	0
ENSMUSG00000027961	Lrrc39	protein_coding	24	38	26	51	66	40	30	36	17	27	65	39	22	49	31	22	35	18	0.68	1.14	0.83	1.19	1.71	1.09	0.77	0.91	0.5	0.76	1.64	1.04	0.51	1.22	0.66	0.57	1.01	0.42
ENSMUSG00000029925	Tbxas1	protein_coding	194	125	79	283	136	200	8	18	5	18	25	8	0	0	7	0	0	0	8.18	6.06	3.67	9.73	5.21	8.87	0.14	0.56	0.86	0.72	0.93	0.78	0	0	0.23	0	0	0
ENSMUSG00000055137	Sugct	protein_coding	15	10	3	14	7	8	14	8	6	9	23	15	11	13	15	8	16	10	1.29	0.91	0.21	0.9	0.56	1.5	1.24	0.81	0.42	1.45	2.81	1.45	0.78	1.58	0.91	0.85	1.54	0.74
ENSMUSG00000015202	Cnksr3	protein_coding	31	43	27	112	74	48	78	63	40	123	90	61	3	10	4	37	23	20	1	1.56	0.99	3.09	2.27	1.58	2.42	1.82	1.34	4.24	2.77	1.95	0.09	0.3	0.1	1.11	0.82	0.54
ENSMUSG00000087384	Gm15558	antisense	6	0	3	5	2	3	3	0	1	5	7	0	1	2	4	0	0	1	0.26	0	0.15	0.18	0.08	0.13	0.12	0	0.05	0.22	0.27	0	0.04	0.08	0.13	0	0	0.04
ENSMUSG00000022468	Endou	protein_coding	747	643	511	443	692	293	108	170	97	164	294	122	31	54	42	51	98	58	27.2	25.24	21.37	13.14	22.89	10.26	3.61	5.53	3.72	6.1	9.62	4.14	0.94	1.7	1.15	1.67	3.71	1.8
ENSMUSG00000076614	Ighg1	IG_C_gene	5	22	217	306	36	117	43	54	28	124	7	159	28	109	166	86	62	202	0.18	1.86	20.78	20.68	2.72	8.85	1.58	2.15	2.05	9.52	0.54	11.61	0.86	5.27	5.97	4.04	2.63	7.54
ENSMUSG00000028544	Slc5a9	protein_coding	1	0	5	23	8	0	4	4	8	7	21	6	12	8	7	8	18	16	0.03	0	0.68	1.37	0.39	0	0.33	0.27	0.26	0.75	1.28	0.47	0.81	0.54	0.45	0.67	0.86	1.33
ENSMUSG00000061972	Olfr99	protein_coding	37	38	37	68	76	56	37	46	52	42	95	75	21	40	50	37	24	52	2.72	2.7	2.77	2.95	3.99	3.53	2.28	2.66	3.63	2.4	4.96	3.63	0.86	2.2	2.17	1.73	1.61	3.47
ENSMUSG00000040084	Bub1b	protein_coding	274	295	266	156	249	134	50	63	84	77	155	86	121	298	430	171	135	338	6.8	7.91	7.9	3.52	6.5	4.29	1.08	1.33	2.09	2.22	3.88	2.14	2.37	6.08	7.58	4.06	3.31	7.09
ENSMUSG00000081605	Gm15953	processed_pseudogene	0	0	0	7	2	15	6	3	2	3	11	10	5	1	4	0	5	0	0	0	0	0.29	0.09	0.74	0.28	0.14	0.11	0.16	0.51	0.48	0.21	0.04	0.15	0	0.27	0
ENSMUSG00000029516	Cit	protein_coding	365	270	268	300	270	218	86	131	112	185	202	116	311	240	496	229	151	389	9.89	4.71	5.77	4.9	3.42	3.97	1.24	2.94	3.36	6.73	4.02	2.62	5.95	5.86	9.37	6.58	4.27	10.4
ENSMUSG00000019992	Mtfr2	protein_coding	71	63	41	11	27	22	13	16	10	15	22	29	32	45	159	39	11	62	3.14	3.12	2.09	0.5	1.09	0.94	0.68	0.63	0.64	0.75	0.88	1.31	1.18	1.73	5.28	1.56	0.51	2.4
ENSMUSG00000062148	Ear6	protein_coding	2	0	0	23	4	0	12	2	0	25	5	5	0	0	0	3	0	0	0.27	0	0	2.54	0.49	0	1.5	0.24	0	3.46	0.61	0.63	0	0	0	0.37	0	0
ENSMUSG00000097457	2310031A07Rik	lincRNA	3	3	0	7	9	3	6	10	7	2	12	30	4	3	8	0	9	14	0.25	0.27	0	0.53	0.77	0.23	0.49	0.84	0.73	0.23	1	2.61	0.34	0.22	0.53	0	0.88	1.12
ENSMUSG00000072955	Tmsb15l	protein_coding	61	58	31	25	145	36	41	33	23	13	29	124	91	24	147	62	44	68	7.06	7.27	4.18	2.34	15.3	4.03	4.42	3.4	2.82	1.59	2.98	13.39	8.83	2.37	12.82	6.51	5.27	6.73
ENSMUSG00000105019	Gm43547	TEC	3	1	2	3	6	4	0	0	3	3	4	2	2	2	0	1	3	5	1.07	0.39	0.82	0.87	1.95	1.37	0	0	1.13	1.09	1.28	0.66	0.59	0.62	0	0.32	1.11	1.52
ENSMUSG00000034071	Zfp551	protein_coding	16	42	33	22	12	23	11	27	33	21	63	38	18	21	39	6	11	35	0.61	1.59	1.32	0.6	0.37	0.75	0.4	0.86	1.33	0.76	1.96	1.21	0.51	0.61	1.05	0.24	0.39	1.08
ENSMUSG00000086127	Gm11934	processed_transcript	0	3	0	0	10	2	0	0	0	4	5	1	0	0	0	0	2	0	0	0.19	0	0	0.53	0.11	0	0	0	0.24	0.26	0.05	0	0	0	0	0.12	0
ENSMUSG00000040957	Cables1	protein_coding	0	13	13	49	21	34	18	10	23	25	20	48	0	5	3	6	16	1	0	0.37	0.4	1.06	0.51	0.87	0.44	0.24	0.64	0.68	0.48	1.19	0	0.11	0.06	0.14	0.44	0.02
ENSMUSG00000027778	Ift80	protein_coding	304	283	320	374	249	250	178	261	155	278	279	319	259	370	351	388	292	377	7.07	6.29	8.25	6.76	5.34	5.18	4.01	5.08	4.26	6.16	6.03	6.8	5.2	6.87	5.84	8.42	7.1	8.26
ENSMUSG00000104819	4930515G16Rik	processed_pseudogene	14	10	14	12	14	8	3	1	4	7	4	5	0	1	4	4	0	1	1.01	0.78	1.16	0.71	0.92	0.56	0.2	0.06	0.31	0.52	0.26	0.34	0	0.06	0.22	0.26	0	0.06
ENSMUSG00000055945	Prr18	protein_coding	3	0	0	5	0	0	0	1	3	4	0	10	1	1	0	2	2	3	0.08	0	0	0.11	0	0	0	0.02	0.08	0.11	0	0.25	0.02	0.02	0	0.05	0.06	0.07
ENSMUSG00000079671	2610203C22Rik	processed_transcript	9	5	1	6	9	7	3	0	4	7	7	2	6	3	0	7	5	7	0.93	0.43	0.08	0.36	0.77	0.67	0.2	0	0.31	0.76	0.46	0.14	0.43	0.19	0	0.46	0.38	0.44
ENSMUSG00000028464	Tpm2	protein_coding	0	0	3	3	8	3	4	0	2	1	10	6	3	0	1	1	2	16	0	0	0.31	0.26	0.52	0.23	0.29	0	0.17	0.08	0.71	0.51	0.24	0	0.06	0.07	0.16	1.28
ENSMUSG00000097103	Gm2885	lincRNA	10	7	4	2	4	0	0	0	0	1	2	1	0	0	0	6	9	4	0.62	0.47	0.29	0.1	0.23	0	0	0	0	0.06	0.11	0.06	0	0	0	0.34	0.58	0.21
ENSMUSG00000108176	Gm43965	TEC	2	0	0	3	1	3	0	1	0	2	2	2	2	0	7	1	1	0	0.24	0	0	0.3	0.11	0.35	0	0.11	0	0.25	0.22	0.23	0.2	0	0.63	0.11	0.13	0
ENSMUSG00000035769	Xylb	protein_coding	5	5	2	8	6	1	2	3	2	4	4	6	6	12	13	7	10	15	0.18	0.2	0.08	0.24	0.2	0.04	0.07	0.1	0.05	0.15	0.13	0.2	0.16	0.38	0.31	0.2	0.27	0.47
ENSMUSG00000087429	Gm16235	antisense	0	0	0	2	1	4	0	2	1	1	9	1	0	0	2	0	1	0	0	0	0	0.57	0.33	2.15	0	0.62	0.35	0.78	2.77	0.69	0	0	0.51	0	0.36	0
ENSMUSG00000084804	1700095J12Rik	antisense	0	2	4	2	5	4	0	1	0	2	2	2	0	2	10	3	4	5	0	0.28	0.6	0.21	0.59	0.5	0	0.12	0	0.27	0.23	0.24	0	0.23	0.98	0.35	0.54	0.56
ENSMUSG00000027533	Fabp5	protein_coding	32	40	31	53	59	47	18	23	16	21	23	44	108	133	212	109	105	163	2.46	3.87	3.32	3.55	5.08	4.25	1.56	1.9	1.39	2.01	1.94	3.36	7.93	10.16	14.48	8.86	9.99	12.8
ENSMUSG00000058101	1700084J12Rik	transcribed_processed_pseudogene	2	1	2	1	0	2	0	0	0	2	2	1	0	0	0	2	0	0	0.09	0.05	0.15	0.04	0	0.09	0	0	0	0.09	0.08	0.04	0	0	0	0.08	0	0
ENSMUSG00000005533	Igf1r	protein_coding	18	36	22	93	33	43	71	33	37	98	54	63	39	40	25	49	54	45	0.29	0.64	0.3	1.1	0.37	0.54	0.59	0.46	0.41	1.98	0.56	0.6	0.24	1.25	0.46	0.33	0.57	0.66
ENSMUSG00000114045	AC152061.1	TEC	9	2	7	29	21	17	25	8	7	46	11	8	21	24	12	34	25	21	0.29	0.07	0.26	0.76	0.61	0.53	0.74	0.23	0.24	1.51	0.32	0.24	0.56	0.67	0.29	0.99	0.84	0.58
ENSMUSG00000019971	Cep290	protein_coding	47	45	45	142	97	66	24	65	62	79	84	70	146	126	224	225	155	235	0.72	1.01	0.66	1.72	1.14	1.58	0.6	0.85	0.68	1.2	1.06	1.24	1.77	1.96	2.1	2.8	2.37	2.66
ENSMUSG00000100514	Gm12960	processed_pseudogene	0	4	3	8	11	11	4	7	2	0	23	8	3	0	0	6	6	0	0	0.39	0.26	0.58	0.88	0.89	0.3	0.53	0.17	0	1.76	0.64	0.21	0	0	0.47	0.52	0
ENSMUSG00000097073	9430037G07Rik	lincRNA	9	3	0	0	0	5	0	0	0	3	1	2	1	7	10	13	7	6	0.24	0.11	0	0	0	0.14	0	0	0	0.12	0.03	0.07	0.04	0.18	0.29	0.38	0.24	0.17
ENSMUSG00000085192	Gm12195	antisense	14	10	6	19	12	20	17	25	15	32	21	34	12	9	11	20	13	20	3.13	2.41	1.54	3.46	2.44	4.3	3.49	5	3.53	7.3	4.21	7.07	2.23	1.74	1.84	4.03	3.02	3.81
ENSMUSG00000050323	Ndufaf6	protein_coding	6	9	6	11	8	11	14	13	10	29	19	10	25	23	28	21	24	20	0.77	0.83	1.25	1.25	1.21	0.91	1.09	1.47	1.22	4.38	1.67	0.88	2.11	1.69	2.29	1.87	2.89	2.1
ENSMUSG00000044086	Lmod3	protein_coding	8	2	0	0	4	3	4	7	1	4	8	11	3	7	8	6	5	9	0.32	0.09	0	0	0.14	0.11	0.15	0.25	0.04	0.16	0.29	0.41	0.1	0.24	0.24	0.21	0.21	0.3
ENSMUSG00000041930	Fam222a	protein_coding	36	9	5	32	23	30	8	12	7	15	22	9	14	10	12	3	1	8	1.37	0.29	0.17	0.97	0.62	0.86	0.22	0.44	0.22	0.45	0.59	0.27	0.57	0.38	0.46	0.23	0.03	0.29
ENSMUSG00000102143	Gm38057	TEC	35	8	26	32	30	26	18	43	36	45	63	46	16	32	43	21	37	46	0.95	0.23	0.81	0.71	0.74	0.68	0.45	1.04	1.03	1.25	1.53	1.16	0.36	0.75	0.87	0.51	1.04	1.06
ENSMUSG00000042770	Hebp1	protein_coding	183	207	95	360	216	257	52	24	12	51	43	39	4	0	5	8	5	11	15.96	19.4	10.68	25.37	16.61	23.53	4.23	1.87	1.1	4.54	3.46	3.17	0.47	0	0.44	0.63	0.45	0.82
ENSMUSG00000074802	Gas2l3	protein_coding	87	102	101	71	52	32	18	38	19	49	64	8	84	51	117	60	100	75	1.72	1.89	2.4	1.64	1.54	0.39	0.21	0.61	0.89	1.2	2.01	0.09	1.47	1.06	1.47	0.72	2.1	1.18
ENSMUSG00000021013	Ttc8	protein_coding	16	7	20	11	19	23	7	13	10	12	33	6	87	80	116	57	43	84	1.45	0.56	1.43	0.43	0.82	1.2	0.25	1.09	0.46	1.05	1.15	0.22	3.15	3.41	3.95	2.6	2.48	3.83
ENSMUSG00000076431	Sox4	protein_coding	35	42	34	100	89	49	36	14	21	39	30	48	12	10	0	2	19	4	0.62	0.82	0.71	1.45	1.44	0.85	0.58	0.23	0.4	0.71	0.48	0.8	0.18	0.16	0	0.04	0.35	0.06
ENSMUSG00000021596	Mctp1	protein_coding	6	64	39	93	52	66	48	53	55	86	66	96	56	41	20	26	37	24	0.2	2.78	2.04	2.53	1.33	2.11	1.74	1.85	2.27	2.66	2.11	3.29	2.3	1.16	0.6	0.83	1.33	0.89
ENSMUSG00000022257	Laptm4b	protein_coding	30	38	12	44	16	36	6	16	12	22	14	19	19	14	15	13	19	25	1.4	1.91	0.64	1.67	0.68	1.62	0.26	0.67	0.59	1.05	0.59	0.83	0.74	0.57	0.52	0.55	0.92	0.99
ENSMUSG00000000058	Cav2	protein_coding	8	11	16	15	7	14	22	0	0	10	25	11	0	0	0	0	0	3	0.42	1.03	0.59	0.39	0.2	0.43	0.64	0	0	0.78	1.24	0.33	0	0	0	0	0	0.24
ENSMUSG00000013236	Ptprs	protein_coding	104	98	74	121	172	95	54	65	60	67	133	77	19	31	60	50	57	48	1.59	1.61	1.3	1.5	2.38	1.38	0.76	0.89	0.97	1.05	1.82	1.1	0.24	0.41	0.69	0.69	0.91	0.63
ENSMUSG00000085483	Gm14198	antisense	11	10	15	19	0	10	7	2	0	1	8	13	3	16	9	12	4	2	1.08	1.11	1.68	1.52	0	0.91	0.63	0.18	0	0.1	0.71	1.19	0.25	1.35	0.66	1.06	0.41	0.17
ENSMUSG00000106590	Gm42879	TEC	7	10	17	15	8	13	13	9	13	22	16	18	3	4	5	13	6	8	0.28	0.43	0.77	0.47	0.29	0.5	0.47	0.32	0.54	0.89	0.57	0.67	0.1	0.14	0.15	0.46	0.25	0.27
ENSMUSG00000031129	Slc9a9	protein_coding	205	192	168	247	173	199	67	73	126	209	101	101	52	68	116	33	32	88	5.11	5.51	5.04	5.09	4.32	4.91	1.53	1.82	3.59	5.33	2.26	2.59	1.08	1.89	2.44	0.89	1.09	2.01
ENSMUSG00000022833	Ccdc14	protein_coding	74	114	96	107	80	94	85	80	91	158	90	138	75	131	225	118	97	206	1.55	2.58	2.31	1.83	1.52	1.9	1.64	1.5	2.01	3.39	1.7	2.7	1.31	2.38	3.53	2.23	2.12	3.69
ENSMUSG00000027239	Mdk	protein_coding	0	2	0	5	5	4	4	7	2	3	5	15	10	5	7	8	9	11	0	0.27	0	0.5	0.56	0.48	0.5	0.78	0.26	0.38	0.56	1.73	1.03	0.44	0.57	0.78	1.16	1.16
ENSMUSG00000051149	Adnp	protein_coding	12	23	3	4	34	7	19	6	0	28	2	19	1	3	17	4	6	9	2.19	0.81	0.63	0.59	1.69	1.23	1.06	0.98	0	1.17	0.33	1.05	0.15	0.47	0.42	0.66	1.14	1.4
ENSMUSG00000042359	Osbpl6	protein_coding	0	1	0	1	2	1	0	0	0	3	4	0	2	0	10	0	0	0	0	0.01	0	0.03	0.04	0.02	0	0	0	0.05	0.08	0	0.02	0	0.08	0	0	0
ENSMUSG00000005824	Tnfsf14	protein_coding	19	12	4	32	9	8	4	1	5	10	7	6	0	0	12	13	3	4	0.91	0.62	0.22	1.24	0.39	0.37	0.18	0.04	0.25	0.49	0.3	0.27	0	0	0.43	0.56	0.15	0.16
ENSMUSG00000030207	Fam234b	protein_coding	43	80	69	61	97	111	80	45	27	78	58	92	160	147	141	110	65	201	0.88	1.78	1.62	1.01	1.86	2.18	1.5	0.83	0.58	1.63	1.07	1.75	2.72	2.6	2.17	2.02	1.38	3.5
ENSMUSG00000093969	Trav4n-4	TR_V_gene	0	0	0	3	2	1	0	1	0	4	2	1	0	0	0	0	0	2	0	0	0.18	0.72	0.44	0.31	0	0.29	0	1.48	0.58	0.41	0	0	0	0	0	0.41
ENSMUSG00000096505	Trav4d-4	TR_V_gene	0	0	0	3	2	1	0	1	0	4	2	1	0	0	0	0	0	2	0	0	0.18	0.72	0.44	0.31	0	0.29	0	1.48	0.58	0.41	0	0	0	0	0	0.41
ENSMUSG00000033735	Spr	protein_coding	9	9	3	24	13	12	13	19	9	30	12	21	107	114	91	178	121	101	0.67	0.64	0.43	1.03	0.87	0.95	0.88	1.26	0.7	2.39	0.73	1.51	6.29	7.3	5.31	12.32	9.24	6.56
ENSMUSG00000030775	Trat1	protein_coding	11	8	17	29	18	16	11	19	24	34	16	35	4	9	6	12	8	12	1.57	1.23	2.78	3.36	2.33	2.19	1.44	2.42	3.6	4.94	2.04	4.64	0.47	1.11	0.64	1.54	1.18	1.46
ENSMUSG00000058728	Cd300c	protein_coding	1	2	7	7	14	5	1	8	3	15	3	5	0	0	0	0	0	1	0.15	0.33	1.24	0.87	1.91	0.74	0.14	1.04	0.45	2.34	0.4	0.7	0	0	0	0	0	0.13
ENSMUSG00000029802	Abcg2	protein_coding	15	20	23	63	50	82	4	28	43	30	36	61	23	44	86	88	54	51	1.18	1.25	1.1	3.54	2.09	5.49	0.17	1.97	1.91	1.33	2.25	3.4	1.1	1.93	2.87	4.9	2.34	2.47
ENSMUSG00000020439	Smtn	protein_coding	24	9	10	0	8	6	1	8	0	9	8	4	4	14	8	3	8	46	0.66	0.49	0.3	0	0.33	0.17	0.15	0.36	0	0.85	0.35	0.59	0.31	0.35	0.24	0.39	0.23	1.11
ENSMUSG00000046541	Zfp526	protein_coding	8	5	7	21	15	14	13	6	10	11	22	15	12	38	26	32	17	16	0.2	0.14	0.21	0.44	0.35	0.34	0.31	0.14	0.27	0.29	0.51	0.36	0.26	0.84	0.5	0.74	0.45	0.35
ENSMUSG00000037904	Ankrd9	protein_coding	5	5	5	5	0	1	2	0	1	1	3	5	1	0	0	2	1	0	0.37	0.4	0.43	0.3	0	0.07	0.14	0	0.08	0.08	0.32	0.35	0.06	0	0	0.1	0.08	0
ENSMUSG00000104970	Gm43137	antisense	1	2	3	2	0	0	0	2	0	2	2	3	3	1	2	0	3	1	0.17	0.36	0.58	0.27	0	0	0	0.3	0	0.34	0.3	0.47	0.42	0.15	0.25	0	0.52	0.14
ENSMUSG00000002032	Tmem25	protein_coding	0	1	0	0	4	0	0	0	0	4	0	9	0	0	0	0	0	2	0	0.04	0	0	0.14	0	0	0	0	0.15	0	0.62	0	0	0	0	0	0.06
ENSMUSG00000100201	Gm29093	sense_intronic	3	2	1	0	4	0	3	0	1	3	6	2	1	6	1	1	3	3	0.8	0.57	0.31	0	0.97	0	0.73	0	0.28	0.81	1.43	0.49	0.22	1.38	0.2	0.24	0.83	0.68
ENSMUSG00000048251	Bcl11b	protein_coding	52	40	36	91	55	64	67	93	97	167	101	119	10	16	23	45	18	19	0.55	0.45	0.43	0.78	0.52	0.65	0.65	0.87	1.07	1.79	0.95	1.17	0.09	0.15	0.18	0.43	0.2	0.17
ENSMUSG00000046280	She	protein_coding	1	0	8	1	0	3	0	2	3	19	1	0	0	7	0	0	1	3	0.01	0	0.4	0.05	0	0.04	0	0.03	0.05	0.29	0.05	0	0	0.13	0	0	0.02	0.08
ENSMUSG00000043487	Acot6	protein_coding	0	2	7	4	3	2	0	3	1	6	0	5	25	8	14	4	10	3	0	0.05	0.2	0.08	0.07	0.05	0	0.07	0.03	0.16	0	0.11	0.53	0.17	0.27	0.09	0.26	0.07
ENSMUSG00000097736	9530059O14Rik	lincRNA	0	0	3	10	2	3	0	0	0	7	3	0	0	0	0	0	0	0	0	0	0.19	0.41	0.06	0.12	0	0	0	0.4	0.06	0	0	0	0	0	0	0
ENSMUSG00000079491	H2-T10	polymorphic_pseudogene	1005	1351	859	1417	1434	1364	999	1432	836	1556	1750	1460	638	943	793	1068	759	1223	44.7	63.27	42.91	50.98	57.9	58.43	41.22	57.31	36.61	69.83	69.49	62.57	23.48	35.48	25.54	43.03	37.14	45.46
ENSMUSG00000021997	Lrrc63	protein_coding	11	5	0	15	5	5	4	6	2	4	12	7	18	11	15	12	3	15	0.38	0.19	0	0.42	0.16	0.17	0.13	0.19	0.07	0.14	0.37	0.23	0.52	0.33	0.39	0.38	0.11	0.44
ENSMUSG00000050195	Scd4	protein_coding	18	13	6	14	13	13	2	12	7	1	11	27	0	3	1	3	0	3	0.47	0.37	0.18	0.3	0.31	0.33	0.05	0.38	0.19	0.03	0.31	0.66	0	0.07	0.06	0.07	0	0.07
ENSMUSG00000059751	Rps3a3	processed_pseudogene	2483	3016	3164	3759	3734	6539	3836	3935	3833	4154	4285	9217	5696	5055	6263	5441	4446	11166	297.57	389.87	435.56	366.62	406.28	753.57	422.2	421.47	484.07	508.47	461.01	1028.81	568.48	524.27	562.49	587.68	553.88	1140.28
ENSMUSG00000038304	Cd160	protein_coding	19	8	21	26	28	37	28	40	17	40	44	45	1	6	0	4	6	7	0.85	0.53	1.58	1.33	1.64	2.69	1.29	2	1.3	2.79	2.57	1.73	0.03	0.18	0	0.13	0.22	0.21
ENSMUSG00000038188	Scarf1	protein_coding	18	17	4	9	19	7	10	6	8	10	21	11	2	10	6	2	6	1	0.6	0.61	0.15	0.24	0.58	0.22	0.29	0.18	0.28	0.34	0.61	0.34	0.06	0.27	0.14	0.06	0.19	0.03
ENSMUSG00000062093	Gm10110	protein_coding	14	0	0	19	4	4	5	0	6	15	3	9	19	21	22	5	25	8	0.57	0	0	0.62	0.14	0.16	0.17	0	0.27	0.63	0.12	0.34	0.65	0.75	0.66	0.19	1.05	0.29
ENSMUSG00000023266	Frs3	protein_coding	0	0	0	0	1	0	1	0	0	4	0	3	3	0	2	5	4	1	0	0	0	0	0.05	0	0.05	0	0	0.22	0	0.15	0.13	0	0.08	0.24	0.22	0.05
ENSMUSG00000024011	Pi16	protein_coding	19	26	11	53	24	18	9	18	13	23	22	18	14	12	18	10	9	16	0.78	1.22	0.48	1.9	0.76	0.67	0.35	0.89	0.45	1.02	0.71	0.65	0.51	0.36	0.55	0.34	0.33	0.51
ENSMUSG00000069792	Wfdc17	protein_coding	129	112	98	268	96	239	212	178	180	230	217	406	1	1	2	6	0	1	24.67	23.09	21.52	41.66	16.66	43.92	37.21	30.41	36.22	44.87	37.21	72.22	0.16	0.17	0.29	1.03	0	0.16
ENSMUSG00000006611	Hfe	protein_coding	196	217	143	329	216	225	17	52	34	70	41	43	0	0	0	0	0	0	9.74	11.54	7.83	13.49	9.69	10.66	0.95	2.42	1.63	3.44	1.82	2.97	0	0	0	0	0	0
ENSMUSG00000102526	Gm37785	TEC	0	0	1	0	0	2	3	1	0	4	0	10	0	2	11	21	4	3	0	0	0.04	0	0	0.07	0.1	0.03	0	0.15	0	0.34	0	0.06	0.3	0.69	0.15	0.09
ENSMUSG00000019320	Noxo1	protein_coding	9	16	15	27	12	34	18	20	17	30	18	37	15	8	8	8	8	12	0.47	1.95	2.76	2.87	1.05	4.15	1.86	2.25	1.77	3.43	0.93	3.9	1.32	0.42	0.4	0.79	1.55	0.9
ENSMUSG00000109291	Gm45043	lincRNA	12	6	1	6	2	1	2	0	1	2	5	2	0	2	0	2	2	6	0.82	0.49	0.08	0.35	0.14	0.07	0.13	0	0.07	0.15	0.32	0.13	0	0.12	0	0.16	0.15	0.38
ENSMUSG00000042215	Bag2	protein_coding	24	18	21	17	31	17	7	19	2	9	26	11	39	47	82	44	24	58	1.84	1.11	1.15	0.82	1.34	0.78	0.31	0.81	0.1	0.44	1.11	0.58	1.55	1.94	3.91	2.01	1.56	3.1
ENSMUSG00000103360	Gm38156	TEC	2	4	6	6	9	6	9	12	2	18	8	11	10	11	26	5	8	12	0.08	0.17	0.27	0.19	0.32	0.22	0.32	0.42	0.08	0.71	0.28	0.4	0.32	0.37	0.76	0.17	0.32	0.4
ENSMUSG00000002500	Rpl3l	protein_coding	6	2	0	8	0	7	0	0	1	3	4	1	0	2	0	1	0	0	0.54	0.18	0	0.51	0	0.64	0	0	0.09	0.27	0.25	0.08	0	0.15	0	0.08	0	0
ENSMUSG00000054939	Zfp174	protein_coding	44	12	38	46	32	19	11	26	12	23	34	21	29	22	16	14	20	39	0.64	0.19	0.63	0.54	0.42	0.27	0.15	0.34	0.19	0.34	0.44	0.28	0.35	0.28	0.18	0.18	0.3	0.48
ENSMUSG00000110495	Gm45879	unitary_pseudogene	0	0	0	0	0	2	1	0	0	3	5	1	2	0	0	0	0	1	0	0	0	0	0	0.54	0.26	0	0	0.86	1.26	0.26	0.47	0	0	0	0	0.24
ENSMUSG00000103543	Gm37669	TEC	5	1	3	2	5	2	6	5	0	7	5	9	2	0	5	3	0	1	0.58	0.12	0.4	0.19	0.53	0.22	0.64	0.52	0	0.83	0.52	0.97	0.19	0	0.43	0.31	0	0.1
ENSMUSG00000110617	Gm5910	processed_pseudogene	1	1	2	2	1	1	1	1	0	2	1	3	1	1	2	5	1	3	0.05	0.06	0.13	0.09	0.05	0.05	0.05	0.05	0	0.11	0.05	0.15	0.05	0.05	0.08	0.25	0.06	0.13
ENSMUSG00000068101	Cenpm	protein_coding	98	153	132	131	70	61	38	79	54	89	75	94	272	292	714	341	189	395	7.44	12.57	11.51	8.13	4.83	4.46	2.65	5.36	4.32	6.91	5.12	6.65	17.21	19.24	40.74	23.36	14.93	25.58
ENSMUSG00000030165	Klrd1	protein_coding	20	57	79	161	112	146	46	68	78	107	57	129	13	14	12	16	16	17	2.23	7.16	10.97	14.59	11.42	15.14	4.71	7.04	8.93	12.08	5.8	13.21	1.38	1.27	1.12	1.64	2	1.78
ENSMUSG00000056399	Prss34	protein_coding	0	0	0	151	13	93	57	1	22	138	45	43	0	0	0	95	0	10	0	0	0	9.21	0.88	6.7	3.92	0.07	1.74	10.57	3.03	3	0	0	0	6.41	0	0.64
ENSMUSG00000087299	Gm12953	antisense	8	22	16	22	17	11	14	18	4	9	21	27	27	17	33	44	36	30	1	2.98	2.31	2.28	1.92	1.33	1.59	2.01	0.53	1.14	2.44	3.19	2.91	1.84	3.18	5.12	4.72	3.23
ENSMUSG00000001930	Vwf	protein_coding	12	17	2	24	14	16	0	8	7	6	13	14	0	2	0	9	0	0	1.02	0.85	0.31	1.05	0.47	0.44	0	0.56	0.44	0.34	0.75	1.02	0	0.07	0	0.16	0	0
ENSMUSG00000035875	AI182371	protein_coding	3	0	3	3	6	4	0	1	4	5	4	4	0	2	3	4	0	7	0.61	0	0.31	0.28	0.28	0.33	0	0.14	0.66	0.26	0.19	0.31	0	0.18	0.33	0.19	0	0.72
ENSMUSG00000097566	A930024N18Rik	lincRNA	0	0	0	4	0	0	4	0	0	12	8	0	0	0	0	3	0	2	0	0	0	0.08	0	0	0.08	0	0	0.27	0.16	0	0	0	0	0.06	0	0.04
ENSMUSG00000096498	Ighv2-5	IG_V_gene	38	62	50	85	54	52	30	46	32	44	59	60	26	17	17	25	12	41	8.8	15.82	14.7	16.33	12.32	12.02	5.92	10.96	8.43	11.26	13.97	16.03	4.77	4	3.41	4.83	2.59	9.61
ENSMUSG00000045551	Fpr1	protein_coding	145	127	60	316	94	315	24	13	24	51	18	28	5	0	1	4	8	2	9.91	9.36	4.71	17.59	5.84	20.71	1.51	0.79	1.73	3.56	1.11	1.78	0.28	0	0.05	0.25	0.57	0.12
ENSMUSG00000017969	Ptgis	protein_coding	4	9	14	14	20	11	7	0	0	10	9	0	0	0	0	0	0	0	0.17	0.44	0.78	0.51	0.85	0.49	0.41	0	0	0.48	0.34	0	0	0	0	0	0	0
ENSMUSG00000049265	Kcnk3	protein_coding	0	7	5	9	0	5	13	3	1	25	12	1	0	4	0	0	0	0	0	0.17	0.13	0.17	0	0.11	0.27	0.06	0.02	0.58	0.24	0.02	0	0.08	0	0	0	0
ENSMUSG00000037509	Arhgef4	protein_coding	23	23	19	28	18	29	27	26	10	31	14	51	6	29	32	20	18	19	0.6	0.69	0.64	0.6	0.45	0.75	0.68	0.67	0.28	0.85	0.34	1.37	0.13	0.68	0.66	0.49	0.49	0.44
ENSMUSG00000104576	F830115B05Rik	TEC	14	1	4	25	12	14	4	0	0	2	3	6	0	4	1	3	7	2	0.65	0.05	0.21	0.95	0.51	0.63	0.17	0	0	0.1	0.13	0.26	0	0.16	0.04	0.13	0.34	0.08
ENSMUSG00000109599	Gm45679	lincRNA	11	12	16	33	21	27	27	27	13	40	33	27	12	13	8	13	9	9	0.86	1.01	1.44	2.1	1.49	2.03	1.94	1.89	1.07	3.19	2.32	1.97	0.78	0.88	0.47	0.92	0.73	0.6
ENSMUSG00000097533	Gm26590	lincRNA	19	30	17	65	46	38	16	19	27	19	40	38	24	20	15	22	18	25	1.36	2.32	1.39	3.73	2.99	2.61	1.07	1.21	2.01	1.4	2.55	2.55	1.39	1.23	0.79	1.39	1.33	1.54
ENSMUSG00000020599	Rgs9	protein_coding	9	4	0	0	0	2	1	1	0	0	15	0	0	4	2	0	4	8	0.32	0.11	0	0	0	0.05	0.02	0.03	0	0	0.46	0	0	0.13	0.06	0	0.14	0.24
ENSMUSG00000111079	AC165080.2	antisense	20	2	6	16	6	14	10	4	2	3	20	7	15	18	18	9	17	23	1.19	0.13	0.41	0.74	0.32	0.78	0.55	0.21	0.13	0.18	1.06	0.39	0.75	0.89	0.81	0.49	1.06	1.14
ENSMUSG00000029086	Prom1	protein_coding	4	12	5	21	20	21	5	7	13	8	7	27	7	10	9	10	9	9	0.35	1.31	0.38	1.42	1.68	0.98	0.43	0.56	1.19	0.72	0.39	1.83	0.54	0.81	0.84	0.78	0.87	0.57
ENSMUSG00000028378	Ptgr1	protein_coding	28	64	70	48	18	11	5	7	11	18	14	9	7	28	25	11	5	33	1.07	2.64	3.07	1.49	0.62	0.4	0.18	0.24	0.44	0.7	0.48	0.32	0.22	0.93	0.72	0.38	0.2	1.08
ENSMUSG00000073407	Gm6034	protein_coding	2	1	2	10	5	3	2	4	0	7	3	3	6	1	0	1	5	5	0.12	0.06	0.13	0.43	0.23	0.17	0.1	0.2	0	0.4	0.15	0.16	0.29	0.05	0	0.05	0.27	0.21
ENSMUSG00000030259	Rassf8	protein_coding	33	14	37	47	48	26	0	4	5	4	6	7	5	3	3	0	1	0	2.23	1.05	2.67	2.06	3.53	0.97	0	0.29	0.43	0.25	0.36	0.18	0.2	0.21	0.04	0	0.02	0
ENSMUSG00000027293	Ehd4	protein_coding	1077	993	1086	2104	2211	1350	491	574	443	621	915	677	259	166	266	307	274	326	26.55	27.89	32.5	43.63	50.1	32.9	10.85	13.74	11.65	14.98	20.07	15.25	5	3.33	4.61	6.4	6.6	6.84
ENSMUSG00000108483	Gm45184	lincRNA	0	2	0	1	3	2	0	2	0	5	2	0	2	3	9	11	8	7	0	0.21	0	0.08	0.27	0.19	0	0.17	0	0.5	0.18	0	0.16	0.25	0.66	0.97	0.81	0.58
ENSMUSG00000042363	Lgalsl	protein_coding	10	28	22	26	26	51	12	26	31	34	37	40	16	15	35	5	0	8	0.26	0.78	0.65	0.55	0.61	1.34	0.41	0.82	0.84	1.32	0.92	1.55	0.34	0.34	0.67	0.12	0	0.18
ENSMUSG00000028497	Hacd4	protein_coding	134	78	59	150	94	89	21	7	25	42	20	21	1	1	0	4	3	6	3.15	1.84	1.49	3.35	2.3	2.07	0.78	0.26	0.59	1.21	0.38	0.8	0.04	0.02	0	0.12	0.11	0.1
ENSMUSG00000097429	Gm26520	lincRNA	25	31	30	84	63	27	31	55	38	73	59	55	62	19	64	60	65	68	1.58	2.11	2.18	4.33	3.62	1.64	1.8	3.11	2.54	4.72	3.35	3.24	3.27	1.04	3.03	3.42	4.28	3.67
ENSMUSG00000066894	Vsig10	protein_coding	3	1	3	13	0	4	0	0	1	1	6	0	8	14	7	5	13	22	0.12	0.04	0.11	0.44	0	0.13	0	0	0.18	0.03	0.34	0	0.22	0.85	0.32	0.18	0.56	0.84
ENSMUSG00000072721	Klra14-ps	transcribed_unprocessed_pseudogene	6	0	7	11	4	6	1	3	6	10	2	9	2	0	3	0	0	0	0.57	0	0.71	0.75	0.34	0.71	0.11	0.32	0.78	1.11	0.16	0.79	0.2	0	0.27	0	0	0
ENSMUSG00000112375	AC158636.1	bidirectional_promoter_lncRNA	1	1	0	2	0	0	1	0	0	3	2	0	14	10	7	8	13	8	0.15	0.16	0	0.25	0	0	0.14	0	0	0.47	0.27	0	1.77	1.32	0.8	1.1	2.05	1.04
ENSMUSG00000071724	Smpd5	protein_coding	61	59	64	107	79	84	46	124	84	103	126	148	202	161	123	182	175	201	4.38	4.14	5.48	6.55	5.93	4.94	2.06	7.85	6.28	8.23	7.78	10.8	11.43	9.34	6.68	12.23	14.4	12.18
ENSMUSG00000025068	Gsto1	protein_coding	109	93	100	255	154	168	76	64	77	104	87	130	174	203	347	299	192	276	8.63	8.17	8.88	16.34	10.87	13.07	5.48	4.42	6.5	8.21	6.3	9.58	11.52	13.67	20.18	21.3	15.43	18.34
ENSMUSG00000065750	Gm23346	snoRNA	4	1	1	4	2	3	0	5	1	4	6	3	1	3	1	0	3	1	7.79	2.11	2.23	6.23	3.51	5.55	0	8.69	2	7.78	10.26	5.3	1.59	4.98	1.46	0	5.92	2.15
ENSMUSG00000095788	Sirpb1a	protein_coding	35	75	33	130	65	62	21	28	20	29	38	38	0	0	0	0	0	0	4.25	6.33	2.48	8.56	4.89	5.75	2.13	2.22	1.84	3.05	3.93	2.71	0	0	0	0	0	0
ENSMUSG00000026463	Atp2b4	protein_coding	8	0	9	16	9	9	10	12	3	17	3	24	8	1	2	0	4	6	0.06	0	0.29	0.17	0.35	0.37	0.1	0.08	0.03	0.76	0.03	0.16	0.07	0.01	0.19	0	0.22	0.04
ENSMUSG00000104277	Gm38299	TEC	0	2	0	1	0	2	2	2	1	5	4	3	1	0	0	0	2	0	0	0.05	0	0.02	0	0.04	0.04	0.04	0.02	0.12	0.08	0.06	0.02	0	0	0	0.05	0
ENSMUSG00000021752	Kctd6	protein_coding	53	43	42	99	58	52	35	62	37	58	69	72	58	41	40	45	45	26	2.3	2.35	2.61	4.17	2.63	2.62	1.64	2.82	2.11	3.16	3.36	3.49	2.58	1.92	1.59	2.11	2.54	1.12
ENSMUSG00000087434	Rab11fip4os1	antisense	0	2	0	1	6	0	1	1	0	8	2	0	0	5	3	4	3	0	0	0.09	0	0.03	0.22	0	0.04	0.04	0	0.33	0.07	0	0	0.17	0.09	0.14	0.13	0
ENSMUSG00000019990	Pde7b	protein_coding	14	7	12	11	3	12	7	0	0	9	3	4	0	0	0	1	0	5	0.85	0.31	0.46	0.96	0.35	0.5	0.52	0	0	0.28	0.09	0.69	0	0	0	0.17	0	0.38
ENSMUSG00000053977	Cd8a	protein_coding	73	52	82	128	75	94	82	112	112	147	150	161	8	7	20	7	14	2	3.05	2.4	3.62	3.98	2.62	3.11	2.74	4.12	4.65	5.89	5.43	5.62	0.25	0.22	0.6	0.29	0.43	0.05
ENSMUSG00000105328	Gm43180	TEC	1	0	4	9	1	2	1	1	2	5	1	5	1	6	15	3	0	2	0.03	0	0.14	0.22	0.03	0.06	0.03	0.03	0.06	0.15	0.03	0.14	0.03	0.16	0.34	0.08	0	0.05
ENSMUSG00000098457	Mir8097	miRNA	1	0	1	4	0	4	2	1	1	6	2	2	5	1	0	2	3	3	4.54	0	5.29	11.23	0	10.58	4.43	4.19	2.27	20.33	5.9	7.1	13.63	3.4	0.39	5.4	10.13	7.77
ENSMUSG00000033910	Gucy1a3	protein_coding	1	3	0	5	1	1	0	1	0	6	1	0	0	6	2	1	0	0	0.02	0.23	0	0.08	0.02	0.03	0	0.02	0	0.14	0.03	0	0	0.1	0.03	0.02	0	0
ENSMUSG00000036634	Mag	protein_coding	17	3	14	24	8	10	0	5	0	12	3	1	0	0	0	0	0	10	0.62	0.12	0.58	0.71	0.26	0.35	0	0.16	0	0.44	0.13	0.28	0	0	0	0	0	0.31
ENSMUSG00000050035	Fhl4	protein_coding	48	8	2	21	16	8	0	2	7	7	13	3	19	15	26	7	5	39	1.48	0.41	0.11	0.47	0.51	0.3	0	0.09	0.3	0.24	0.38	0.07	0.7	0.52	0.68	0.22	0.25	1.54
ENSMUSG00000003541	Ier3	protein_coding	4	4	6	1	2	6	0	4	0	3	0	7	15	14	24	18	6	9	0.32	0.35	0.56	0.07	0.15	0.47	0	0.29	0	0.25	0	0.53	1.01	0.98	1.46	1.31	0.51	0.62
ENSMUSG00000044229	Nxpe4	protein_coding	74	125	153	275	249	148	76	82	111	130	177	102	75	55	50	125	120	155	1.49	2.7	3.71	4.82	4.42	2.91	1.45	1.45	2.24	2.64	3.2	1.9	1.25	0.94	0.77	2.48	2.59	2.63
ENSMUSG00000103624	Gm3081	TEC	59	20	28	37	23	22	45	29	43	71	69	38	18	25	33	22	19	24	1.69	0.62	0.92	0.86	0.6	0.61	1.19	0.74	1.3	2.08	1.78	1.02	0.43	0.62	0.71	0.57	0.57	0.59
ENSMUSG00000082321	Gm14253	processed_pseudogene	45	8	28	31	22	30	27	29	28	42	39	48	22	31	20	20	49	39	6.86	1.29	4.89	3.87	3.14	4.49	3.87	4	4.59	6.64	5.36	6.9	2.84	4.08	2.26	2.75	7.88	5.16
ENSMUSG00000081281	Gm6274	processed_pseudogene	4	5	5	2	3	4	4	1	9	1	10	16	12	9	9	4	11	13	0.43	0.58	0.66	0.18	0.32	0.44	0.43	0.13	1.1	0.15	1.11	1.75	1.19	0.9	0.8	0.43	1.33	1.32
ENSMUSG00000084166	Gm6451	processed_pseudogene	7	9	10	7	12	13	6	5	3	5	6	13	12	18	19	10	1	4	0.97	1.27	1.58	0.72	1.44	1.65	0.78	0.58	0.36	0.66	0.76	1.66	1.39	2.06	1.87	1.21	0.14	0.41
ENSMUSG00000094345	Igkv14-126	IG_V_gene	609	750	545	6963	1948	3365	307	472	279	536	271	751	371	313	305	460	312	474	193.28	256.75	198.57	1794.52	560.73	1025.31	89.39	133.85	93.01	173.28	77.13	221.2	97.83	85.88	72.53	131.48	102.62	127.77
ENSMUSG00000083630	Gm15602	processed_pseudogene	0	2	0	10	2	2	0	0	0	2	2	1	0	0	0	2	2	0	0	0.49	0	1.84	0.41	0.43	0	0	0	0.46	0.41	0.21	0	0	0	0.41	0.47	0
ENSMUSG00000068959	Zfp619	protein_coding	85	49	39	77	84	57	31	57	52	101	55	52	52	84	87	44	47	46	1.22	0.76	0.64	0.9	1.09	0.79	0.41	0.73	0.79	1.48	0.71	0.7	0.62	1.04	0.93	0.57	0.7	0.56
ENSMUSG00000022246	Rai14	protein_coding	0	0	3	0	2	0	0	0	0	0	11	3	0	0	7	1	0	0	0	0	0.06	0	0.03	0	0	0	0	0	0.18	0.05	0	0	0.09	0.02	0	0
ENSMUSG00000107002	0610012G03Rik	protein_coding	5	11	12	24	17	12	10	15	6	12	12	24	12	11	10	11	9	8	0.31	0.74	0.86	1.22	0.96	0.72	0.57	0.83	0.39	0.76	0.67	1.39	0.62	0.59	0.47	0.62	0.58	0.42
ENSMUSG00000086216	Gm13610	antisense	70	50	20	24	44	27	0	23	8	0	60	37	0	35	27	18	14	47	6.82	5.27	2.21	1.94	3.94	2.53	0	2	0.8	0	5.31	3.34	0	2.95	2	1.62	1.46	3.96
ENSMUSG00000085337	Gm15964	processed_transcript	24	22	19	31	15	28	22	26	19	38	15	49	37	12	35	8	22	15	0.77	0.74	0.7	0.79	0.42	0.87	0.65	0.73	0.64	1.25	0.44	1.46	0.97	0.33	0.83	0.24	0.73	0.39
ENSMUSG00000025555	Farp1	protein_coding	28	22	18	24	38	14	14	35	13	34	28	31	4	13	11	14	10	12	0.49	0.42	0.45	0.34	0.61	0.24	0.23	0.55	0.24	0.61	0.44	0.51	0.06	0.2	0.14	0.22	0.18	0.32
ENSMUSG00000025154	Arhgap19	protein_coding	397	267	219	207	283	189	52	76	67	128	102	62	65	192	198	151	88	178	6.67	5.01	4.23	2.83	4.4	3.06	0.81	1.15	1.19	2.2	1.54	0.97	0.92	3.13	2.67	2.29	1.54	2.66
ENSMUSG00000031494	Cd209a	protein_coding	144	102	102	520	175	198	76	115	99	185	75	172	6	22	8	22	8	8	9.12	6.66	8.04	25.65	9.63	12.21	4.28	6.23	6.32	11.46	4.08	9.71	0.3	1.31	0.36	1.2	0.58	0.41
ENSMUSG00000008575	Nfib	protein_coding	11	2	2	4	0	3	0	0	0	0	6	2	0	0	0	0	0	0	0.11	0.02	0.02	0.03	0	0.03	0	0	0	0	0.05	0.02	0	0	0	0	0	0
ENSMUSG00000096726	Gm5558	processed_pseudogene	1	1	0	0	1	0	0	0	0	2	3	0	4	0	3	5	1	1	0.23	0.25	0	0	0.21	0	0	0	0	0.48	0.63	0	0.61	0	0.42	0.87	0.24	0.2
ENSMUSG00000009292	Trpm2	protein_coding	64	46	34	112	56	92	11	12	20	24	26	17	0	0	0	2	2	3	1.65	1.9	0.87	3.1	1.72	1.82	0.15	0.48	0.49	1.12	0.91	0.44	0	0	0	0.04	0.04	0.21
ENSMUSG00000084007	Gm9003	processed_pseudogene	4	0	6	0	1	4	0	0	0	2	5	0	0	1	0	1	0	3	0.87	0	1.49	0	0.2	0.83	0	0	0	0.44	0.97	0	0	0.19	0	0.19	0	0.55
ENSMUSG00000026014	Raph1	protein_coding	15	38	39	42	72	31	6	13	19	22	20	20	10	4	17	15	11	26	0.13	0.38	0.6	0.32	0.58	0.3	0.05	0.14	0.34	0.35	0.16	0.45	0.08	0.15	0.15	0.12	0.24	0.2
ENSMUSG00000093059	Gm24809	misc_RNA	0	0	2	7	1	3	3	2	1	2	3	8	2	4	0	1	2	2	0	0	1.08	2.68	0.43	1.36	1.3	0.84	0.49	0.96	1.27	3.5	0.78	1.63	0	0.43	0.98	0.8
ENSMUSG00000107624	Gm44005	TEC	5	5	6	0	9	16	0	0	4	1	4	11	15	0	14	6	19	10	0.14	0.15	0.19	0	0.22	0.42	0	0	0.12	0.03	0.1	0.28	0.34	0	0.29	0.15	0.54	0.23
ENSMUSG00000031698	Mylk3	protein_coding	0	7	3	7	11	3	0	0	0	4	0	2	0	1	0	0	0	0	0	0.36	0.1	0.16	0.29	0.26	0	0	0	0.12	0	0.07	0	0.02	0	0	0	0
ENSMUSG00000112111	AC159472.1	processed_pseudogene	0	0	2	1	7	2	1	1	2	4	1	6	3	0	0	0	1	0	0	0	0.52	0.18	1.44	0.44	0.21	0.2	0.48	0.93	0.2	1.27	0.57	0	0	0	0.24	0
ENSMUSG00000102305	Gm38192	TEC	7	14	6	11	11	15	15	9	4	14	17	13	7	8	14	9	15	9	0.34	0.72	0.33	0.43	0.48	0.69	0.66	0.39	0.2	0.69	0.73	0.58	0.28	0.33	0.5	0.39	0.75	0.37
ENSMUSG00000003418	St8sia6	protein_coding	203	245	142	324	234	323	427	459	259	556	505	568	1683	1679	1985	1821	1418	1841	2.55	2.95	1.82	4.45	3.33	5.04	4.62	7.33	3.06	6.36	5.08	6.89	22.25	24.66	28.18	28.34	20.4	30.7
ENSMUSG00000047793	Sned1	protein_coding	2	30	10	21	19	16	2	11	11	5	26	13	17	10	12	11	10	9	0.02	0.76	0.28	0.16	1.13	0.85	0.02	0.09	0.5	0.04	0.54	0.26	1.01	0.41	0.17	0.65	0.26	0.2
ENSMUSG00000086392	Mccc1os	antisense	15	5	0	34	19	29	8	18	4	22	16	11	6	9	1	27	17	23	0.5	0.14	0	0.7	0.56	0.88	0.25	0.53	0.14	0.72	0.46	0.32	0.16	0.24	0.03	0.77	0.53	0.59
ENSMUSG00000063556	Gm10132	processed_pseudogene	0	12	12	13	0	7	21	0	0	17	16	15	52	21	36	34	45	10	0	2.79	3.22	2.32	0	1.56	4.39	0	0	4	3.22	3.22	9.77	4.04	6.04	6.8	10.56	1.91
ENSMUSG00000018986	Slfn3	protein_coding	53	60	34	54	28	32	28	23	21	38	39	33	17	73	78	69	37	65	2.39	2.89	1.5	1.89	1	1.34	1.08	0.87	0.86	1.64	1.47	1.4	0.6	2.71	2.68	2.77	1.7	2.54
ENSMUSG00000020295	Hbq1a	protein_coding	0	1	0	3	3	6	0	0	0	1	0	6	0	2	0	0	0	0	0	0.18	0	0.43	0.48	0.87	0	0	0	0.25	0	0.88	0	0.27	0	0	0	0
ENSMUSG00000097757	Gm17518	lincRNA	1	2	4	4	5	5	3	9	2	12	6	6	5	8	15	8	5	1	0.07	0.14	0.31	0.22	0.3	0.32	0.19	0.54	0.14	0.82	0.36	0.38	0.28	0.47	0.75	0.48	0.35	0.06
ENSMUSG00000091462	Gm17084	processed_pseudogene	1	9	6	9	1	15	2	15	9	8	14	23	14	13	15	11	12	13	0.21	1.93	1.5	1.39	0.23	2.93	0.4	2.75	1.88	1.73	2.57	4.22	2.33	2.18	2.23	1.95	2.42	2.24
ENSMUSG00000000317	Bcl6b	protein_coding	14	16	8	3	3	11	4	19	2	14	17	10	26	19	19	15	11	38	0.36	0.44	0.24	0.06	0.07	0.27	0.09	0.44	0.05	0.37	0.39	0.24	0.56	0.42	0.37	0.35	0.29	0.83
ENSMUSG00000071716	Apol7e	protein_coding	15	25	16	41	27	16	40	64	0	45	65	88	0	2	10	26	10	0	0.59	1.06	0.72	1.32	0.97	0.62	1.45	2.25	0	1.81	2.29	3.22	0	0.07	0.3	0.92	0.41	0
ENSMUSG00000042821	Snai1	protein_coding	2	1	3	10	3	0	0	0	3	3	2	3	56	120	107	110	107	140	0.11	0.06	0.19	0.45	0.15	0	0	0	0.17	0.17	0.1	0.15	2.57	5.72	4.42	5.46	6.13	6.58
ENSMUSG00000111345	AC142113.2	TEC	151	139	201	377	410	261	211	231	330	396	376	373	154	140	245	283	322	326	19.4	19.25	29.65	39.4	47.81	32.24	24.89	26.52	44.66	51.94	43.35	44.62	16.47	15.56	23.58	32.76	42.99	35.67
ENSMUSG00000034311	Kif4	protein_coding	128	127	74	44	43	15	2	4	3	8	2	8	40	78	262	63	34	77	2.2	2.36	1.46	0.82	0.69	0.25	0.03	0.06	0.06	0.14	0.12	0.13	0.58	1.17	3.37	1.31	0.62	1.13
ENSMUSG00000025328	Padi3	protein_coding	6	7	17	7	7	6	0	0	1	3	0	2	1	0	0	1	0	0	0.17	0.21	0.55	0.16	0.18	0.16	0	0	0.03	0.09	0	0.05	0.02	0	0	0.02	0	0
ENSMUSG00000076472	Trbv15	TR_V_gene	0	8	7	28	9	13	14	13	13	28	25	12	0	5	2	5	3	6	0	2.62	2.44	6.9	2.48	3.79	3.9	3.53	4.15	8.66	6.8	3.38	0	1.31	0.46	1.37	0.94	1.55
ENSMUSG00000096696	Zfp960	protein_coding	21	30	10	21	5	16	3	31	19	37	11	54	0	7	33	4	0	41	0.69	1.07	0.38	0.56	0.13	0.51	0.1	0.89	0.66	1.24	0.32	1.63	0	0.19	0.8	0.12	0	1.13
ENSMUSG00000029463	Fam216a	protein_coding	3	9	6	1	9	12	13	14	4	11	26	13	13	13	14	15	18	18	0.2	0.63	0.47	0.07	0.5	0.72	0.76	0.83	0.3	0.7	1.5	0.79	0.69	0.75	0.7	0.86	1.24	1.01
ENSMUSG00000028332	Hemgn	protein_coding	28	39	3	61	24	80	56	90	55	106	120	89	10	49	73	50	20	47	1.04	1.56	0.13	1.84	0.82	2.85	1.91	2.99	2.15	4.02	4	3.08	0.31	1.57	2.03	1.67	0.79	1.49
ENSMUSG00000103674	Gm37699	TEC	32	48	111	99	172	107	29	80	110	129	111	107	11	44	52	56	26	48	0.83	1.34	3.31	2.09	4.05	2.67	0.69	1.85	3.01	3.42	2.59	2.59	0.24	0.99	1.01	1.31	0.7	1.06
ENSMUSG00000078151	Gm12226	processed_pseudogene	6	5	4	0	5	5	0	0	0	5	5	0	9	0	0	4	0	0	0.63	0.54	0.54	0	0.52	0.49	0	0	0	0.55	0.51	0	0.77	0	0	0.38	0	0
ENSMUSG00000053121	Gm5129	protein_coding	1	3	0	0	0	0	2	8	0	5	11	5	0	5	2	1	0	1	0.5	1.29	0	0	0	0	0.71	3.02	0	2.25	4.01	2.02	0	1.88	0.63	0.42	0	0.26
ENSMUSG00000078773	Rad54b	protein_coding	99	51	73	56	29	24	18	26	6	35	32	13	58	86	311	81	20	108	5.42	2.54	2.97	1.6	1.39	0.89	1.77	1.25	0.19	1.2	1.16	0.37	2.8	3.63	11.73	2.55	1.28	3.45
ENSMUSG00000085201	Nr6a1os	antisense	26	23	24	32	20	22	10	12	7	20	13	12	34	16	17	15	31	19	3.96	4.2	4.43	4.13	3.23	3.58	1.4	1.78	1.12	3.34	2.06	1.7	4.75	2.3	1.94	2.22	5.46	2.66
ENSMUSG00000057156	Homez	protein_coding	48	35	31	37	47	57	29	84	22	75	45	75	96	63	57	70	79	108	0.87	1.2	0.88	0.55	1.78	1.85	1	1.64	0.35	1.7	0.74	1.09	1.73	1.8	0.87	1.89	2.99	2.09
ENSMUSG00000040026	Saa3	protein_coding	15	5	1	12	3	3	6	3	2	2	10	9	2	1	2	3	1	1	2.44	0.95	0.05	0.94	0.42	0.6	1	0.36	0.08	0.08	1.12	0.97	0.07	0.03	0.17	0.11	0.04	0.18
ENSMUSG00000051579	Tceal8	protein_coding	47	59	34	45	68	43	27	20	18	25	36	37	69	29	48	82	62	61	3.42	4.63	2.84	3.14	4.49	3.62	1.8	1.3	1.38	2.16	2.35	2.51	4.4	1.83	2.62	5.37	4.69	3.78
ENSMUSG00000109576	Gm44704	TEC	4	3	6	24	18	15	5	1	5	9	10	2	13	2	4	4	3	12	0.18	0.14	0.31	0.87	0.73	0.64	0.2	0.04	0.23	0.41	0.4	0.08	0.48	0.08	0.13	0.16	0.14	0.45
ENSMUSG00000096649	Ighv1-31	IG_V_gene	18	18	32	30	36	12	16	23	9	25	32	17	9	12	6	12	2	12	5.73	7.15	12.02	7.92	10.66	4.44	4.68	7.38	3.62	8.15	9.24	5.02	2.46	3.76	1.4	3.69	0.71	3.27
ENSMUSG00000045934	Mtmr11	protein_coding	8	18	27	23	18	18	12	19	22	37	19	25	16	24	16	26	20	23	1.11	3.17	7.03	2.22	2.74	3.84	1.21	3.33	3.44	5	2.18	3.19	1.8	2.47	1.28	3.13	3.13	2.4
ENSMUSG00000085078	C030013C21Rik	sense_intronic	9	4	3	5	6	9	13	7	8	8	17	21	3	24	11	10	6	9	1.08	0.52	0.41	0.49	0.65	1.04	1.43	0.75	1.01	0.98	1.83	2.34	0.3	2.49	0.99	1.08	0.75	0.92
ENSMUSG00000022584	Ly6c2	protein_coding	434	427	683	1084	456	836	270	323	252	415	306	503	72	39	46	48	38	25	51.08	56.02	94.92	103.75	50.43	98.32	29.91	34.58	30.38	49.32	31.49	56.59	6.96	3.83	4.41	4.67	4.74	2.45
ENSMUSG00000092305	Prps1l1	protein_coding	4	0	0	3	0	1	0	0	0	4	0	4	0	0	5	2	12	2	0.21	0	0	0.13	0	0.05	0	0	0	0.22	0	0.2	0	0	0.2	0.1	0.66	0.09
ENSMUSG00000055652	Klhl25	protein_coding	52	62	76	124	130	65	77	39	50	60	100	87	61	36	54	54	52	80	1.33	1.97	3.11	2.64	4.42	2.3	2.57	1.15	1.35	1.78	2.36	2.08	1.82	0.99	1.6	1.84	1.65	2.26
ENSMUSG00000024211	Grm8	protein_coding	0	3	0	7	2	0	1	0	1	7	1	2	0	0	0	0	0	0	0	0.12	0	0.1	0.06	0	0.07	0	0.08	0.6	0.02	0.14	0	0	0	0	0	0
ENSMUSG00000105245	Gm43076	antisense	3	1	4	3	3	1	0	0	0	0	4	0	13	7	6	3	1	5	0.41	0.15	0.63	0.33	0.37	0.13	0	0	0	0	0.49	0	1.48	0.83	0.61	0.37	0.14	0.58
ENSMUSG00000102539	Gm37229	antisense	6	2	4	23	8	9	2	11	1	7	9	9	0	7	2	0	1	2	0.79	0.28	0.6	2.46	0.96	1.14	0.24	1.29	0.14	0.94	1.06	1.1	0	0.8	0.2	0	0.14	0.22
ENSMUSG00000021696	Elovl7	protein_coding	0	1	0	10	1	2	0	1	2	3	8	0	2	1	9	0	2	0	0	0.02	0	0.13	0.01	0.03	0	0.01	0.03	0.05	0.11	0	0.03	0.01	0.11	0	0.03	0
ENSMUSG00000107432	Gm36189	processed_pseudogene	0	0	2	4	0	0	0	0	1	1	4	2	0	1	2	1	1	0	0	0	0.45	0.64	0	0	0	0	0.21	0.2	0.7	0.36	0	0.17	0.29	0.18	0.2	0
ENSMUSG00000054520	Sh3bp2	protein_coding	447	511	406	823	560	741	697	779	646	888	1244	934	253	294	341	353	323	522	13.28	17.47	15.67	20.62	20.45	25.79	22.66	21.39	23.29	28.45	33.86	27.37	6.24	9.83	8.55	10.56	12.19	13.52
ENSMUSG00000099931	Gm29358	sense_intronic	0	3	0	0	0	0	6	0	0	0	27	3	0	12	4	14	9	0	0	0.18	0	0	0	0	0.26	0	0	0	1.25	0.14	0	0.34	0.16	0.64	0.48	0
ENSMUSG00000046080	Clec9a	protein_coding	28	5	27	26	5	10	15	9	6	33	16	2	0	0	0	0	1	0	0.74	0.29	1.94	0.56	0.12	0.3	1.13	0.78	0.17	1.23	0.38	0.21	0	0	0	0	0.03	0
ENSMUSG00000057176	Ccdc189	protein_coding	22	3	12	26	19	15	16	19	4	30	12	18	16	33	25	12	31	17	1.35	0.54	0.62	0.73	0.6	0.49	0.51	0.58	0.16	1.73	0.36	0.93	0.78	1	0.66	0.67	1.32	0.76
ENSMUSG00000003882	Il7r	protein_coding	63	86	160	294	172	123	109	151	166	234	210	189	103	88	98	213	105	150	1.7	2.51	4.97	6.47	4.22	3.2	2.71	3.65	4.73	6.46	5.1	4.76	2.32	2.06	1.98	5.19	2.95	3.46
ENSMUSG00000063754	Gm10136	processed_pseudogene	36	29	32	59	60	31	40	36	17	35	64	38	30	29	37	22	25	36	8.8	7.78	9.12	11.72	13.33	7.28	9.12	7.84	4.52	8.75	14	8.7	6.22	6.07	6.85	4.98	6.38	7.48
ENSMUSG00000101585	1600010M07Rik	antisense	12	26	25	61	25	20	13	9	5	27	9	7	0	0	1	1	0	5	1.91	4.45	4.59	7.97	3.64	3.09	1.89	1.27	0.85	4.4	1.3	1.12	0	0	0.12	0.14	0	0.39
ENSMUSG00000036995	Asap3	protein_coding	12	2	9	15	6	0	1	0	6	8	14	0	20	3	8	5	0	3	0.24	0.04	0.21	0.25	0.11	0	0.02	0	0.13	0.17	0.26	0	0.34	0.05	0.12	0.09	0	0.05
ENSMUSG00000022500	Litaf	protein_coding	542	465	385	604	559	397	271	332	282	420	501	353	673	783	768	1115	895	1310	28.76	30.32	29.31	30.24	30.52	26.3	15.65	21.41	21.69	31.23	28.25	28.49	29.59	37.7	26.07	56	54.03	61.15
ENSMUSG00000084860	2610204G07Rik	antisense	8	3	3	6	6	7	5	7	6	9	17	4	7	11	8	10	11	8	0.75	0.3	0.32	0.46	0.51	0.63	0.43	0.59	0.59	0.86	1.43	0.35	0.55	0.89	0.56	0.84	1.07	0.64
ENSMUSG00000021477	Ctsl	protein_coding	109	120	108	207	191	159	68	76	66	108	91	104	22	37	18	54	44	33	7.94	6.85	9.4	12.26	12.27	8.73	3.2	5.71	4.14	6.21	5.47	4.06	0.84	2.09	0.63	3.21	3.99	1.95
ENSMUSG00000112264	AC153365.1	lincRNA	43	58	28	71	84	47	35	50	23	53	80	30	15	10	6	34	9	14	1.87	2.72	1.4	2.51	3.31	1.96	1.4	1.94	1.05	2.35	3.12	1.21	0.54	0.38	0.2	1.33	0.41	0.52
ENSMUSG00000027776	Il12a	protein_coding	1382	1297	978	1633	1516	1482	1198	1164	1001	1493	1720	1590	1547	1475	1535	1389	1521	1712	105.87	107.03	84.71	100.28	106.42	106.93	87.13	78.86	78.86	120.39	117.19	113.44	103.9	101.76	96.33	102.68	126.93	117.46
ENSMUSG00000041912	Tdrkh	protein_coding	84	29	49	46	61	61	28	33	32	25	54	63	38	19	51	19	28	31	3.3	1.9	3.65	2.66	2.81	2.53	1.38	1.12	2.22	1.54	2.29	3.03	1.96	0.93	2.88	0.81	1.53	1.07
ENSMUSG00000103191	Gm37646	TEC	0	0	2	1	5	2	0	3	0	2	4	2	2	2	3	2	2	4	0	0	10.53	3.6	20.57	8.62	0	12.35	0	8.93	15.73	8.09	7.34	7.71	10.41	8.36	9.02	14.72
ENSMUSG00000065158	Gm25483	snoRNA	1	5	0	1	1	1	0	1	0	1	2	3	0	0	3	3	0	4	0.63	3.38	0	0.51	0.57	0.6	0	0.56	0	0.64	1.12	1.74	0	0	1.41	1.7	0	2.12
ENSMUSG00000105198	Gm42502	TEC	2	0	0	1	1	7	0	6	2	2	7	9	3	2	3	0	0	4	0.17	0	0	0.07	0.08	0.57	0	0.45	0.18	0.17	0.53	0.71	0.21	0.15	0.19	0	0	0.29
ENSMUSG00000079415	Cntf	protein_coding	29	27	14	30	29	13	31	20	16	37	30	32	46	22	34	50	39	42	2.49	2.5	1.38	2.1	2.26	1.07	2.44	1.53	1.45	3.25	2.31	2.56	3.29	1.61	2.19	3.87	3.48	3.07
ENSMUSG00000107209	Gm42599	TEC	7	0	5	4	5	2	1	3	2	2	8	3	1	1	0	2	3	1	1.57	0	1.28	0.73	1.02	0.43	0.21	0.6	0.47	0.46	1.6	0.62	0.19	0.19	0	0.4	0.7	0.19
ENSMUSG00000066553	Gm6969	processed_pseudogene	364	360	667	860	879	639	412	427	756	721	875	843	377	338	863	863	564	901	122.83	131.28	258.67	235.7	269.14	207.04	127.65	128.83	267.99	248.08	264.45	264.48	105.82	98.63	218.36	262.66	197.31	258.25
ENSMUSG00000112071	CT010463.1	lincRNA	16	0	5	16	9	7	0	3	0	0	0	19	0	0	0	0	0	0	1.37	0	0.49	0.99	0.7	0.53	0	0.09	0	0	0	1.47	0	0	0	0	0	0
ENSMUSG00000029919	Hpgds	protein_coding	239	368	166	617	375	498	237	307	254	421	429	304	148	143	154	230	277	337	14.37	15.65	7.74	23.08	12.27	21.68	8.85	11.55	13.98	15.36	16.8	13.52	4.22	5.03	6.45	11.68	13.06	10.56
ENSMUSG00000070111	Gm10286	TEC	0	1	0	0	0	2	0	0	1	1	1	4	0	2	2	2	3	16	0	0.02	0	0	0	0.03	0	0	0.02	0.02	0.02	0.06	0	0.03	0.03	0.03	0.05	0.23
ENSMUSG00000059657	Stfa2l1	protein_coding	0	1	6	5	0	1	0	1	0	9	1	0	0	0	0	0	2	0	0	0.28	1.81	1.06	0	0.25	0	0.23	0	2.4	0.23	0	0	0	0	0	0.54	0
ENSMUSG00000018899	Irf1	protein_coding	1388	1326	1371	2083	1962	1996	1474	1613	1207	1888	2179	2029	819	754	798	652	635	725	59.74	61.36	68.23	70.93	75.87	80.39	57.07	60.68	53.62	81.47	82.78	79.54	28.46	27.49	25.19	25.12	28.16	26.47
ENSMUSG00000001552	Jup	protein_coding	17	31	30	123	49	57	8	6	12	10	14	18	3	2	1	0	5	2	0.48	1.03	0.93	3.68	1.61	3.65	0.48	0.35	0.43	0.51	1.07	0.88	0.2	0.05	0.15	0	0.27	0.25
ENSMUSG00000105270	Gm42863	TEC	0	1	1	1	0	0	0	0	1	2	2	2	2	1	0	0	0	0	0	0.03	0.03	0.02	0	0	0	0	0.03	0.06	0.05	0.05	0.05	0.03	0	0	0	0
ENSMUSG00000112616	AC160028.4	TEC	8	1	1	0	0	0	0	0	1	8	1	0	1	0	0	0	0	0	0.28	0.04	0.04	0	0	0	0	0	0.04	0.28	0.03	0	0.03	0	0	0	0	0
ENSMUSG00000073130	Gm1141	protein_coding	0	0	0	0	0	1	0	1	0	5	3	0	0	2	9	1	1	0	0	0	0	0	0	0.14	0	0.04	0	0.21	0.11	0	0	0.16	0.28	0.04	0.04	0
ENSMUSG00000101905	4930439D14Rik	antisense	7	2	6	3	8	9	5	7	4	5	8	14	4	2	1	2	2	0	2.21	0.68	2.18	0.77	2.29	2.73	1.45	1.98	1.33	1.61	2.27	4.11	1.05	0.55	0.24	0.57	0.66	0
ENSMUSG00000076873	Trdv5	TR_V_gene	2	0	1	2	0	3	0	0	0	0	6	3	0	0	0	0	0	0	0.48	0	0.28	0.4	0.09	0.59	0	0	0	0	1.21	0.6	0	0	0	0	0	0
ENSMUSG00000020419	Hormad2	protein_coding	0	4	3	0	2	0	1	0	0	0	10	0	1	2	4	0	2	0	0	0.19	0.16	0	0.12	0	0.04	0	0	0	0.42	0	0.06	0.1	0.14	0	0.1	0
ENSMUSG00000036306	Lzts1	protein_coding	0	13	4	0	6	5	6	4	4	0	20	14	0	3	6	14	1	2	0	0.24	0.08	0	0.27	0.08	0.09	0.06	0.07	0	0.31	0.22	0	0.04	0.08	0.22	0.02	0.03
ENSMUSG00000030651	Art2b	protein_coding	4	10	24	42	9	37	28	18	13	41	22	29	0	3	6	0	1	2	0.12	0.48	0.85	1.91	0.81	2.41	1.01	0.94	0.89	2.01	1.27	0.94	0	0.09	0.15	0	0.03	0.05
ENSMUSG00000102833	Gm9694	TEC	1	2	0	0	0	1	3	3	1	7	1	6	1	2	0	0	0	1	0.08	0.17	0	0	0	0.07	0.21	0.21	0.08	0.55	0.07	0.43	0.06	0.13	0	0	0	0.07
ENSMUSG00000085236	2610206C17Rik	antisense	12	1	10	1	2	5	0	0	0	0	0	7	0	0	0	0	0	1	0.63	0.06	0.6	0.04	0.09	0.25	0	0	0	0	0	0.34	0	0	0	0	0	0.04
ENSMUSG00000073409	H2-Q6	protein_coding	3031	2849	2735	4218	3742	3592	3426	3786	2489	4157	4776	4752	3429	4431	3885	4429	4187	5265	128.03	129.79	132.72	145.1	143.6	145.99	132.96	142.95	110.94	179.51	181.29	187.17	120.72	162.08	122.96	168.58	184.05	189.75
ENSMUSG00000090210	Itga10	protein_coding	9	5	10	4	7	0	10	3	6	12	14	6	10	8	16	13	4	8	0.15	0.09	0.32	0.06	0.1	0	0.15	0.09	0.11	0.21	0.55	0.18	0.14	0.12	0.2	0.37	0.07	0.12
ENSMUSG00000057897	Camk2b	protein_coding	0	5	7	3	50	3	3	1	16	10	38	3	3	3	7	1	30	4	0	0.14	0.17	0.06	0.97	0.08	0.07	0.02	0.46	0.27	0.79	0.07	0.07	0.06	0.11	0.04	0.71	0.09
ENSMUSG00000099879	Gm29123	antisense	9	9	1	0	0	4	3	1	2	1	11	3	0	1	0	0	1	2	0.21	0.23	0.03	0	0	0.09	0.07	0.02	0.05	0.02	0.23	0.07	0	0.02	0	0	0.02	0.04
ENSMUSG00000024867	Pip5k1b	protein_coding	58	81	56	136	94	114	127	107	106	116	184	196	23	37	43	53	25	27	2.67	3.02	2.6	4.2	3.24	4.03	4.83	3.5	4.68	4.81	6.52	7.18	0.67	1.82	1.62	1.91	1.12	0.95
ENSMUSG00000109005	Gm45221	TEC	38	12	16	20	26	17	27	15	23	24	53	25	22	10	16	6	18	14	1.47	0.5	0.71	0.63	0.91	0.63	0.96	0.52	0.94	0.95	1.84	0.9	0.71	0.33	0.46	0.21	0.72	0.46
ENSMUSG00000084803	5830444B04Rik	processed_transcript	42	76	95	124	91	96	55	133	55	140	84	133	8	78	40	82	39	80	1.91	3.84	5.93	5.18	4.66	5.24	2.98	5.4	3.2	6.11	3.44	6.34	0.33	3.51	1.25	3.64	1.8	3.32
ENSMUSG00000020844	Nxn	protein_coding	23	14	12	19	6	10	27	15	18	26	25	40	29	14	19	22	11	7	0.73	0.48	0.53	0.49	0.17	0.46	0.78	0.42	0.77	1.08	0.78	1.4	0.83	0.59	0.45	0.7	0.44	0.19
ENSMUSG00000098197	BC051537	antisense	26	19	20	22	9	34	26	20	12	17	41	31	7	14	13	16	8	6	1.41	1.11	1.24	0.97	0.44	1.77	1.29	0.95	0.69	0.94	1.95	1.57	0.32	0.66	0.53	0.78	0.45	0.28
ENSMUSG00000024891	Slc29a2	protein_coding	34	18	22	14	42	19	15	48	38	50	52	49	102	98	110	89	52	74	1.2	0.69	0.89	0.4	1.35	0.65	0.49	1.52	1.42	1.81	1.65	1.62	3.01	3	2.92	2.84	1.91	2.23
ENSMUSG00000104943	Gm42868	sense_intronic	13	1	0	0	0	0	0	0	0	10	0	1	1	0	0	2	0	0	0.42	0.03	0	0	0	0	0	0	0	0.33	0	0.03	0.03	0	0	0.06	0	0
ENSMUSG00000029591	Ung	protein_coding	49	24	30	40	35	49	89	34	22	65	64	80	105	103	164	91	95	113	1.91	1.18	1.71	1.56	1.24	2.13	3.51	1.23	1.17	2.6	2.94	3.21	3.87	4.29	5.64	3.8	4.61	4.61
ENSMUSG00000052534	Pbx1	protein_coding	32	44	49	85	104	77	44	40	45	51	91	49	8	9	14	19	22	29	0.4	0.65	0.76	0.99	1.22	1.73	0.64	0.46	0.64	0.81	1.27	0.64	0.1	0.17	0.15	0.79	0.31	0.32
ENSMUSG00000079419	Ms4a6c	protein_coding	534	486	483	808	481	554	328	302	240	393	414	425	8437	7102	7274	8030	7385	8698	48.52	46.27	50.49	59.46	38.22	47.4	29.17	28.92	25.21	38.13	37.32	36.86	645.83	558.79	477.62	642.58	696.97	647.85
ENSMUSG00000047250	Ptgs1	protein_coding	175	267	136	415	202	305	30	8	14	22	21	36	5	0	0	6	0	0	7.76	9.04	5.72	12.06	6.37	10.11	0.84	0.23	0.76	0.71	1.15	1.02	0.17	0	0	0.17	0	0
ENSMUSG00000030173	Klra5	protein_coding	0	0	1	3	3	4	0	0	0	2	0	3	0	0	0	2	0	3	0	0	0.14	0.29	0.19	0.33	0	0	0	0.17	0	0.2	0	0	0	0.15	0	0.31
ENSMUSG00000031543	Ank1	protein_coding	3	3	2	9	1	12	4	7	1	8	2	11	1	2	2	0	0	0	0.05	0.29	0.08	0.26	0.01	0.21	0.05	0.21	0.09	0.32	0.04	0.77	0.01	0.02	0.04	0	0	0
ENSMUSG00000091957	Rps2-ps10	transcribed_processed_pseudogene	5	118	4	281	8	295	22	263	30	343	18	382	68	355	27	629	63	461	0.51	12.24	0.45	22.04	0.7	27.38	1.92	22.68	3.08	33.81	1.53	34.31	5.43	29.63	1.93	54.73	6.33	37.89
ENSMUSG00000038502	Ptov1	protein_coding	34	29	20	40	33	23	25	23	25	39	32	36	43	21	28	44	39	41	3.35	2.15	1.13	2.35	1.88	1.23	1.23	1.49	2.1	2.67	1.13	1.66	2.35	1.27	1.06	1.93	2.06	2.27
ENSMUSG00000015839	Nfe2l2	protein_coding	1683	1506	1433	2440	2367	1963	1419	1587	1302	1962	2292	1852	941	1157	1097	1069	1015	1082	60.38	57.87	59.09	71.45	77.14	67.87	46.87	50.89	49.47	71.84	73.8	62.05	27.84	35.75	29.08	34.13	38.02	32.75
ENSMUSG00000106868	Gm19798	processed_pseudogene	3	0	0	1	3	0	1	1	0	3	4	1	0	3	1	0	0	0	0.69	0	0	0.19	0.64	0	0.21	0.21	0	0.71	0.83	0.22	0	0.6	0.17	0	0	0
ENSMUSG00000110407	Gm45454	processed_pseudogene	1	0	0	3	0	1	0	0	0	1	1	3	3	0	0	0	1	1	0.29	0	0	0.61	0	0.26	0	0	0	0.28	0.22	0.68	0.62	0	0	0	0.26	0.21
ENSMUSG00000103753	Gm6934	TEC	14	9	11	49	59	35	32	45	28	41	53	58	5	5	4	7	12	15	0.65	0.45	0.59	1.85	2.49	1.56	1.37	1.87	1.37	1.95	2.21	2.51	0.19	0.2	0.14	0.29	0.58	0.59
ENSMUSG00000109846	Gm45627	lincRNA	0	0	0	0	0	1	0	2	0	1	4	3	2	2	0	2	0	1	0	0	0	0	0	0.09	0	0.17	0	0.1	0.34	0.27	0.16	0.16	0	0.17	0	0.08
ENSMUSG00000090877	Hspa1b	protein_coding	2	0	2	2	2	2	1	0	2	4	1	3	1	0	1	3	2	0	0.07	0	0.07	0.05	0.06	0.06	0.03	0	0.08	0.13	0.04	0.09	0.03	0	0.02	0.08	0.05	0
ENSMUSG00000086968	4933431E20Rik	antisense	0	10	1	0	1	0	0	0	0	1	7	0	0	3	2	0	0	1	0	1.58	0.02	0	0.05	0	0	0	0	0.04	0.56	0	0	0.8	0.22	0	0	0.01
ENSMUSG00000086154	Gm16196	lincRNA	3	1	1	3	0	0	0	3	0	6	0	3	1	0	0	1	1	1	0.68	0.24	0.26	0.55	0	0	0	0.61	0	1.39	0	0.63	0.19	0	0	0.2	0.24	0.19
ENSMUSG00000020175	Rab36	protein_coding	3	3	7	9	5	2	6	0	5	12	12	0	5	0	3	0	1	0	0.08	0.2	0.21	0.21	0.4	0.05	0.15	0	0.15	0.88	0.48	0	0.12	0	0.09	0	0.03	0
ENSMUSG00000103774	Gm36932	TEC	3	3	2	5	3	2	2	3	5	10	5	3	7	1	3	1	3	3	0.3	0.33	0.23	0.41	0.27	0.19	0.18	0.27	0.53	1.03	0.45	0.28	0.59	0.09	0.23	0.09	0.31	0.26
ENSMUSG00000096900	Trav9-1	TR_V_gene	3	0	0	6	4	3	6	1	0	4	3	9	0	0	0	0	0	0	0.83	0	0	1.28	1	0.91	1.52	0.3	0	1.12	0.8	2.31	0	0	0	0	0	0
ENSMUSG00000112441	AC122860.2	lincRNA	0	0	3	0	2	1	4	0	0	6	0	5	6	4	4	4	1	2	0	0	0.11	0	0.06	0.03	0.12	0	0	0.2	0	0.15	0.16	0.11	0.1	0.12	0.03	0.06
ENSMUSG00000050556	Kcnb1	protein_coding	111	98	89	164	131	172	148	115	148	173	229	193	98	70	129	92	94	116	2.56	3.21	2.05	3.17	2.36	2.98	2.34	3.9	4.38	3.24	4.18	3.42	2.6	1.56	3.65	2.16	1.3	1.74
ENSMUSG00000113535	AC068459.2	lincRNA	0	0	0	4	1	11	0	0	0	4	0	5	0	0	0	3	0	0	0	0	0	0.2	0.06	0.65	0	0	0	0.25	0	0.29	0	0	0	0.17	0	0
ENSMUSG00000111547	AC164565.1	TEC	9	52	50	39	31	19	36	13	13	33	40	24	24	8	10	17	18	8	0.54	3.39	3.45	1.9	1.72	1.13	1.97	0.69	0.82	2.02	2.19	1.35	1.2	0.39	0.45	0.92	1.1	0.41
ENSMUSG00000051034	Zfp11	protein_coding	117	63	44	61	56	73	24	46	11	26	43	49	90	87	122	78	58	87	2.57	1.49	1.11	1.09	1.12	1.54	0.48	0.9	0.25	0.58	0.85	1	1.65	1.65	2.01	1.54	1.32	1.63
ENSMUSG00000104214	Gm36638	TEC	7	0	0	5	7	14	1	5	1	9	6	1	9	5	2	1	1	9	0.28	0	0	0.17	0.26	0.55	0.04	0.18	0.04	0.37	0.22	0.04	0.3	0.18	0.06	0.04	0.04	0.31
ENSMUSG00000005947	Itgae	protein_coding	17	11	7	20	16	12	10	17	21	25	17	33	14	3	12	21	3	11	0.38	0.27	0.18	0.37	0.33	0.26	0.21	0.34	0.5	0.57	0.34	0.69	0.26	0.06	0.2	0.43	0.07	0.21
ENSMUSG00000061878	Sphk1	protein_coding	0	1	0	2	1	2	0	0	0	1	3	2	0	0	7	0	0	0	0	0.18	0	0.1	0.02	0.11	0	0	0	0.02	0.11	0.04	0	0	0.16	0	0	0
ENSMUSG00000110914	AC156031.2	TEC	27	33	42	59	45	64	14	40	85	60	72	88	33	21	66	51	76	86	0.92	1.22	1.65	1.64	1.4	2.1	0.44	1.22	3.07	2.1	2.21	2.8	0.94	0.62	1.69	1.57	2.7	2.51
ENSMUSG00000035448	Ccr3	protein_coding	705	774	317	1207	657	1007	46	55	40	123	46	49	0	0	10	1	0	3	18.66	22.09	9.64	26.02	15.8	25.65	1.12	1.3	1.12	3.33	1.09	1.21	0	0	0.2	0.02	0	0.07
ENSMUSG00000108861	5930435M05Rik	lincRNA	2	3	2	3	0	3	1	0	0	4	2	0	0	0	2	1	0	0	0.52	0.33	0.05	0.06	0	0.07	0.02	0	0	0.1	0.47	0	0	0	0.03	0.02	0	0
ENSMUSG00000099569	Gm18301	unprocessed_pseudogene	39	10	21	13	26	16	18	1	20	14	30	22	12	13	22	10	11	26	4.13	1.14	2.55	1.12	2.5	1.63	1.75	0.09	2.23	1.51	2.85	2.17	1.06	1.19	1.74	0.95	1.21	2.35
ENSMUSG00000032469	Dbr1	protein_coding	76	62	50	88	94	85	123	97	44	102	138	133	96	94	106	161	123	125	2.95	2.91	2.42	3.84	3.52	3.59	4.99	3.37	1.8	4.05	4.81	5.18	3.13	3.34	3.08	6.3	6.53	5.26
ENSMUSG00000071856	Mcc	protein_coding	32	39	26	31	31	31	20	34	10	31	20	41	66	61	42	53	55	51	0.35	1.08	0.39	0.29	0.38	0.72	0.22	0.33	0.11	0.37	0.19	0.41	0.6	0.57	0.34	0.54	0.62	0.49
ENSMUSG00000076668	Ighv7-4	IG_V_gene	32	65	46	68	94	66	16	26	6	23	23	25	11	16	3	10	6	14	7.85	17.14	12.92	13.51	20.86	15.5	3.59	5.68	1.6	5.73	5.04	5.68	2.57	3.38	0.55	2.2	1.64	3.5
ENSMUSG00000109216	Gm44907	TEC	4	1	4	7	2	6	0	2	0	3	2	2	2	13	2	6	2	0	0.22	0.06	0.25	0.31	0.1	0.32	0	0.1	0	0.17	0.1	0.1	0.09	0.62	0.08	0.3	0.11	0
ENSMUSG00000096678	Trav9-4	TR_V_gene	2	2	2	5	0	1	2	2	0	4	2	4	0	0	0	0	0	0	0.56	0.6	0.64	1.02	0	0.32	0.51	0.5	0	1.14	0.61	0.94	0	0	0	0	0	0
ENSMUSG00000109539	Gm44667	TEC	73	60	67	104	78	60	68	37	43	59	82	74	39	40	51	36	71	51	1.89	1.68	2	2.2	1.84	1.5	1.62	0.86	1.18	1.57	1.91	1.79	0.84	0.9	0.99	0.84	1.92	1.13
ENSMUSG00000045087	S1pr5	protein_coding	1	0	0	4	2	2	2	1	2	5	2	4	0	0	0	0	0	0	0.03	0	0	0.11	0.06	0.07	0.06	0.03	0.07	0.18	0.06	0.13	0	0	0	0	0	0
ENSMUSG00000104488	Gm38062	TEC	61	83	97	250	169	214	97	107	118	109	194	166	141	141	158	191	115	165	2.91	4.27	5.32	9.72	7.33	9.83	4.25	4.56	5.94	5.32	8.32	7.39	5.61	5.83	5.65	8.22	5.71	6.72
ENSMUSG00000089898	Gm14199	antisense	11	2	2	6	4	3	5	3	2	7	8	4	0	7	1	0	0	0	2.3	0.45	0.48	1.02	0.76	0.6	0.96	0.56	0.44	1.49	1.5	0.78	0	1.27	0.16	0	0	0
ENSMUSG00000020709	Adap2	protein_coding	66	67	37	131	58	117	6	14	6	19	8	13	10	1	2	0	2	2	3.28	3.59	2.11	5.3	2.62	5.6	0.27	0.62	0.31	0.97	0.36	0.6	0.41	0.04	0.12	0	0.1	0.08
ENSMUSG00000084925	1810062O18Rik	antisense	10	7	4	5	7	8	11	10	3	10	14	14	6	1	0	6	4	2	2.15	1.17	0.9	1.11	1.23	1.43	1.86	1.89	0.71	2.32	2.46	2.19	0.97	0.19	0	1.16	0.73	0.22
ENSMUSG00000034842	Art3	protein_coding	17	7	0	7	10	3	3	2	7	6	11	7	0	6	7	3	4	3	1.56	1.69	0	0.71	0.71	0.41	0.51	0.37	0.89	0.88	1.92	0.93	0	0.71	0.77	0.36	0.37	0.36
ENSMUSG00000089984	Fbxo24	protein_coding	7	1	8	9	4	1	3	0	1	4	4	2	4	0	3	3	4	1	0.33	0.06	0.5	0.4	0.2	0.05	0.15	0	0.06	0.19	0.15	0.1	0.18	0	0.12	0.11	0.23	0.05
ENSMUSG00000047363	Cstad	protein_coding	30	32	21	49	43	39	26	19	15	32	39	17	10	12	10	9	11	15	3.48	4	2.8	4.62	4.52	4.35	2.77	1.97	1.83	3.79	4.06	1.84	0.97	1.2	0.87	0.94	1.33	1.48
ENSMUSG00000097281	Gm26685	lincRNA	13	5	0	7	9	21	17	30	29	38	40	39	11	6	15	6	8	5	0.57	0.24	0	0.25	0.36	0.88	0.68	1.17	1.33	1.69	1.57	1.59	0.4	0.23	0.49	0.24	0.36	0.19
ENSMUSG00000085913	Gm15601	antisense	36	40	15	48	40	17	17	46	19	29	46	47	5	10	20	25	16	16	0.77	0.91	0.36	0.84	0.78	0.34	0.34	0.87	0.43	0.62	0.89	0.93	0.09	0.18	0.31	0.48	0.35	0.29
ENSMUSG00000086192	Gm13609	antisense	0	0	0	2	1	0	0	0	0	2	2	1	0	3	1	0	0	1	0	0	0	0.3	0.17	0	0	0	0	0.37	0.32	0.16	0	0.5	0.15	0	0	0.16
ENSMUSG00000040836	Gpr161	protein_coding	0	1	0	0	0	0	0	0	0	3	0	6	0	0	1	1	0	0	0	0.01	0	0	0	0	0	0	0	0.04	0	0.07	0	0	0.01	0.01	0	0
ENSMUSG00000093942	Olfr46	protein_coding	0	2	1	3	3	0	2	0	1	5	2	1	1	1	2	0	2	2	0	0.02	0.01	0.03	0.03	0	0.02	0	0.01	0.06	0.02	0.01	0.01	0.01	0.02	0	0.02	0.02
ENSMUSG00000044122	Proca1	protein_coding	17	13	7	5	15	11	7	7	8	16	15	5	15	4	9	1	5	6	1.73	1.21	0.8	0.65	1.72	0.93	0.81	0.99	0.96	2.02	1.56	0.64	1.24	0.25	0.86	0.09	0.77	0.67
ENSMUSG00000081490	Gm11830	processed_pseudogene	2	1	4	27	7	20	0	0	2	1	1	5	0	0	0	0	0	0	0.36	0.19	0.83	3.96	1.15	3.46	0	0	0.38	0.18	0.17	0.84	0	0	0	0	0	0
ENSMUSG00000082895	Rpsa-ps9	processed_pseudogene	1	4	0	0	1	1	0	3	0	8	0	3	0	1	0	0	0	0	0.15	0.44	0	0	0.13	0.15	0	0.25	0	0.89	0	0.27	0	0.12	0	0	0	0
ENSMUSG00000083832	Gm13771	processed_pseudogene	3	2	0	3	2	2	2	1	5	3	8	5	7	4	3	0	2	5	1.74	1.25	0	1.42	1.05	1.11	1.06	0.52	3.03	1.77	4.15	2.68	3.37	2.01	1.31	0	1.2	2.48
ENSMUSG00000097500	Gm26537	antisense	1	3	2	0	0	0	0	1	0	2	2	1	5	1	1	2	2	0	0.15	0.49	0.35	0	0	0	0	0.13	0	0.31	0.27	0.14	0.63	0.13	0.11	0.27	0.31	0
ENSMUSG00000084105	Gm13252	processed_pseudogene	2	5	1	3	6	3	0	2	3	1	5	5	3	4	3	1	3	6	0.76	2.03	0.43	0.92	2.03	1.08	0	0.67	1.2	0.38	1.68	1.77	0.94	1.3	0.84	0.34	1.17	1.91
ENSMUSG00000037994	Slc9b2	protein_coding	8	13	16	9	10	18	4	13	7	14	8	17	6	4	0	7	0	3	0.64	1.4	1.83	0.36	0.67	1.04	0.72	0.56	0.93	0.86	0.63	1.03	0.36	0.06	0	0.41	0	0.17
ENSMUSG00000086347	Gm11626	antisense	29	11	23	11	10	6	12	11	4	7	15	20	6	20	14	4	6	12	10.13	3.99	9.33	3.15	3.09	2.16	3.86	3.53	1.32	2.65	4.64	6.44	1.83	6.12	3.74	1.13	2.16	3.68
ENSMUSG00000111856	AC163623.3	processed_transcript	1	5	6	7	1	3	10	2	0	4	10	9	1	8	14	2	8	5	0.18	0.72	0.56	0.35	0.06	0.4	0.88	0.11	0	0.25	0.65	0.51	0.05	0.42	0.64	0.11	0.51	0.26
ENSMUSG00000035559	Mpv17l2	protein_coding	19	29	12	21	21	32	20	26	15	22	24	45	56	16	43	19	39	40	2.39	3.41	1.31	2.34	2.35	3.2	1.74	2.2	1.5	2.57	2.04	4.25	4.48	1.31	3.48	1.62	4.15	3.3
ENSMUSG00000046152	Fut10	protein_coding	0	4	1	2	6	11	0	6	6	4	5	15	0	1	1	0	2	0	0	0.13	0.03	0.06	0.17	0.32	0	0.16	0.19	0.24	0.13	0.41	0	0.03	0.03	0	0.06	0
ENSMUSG00000100174	Gm28719	TEC	0	1	8	5	5	3	0	2	6	9	13	0	0	5	3	0	0	0	0	0.05	0.46	0.21	0.23	0.15	0	0.09	0.32	0.47	0.59	0	0	0.22	0.11	0	0	0
ENSMUSG00000096808	AC132444.6	protein_coding	2	1	1	1	4	6	1	0	2	3	2	3	4	3	0	4	1	1	0.12	0.06	0.07	0.05	0.22	0.35	0.05	0	0.13	0.18	0.11	0.17	0.2	0.16	0	0.22	0.06	0.05
ENSMUSG00000029054	Gabrd	protein_coding	0	6	4	3	2	0	3	1	1	2	3	7	3	4	5	8	1	0	0	0.29	0.16	0.08	0.08	0	0.09	0.04	0.03	0.09	0.68	0.3	0.12	0.23	0.15	0.33	0.05	0
ENSMUSG00000020639	Pfn4	protein_coding	0	0	3	5	3	2	0	0	2	5	2	1	0	2	9	4	1	7	0	0	0.23	0.37	0.21	0.22	0	0	0.24	0.09	0.12	0.02	0	0.12	0.46	0.42	0.07	0.39
ENSMUSG00000094286	Gm12424	processed_pseudogene	0	0	0	2	1	5	0	1	1	2	5	2	7	0	0	0	2	0	0	0	0	0.39	0.22	1.14	0	0.21	0.25	0.48	1.07	0.44	1.38	0	0	0	0.49	0
ENSMUSG00000021118	Plek2	protein_coding	0	5	0	8	11	6	1	1	0	1	7	0	0	2	1	1	0	1	0	0.3	0	0.37	0.56	0.33	0.05	0.05	0	0.06	0.36	0	0	0.1	0.04	0.05	0	0.05
ENSMUSG00000041654	Slc39a11	protein_coding	69	136	140	112	128	145	63	140	100	136	187	124	158	373	526	445	198	545	2.26	5.34	5.88	2.99	3.8	4.98	1.89	4.4	3.6	4.55	5.86	4.3	4.29	10.75	13.26	13.08	7.7	16.33
ENSMUSG00000025262	Fam120c	protein_coding	95	52	44	81	30	58	41	71	48	52	110	75	43	92	104	54	46	94	1.48	0.88	0.79	1.02	0.43	0.85	0.59	0.98	0.79	0.81	1.53	1.08	0.56	1.25	1.21	0.72	0.7	1.24
ENSMUSG00000110690	Gm18001	processed_pseudogene	3	0	2	0	0	3	0	2	1	2	3	5	5	0	0	5	1	1	0.42	0	0.32	0	0	0.41	0	0.25	0.15	0.29	0.38	0.66	0.59	0	0	0.64	0.15	0.12
ENSMUSG00000085655	Gm15952	antisense	6	5	9	16	13	23	16	6	12	20	20	12	27	18	15	18	19	25	1.12	0.98	2.17	2.62	2.2	4.22	2.73	1.04	2.39	3.92	3.34	2.25	4.14	3.59	2.11	3.03	3.74	3.99
ENSMUSG00000082395	Gm15480	processed_pseudogene	0	2	0	1	0	0	1	0	1	5	1	1	1	1	0	2	0	3	0	0.43	0	0.16	0	0	0.18	0	0.21	1.01	0.18	0.18	0.16	0.17	0	0.36	0	0.5
ENSMUSG00000039899	Fgl2	protein_coding	21	9	19	45	21	31	9	13	6	30	17	0	1	0	0	0	3	0	0.48	0.22	0.5	0.83	0.43	0.68	0.19	0.26	0.14	0.7	0.35	0	0.02	0	0	0	0.07	0
ENSMUSG00000035783	Acta2	protein_coding	15	3	2	5	25	11	2	5	2	10	8	0	7	6	14	9	8	4	0.75	0.16	0.11	0.2	1.13	0.53	0.09	0.22	0.11	0.51	0.36	0	0.29	0.26	0.52	0.4	0.42	0.17
ENSMUSG00000050666	Vstm4	protein_coding	5	7	2	20	5	16	0	0	0	0	0	6	0	0	0	0	0	0	0.16	0.24	0.09	0.54	0.14	0.55	0	0	0	0	0	0.21	0	0	0	0	0	0
ENSMUSG00000051177	Plcb1	protein_coding	0	1	2	7	3	3	0	0	2	4	0	5	0	0	0	0	0	0	0	0.02	0.03	0.07	0.06	0.06	0	0	0.05	0.05	0	0.16	0	0	0	0	0	0
ENSMUSG00000031487	Brf2	protein_coding	222	202	201	236	231	207	183	153	171	192	313	220	267	344	366	282	187	282	14.63	14.14	13.5	12.64	11.32	9.74	9.76	9.09	12.36	12.31	15	11.9	11.74	17.12	15.57	13.53	10.51	12.61
ENSMUSG00000033952	Aspm	protein_coding	109	147	131	72	45	79	20	16	15	32	26	20	68	49	212	56	15	71	0.97	1.75	2.11	1.2	0.55	1.12	0.17	1.06	0.14	0.32	0.53	0.26	0.49	0.37	2.55	0.55	0.62	0.75
ENSMUSG00000054622	D730045B01Rik	lincRNA	4	4	0	4	2	8	3	9	2	7	1	16	4	4	9	7	5	4	0.24	0.42	0	0.34	0.36	0.43	0.17	0.45	0.42	0.43	0.06	1.18	0.21	0.35	0.62	1.42	0.32	0.21
ENSMUSG00000112301	AC153497.1	TEC	17	9	5	14	10	16	9	17	12	19	16	23	16	13	17	17	10	2	2.25	1.28	0.76	1.51	1.2	2.04	1.09	2.01	1.67	2.57	1.9	2.83	1.76	1.49	1.69	2.03	1.37	0.23
ENSMUSG00000102535	Ighv1-41	IG_V_pseudogene	7	4	3	10	3	4	1	1	2	5	3	1	0	2	0	1	1	0	2.49	1.54	1.24	2.97	0.99	1.37	0.33	0.32	0.75	1.81	0.98	0.33	0	0.62	0	0.32	0.39	0
ENSMUSG00000036377	C530008M17Rik	protein_coding	5	2	13	29	16	20	15	6	10	16	16	16	41	27	16	25	19	27	0.06	0.03	0.19	0.49	0.18	0.24	0.17	0.07	0.13	0.2	0.53	0.43	0.43	0.29	0.15	0.58	0.36	0.29
ENSMUSG00000102975	Gm37347	TEC	0	4	4	7	0	0	0	0	6	12	0	8	4	12	11	5	1	16	0	0.12	0.13	0.16	0	0	0	0	0.18	0.35	0	0.21	0.09	0.29	0.23	0.13	0.03	0.39
ENSMUSG00000021496	Pcbd2	protein_coding	9	8	5	13	6	9	11	14	13	22	17	18	15	6	7	8	14	8	1.68	1.61	1.07	1.97	1.02	1.61	1.88	2.32	2.55	4.19	2.84	3.12	2.33	0.97	0.98	1.34	2.71	1.27
ENSMUSG00000026989	Dapl1	protein_coding	42	26	55	131	60	80	85	70	73	110	68	150	13	11	14	29	8	10	7.36	4.91	11.07	18.67	9.55	13.48	13.68	10.96	13.47	19.68	10.69	24.47	1.9	1.67	1.84	4.58	1.46	1.49
ENSMUSG00000067818	Myl9	protein_coding	14	20	2	14	8	5	3	1	0	4	0	6	0	1	0	0	0	0	1.49	1.75	0.77	1.67	0.93	0.45	0.53	0.14	0	0.33	0	0.45	0	0.07	0	0	0	0
ENSMUSG00000107358	Gm43168	TEC	1	0	0	4	2	0	0	1	1	0	4	5	2	0	0	0	0	2	0.06	0	0	0.18	0.1	0	0	0.05	0.06	0	0.2	0.26	0.09	0	0	0	0	0.09
ENSMUSG00000067149	Jchain	protein_coding	9493	7854	5146	47350	16702	62858	1504	1621	593	1520	1811	2028	460	282	154	318	291	292	609.89	543.3	378.57	2473.64	973.64	3878.4	88.79	92.78	39.97	99.18	103.98	121.32	24.41	15.69	7.14	17.94	19.08	15.55
ENSMUSG00000055210	Foxd2	protein_coding	1	0	2	1	0	1	4	1	1	5	1	7	0	0	3	4	0	1	0.03	0	0.08	0.03	0	0.03	0.12	0.03	0.04	0.17	0.03	0.22	0	0	0.08	0.12	0	0.03
ENSMUSG00000092190	Gm20470	processed_transcript	4	4	6	8	4	0	1	4	4	5	6	6	1	4	0	2	4	3	1.29	1.37	2.39	2.39	1.23	0	0.4	1.25	1.61	1.98	2.03	2.01	0.36	1.25	0	0.75	1.6	1.04
ENSMUSG00000106620	Trav7-5	TR_V_gene	0	0	10	1	1	5	0	2	3	6	5	3	0	0	1	1	0	0	0	0	3.96	0.28	0.31	1.65	0	0.62	1.09	2.11	1.54	0.96	0	0	0.26	0.31	0	0
ENSMUSG00000030424	Zfp939	transcribed_unprocessed_pseudogene	24	31	13	42	26	16	38	7	36	51	57	20	60	46	63	16	37	72	0.94	1.18	0.53	1.28	0.93	0.59	1.39	0.26	1.41	1.84	1.81	0.77	1.81	1.41	1.81	0.51	1.38	2.17
ENSMUSG00000026782	Abi2	protein_coding	21	58	23	64	27	50	13	60	26	50	48	47	84	73	103	94	58	125	0.41	1.17	0.41	0.81	0.45	0.84	0.33	1.12	0.57	0.97	0.81	0.8	1.21	1.07	1.35	1.53	1.17	1.69
ENSMUSG00000065160	Mir5117	snoRNA	0	1	2	0	0	0	0	0	0	1	1	2	1	1	1	0	0	1	0	19.74	50.26	0	0	0	0	3.86	0	19.45	21.07	35.83	9.53	12.95	24.25	0	0	24.15
ENSMUSG00000009378	Slc16a12	protein_coding	0	1	0	0	0	0	0	0	0	0	3	8	7	3	0	0	0	0	0	0.02	0	0	0	0	0	0	0	0	0.06	0.16	0.12	0.06	0	0	0	0
ENSMUSG00000102171	Gm37874	TEC	76	42	26	52	70	62	31	20	17	39	29	31	22	8	23	12	23	22	2.6	1.55	1.02	1.45	2.17	2.04	0.97	0.61	0.61	1.36	0.89	0.99	0.63	0.24	0.59	0.37	0.82	0.64
ENSMUSG00000064177	Ghrl	protein_coding	2	3	2	1	6	8	3	0	1	1	8	2	9	4	0	0	2	1	0.55	0.34	0.24	0.09	0.65	1.3	1.01	0	0.11	0.11	1.08	0.76	1.36	0.37	0	0	0.38	0.09
ENSMUSG00000085665	Gm12059	processed_transcript	2	0	0	0	1	0	0	0	1	2	3	1	10	1	5	0	2	6	0.06	0	0	0	0.03	0	0	0	0.03	0.06	0.08	0.03	0.23	0.02	0.1	0	0.06	0.14
ENSMUSG00000091507	Gm17194	processed_pseudogene	1	0	0	6	1	1	0	1	2	2	5	2	0	0	0	1	0	0	0.33	0	0	1.61	0.3	0.32	0	0.29	0.69	0.67	1.48	0.61	0	0	0	0.3	0	0
ENSMUSG00000084362	2610024D14Rik	processed_pseudogene	4	7	8	8	5	5	9	9	8	14	15	11	1	4	2	2	5	1	1.67	3.16	3.84	2.71	1.9	2.01	3.45	3.36	3.51	5.96	5.61	4.27	0.35	1.44	0.63	0.75	2.16	0.35
ENSMUSG00000023905	Tnfrsf12a	protein_coding	14	25	30	46	35	8	36	38	47	49	71	61	22	31	33	18	17	43	1.4	2.61	3.33	3.62	3.08	0.74	3.2	3.28	4.79	4.84	6.17	5.5	1.77	2.6	2.39	1.57	1.71	3.54
ENSMUSG00000113536	CT030170.4	transcribed_unprocessed_pseudogene	2	0	0	7	1	1	0	1	3	0	2	10	1	1	2	3	6	0	0.12	0	0	0.85	0.05	0.06	0	0.17	0.2	0	0.12	0.6	0.05	0.05	0.19	0.17	0.65	0
ENSMUSG00000064347	mt-Ta	Mt_tRNA	2	0	2	5	1	2	2	2	3	4	5	4	2	1	1	2	2	3	122.85	0	133.46	214.2	50.92	102.88	106.16	108.28	161.25	215.69	240.15	194.57	90.32	48.79	48.3	114.53	105.61	129.06
ENSMUSG00000039963	Ccdc40	protein_coding	1	15	1	4	8	3	13	4	1	2	18	14	5	12	17	3	0	7	0.12	0.76	0.03	0.23	0.23	0.36	0.85	0.14	0.12	0.08	1.33	0.79	0.22	0.45	0.81	0.09	0	0.28
ENSMUSG00000083022	Rps15a-ps6	processed_pseudogene	0	10	13	9	16	2	5	7	23	13	37	15	12	4	16	5	18	7	0	2.89	4.19	2	3.95	0.4	1.23	1.74	6.71	3.63	9.17	3.88	2.69	0.89	3.42	1.38	5.33	1.75
ENSMUSG00000085852	Gm13807	antisense	10	0	8	14	9	5	7	10	8	11	12	16	35	24	21	27	13	29	0.7	0	0.64	0.8	0.57	0.34	0.45	0.63	0.59	0.79	0.75	1.04	2.04	1.45	1.1	1.7	0.95	1.73
ENSMUSG00000003153	Slc2a3	protein_coding	726	564	595	996	756	762	849	739	772	927	1355	1072	413	554	764	729	440	851	15.94	14.26	15.66	18.27	15.2	16.86	17.39	16.73	22.44	22.81	29.5	22.53	8.31	12.87	14.53	15.79	10.48	17.77
ENSMUSG00000064307	Lrrc51	protein_coding	28	46	28	50	49	47	65	30	63	76	71	82	67	63	54	84	64	59	2.93	5.27	3.4	4.48	4.68	4.86	6.06	3.02	6.97	8.37	7.13	8.16	6.13	6.2	4.47	8.03	7.61	5.47
ENSMUSG00000032324	Tspan3	protein_coding	30	23	15	47	30	32	30	24	17	51	15	35	50	30	54	58	47	84	1.93	1.22	0.86	1.97	1.71	1.6	1.64	1.11	0.91	2.7	0.67	1.69	2.16	1.33	2.1	2.7	2.54	3.71
ENSMUSG00000105063	Gm43488	TEC	5	2	3	0	0	0	0	0	0	0	12	0	0	0	1	0	0	0	0.17	0.08	0.12	0	0	0	0	0	0	0	0.38	0	0	0	0.03	0	0	0
ENSMUSG00000003271	Sult2b1	protein_coding	21	26	13	13	30	25	5	29	13	26	15	29	12	21	24	19	10	26	2.49	3.96	1.75	1.06	3.9	2.71	0.52	2.71	2.14	2.71	1.49	3.15	1.11	2.03	2.15	1.66	0.76	2.36
ENSMUSG00000102359	Gm38351	TEC	16	4	0	2	13	0	23	8	5	8	17	36	21	45	38	23	38	39	0.56	0.15	0	0.06	0.41	0	0.73	0.25	0.18	0.28	0.53	1.16	0.61	1.35	0.99	0.72	1.37	1.15
ENSMUSG00000040658	Dnph1	protein_coding	5	7	13	11	11	7	5	8	10	16	3	17	94	128	245	150	77	208	0.42	0.63	1.24	0.74	0.83	0.56	0.38	0.59	0.88	1.36	0.22	1.32	6.5	9.2	15.25	11.23	6.65	14.73
ENSMUSG00000104200	Gm37399	TEC	17	18	18	34	53	22	53	25	24	36	57	55	19	31	23	19	33	24	4.43	5.06	5.38	7.19	12.52	5.5	12.67	5.82	6.57	9.56	13.3	13.31	4.11	6.98	4.49	4.46	8.91	5.31
ENSMUSG00000027351	Spred1	protein_coding	64	112	122	151	246	128	79	97	68	103	108	134	72	59	96	96	86	86	0.91	1.72	2.05	1.87	3.22	1.85	1.03	1.28	1.02	1.6	1.43	1.78	0.85	0.73	1.06	1.23	1.27	1.04
ENSMUSG00000082394	Gm4596	processed_pseudogene	0	0	1	3	3	5	2	1	1	1	4	4	2	0	0	3	2	1	0	0	0.39	0.65	0.55	1.08	0.52	0.23	0.29	0.34	0.81	0.84	0.47	0	0	0.67	0.6	0.25
ENSMUSG00000108181	C030015A19Rik	TEC	14	6	5	10	18	12	10	0	4	8	12	5	4	0	6	3	7	6	0.48	0.22	0.2	0.28	0.56	0.4	0.31	0	0.14	0.28	0.37	0.16	0.11	0	0.15	0.09	0.25	0.18
ENSMUSG00000081272	Gm13509	processed_pseudogene	158	130	76	116	143	74	78	94	64	88	143	104	267	325	350	297	244	290	10.95	9.71	6.02	6.56	8.98	4.92	4.99	5.84	4.7	6.26	8.92	6.68	15.39	19.47	18.16	18.56	17.59	17.14
ENSMUSG00000022768	Ccdc116	protein_coding	4	11	29	34	43	48	5	19	12	19	17	21	39	47	26	5	17	32	0.31	0.24	0.68	0.56	0.8	1.51	0.1	0.34	0.26	0.4	0.31	0.45	0.86	0.83	0.4	0.09	0.39	0.56
ENSMUSG00000054150	Syne3	protein_coding	15	38	30	22	14	34	18	13	12	33	20	11	26	34	26	22	21	31	0.32	0.8	0.62	0.3	0.22	0.58	0.3	0.23	0.28	0.62	0.32	0.17	0.41	0.52	0.37	0.33	0.43	0.5
ENSMUSG00000107868	Gm5112	TEC	16	7	13	13	6	19	7	16	6	25	14	5	47	37	70	55	58	52	0.59	0.28	0.55	0.39	0.2	0.68	0.24	0.53	0.23	0.95	0.47	0.17	1.45	1.19	1.94	1.83	2.23	1.64
ENSMUSG00000029414	Kntc1	protein_coding	137	95	86	45	36	11	12	15	5	33	9	9	60	89	325	64	35	201	6.99	8.05	5.18	1.64	3.04	1.79	0.76	0.89	0.37	1.15	0.33	2.45	4.51	6.37	14.81	3.28	3.32	10.06
ENSMUSG00000014846	Tppp3	protein_coding	37	8	17	8	15	7	5	4	10	4	9	20	6	2	2	0	0	4	3.34	0.85	1.61	0.55	1.11	0.55	0.37	0.29	0.87	0.33	0.66	1.72	0.43	0.23	0.12	0	0	0.34
ENSMUSG00000105789	Gm42997	lincRNA	14	2	6	12	3	9	8	14	17	22	21	18	20	15	12	25	11	8	1.32	0.2	0.65	0.92	0.26	0.82	0.69	1.18	1.69	2.12	1.78	1.58	1.57	1.22	0.85	2.13	1.08	0.64
ENSMUSG00000032633	Flcn	protein_coding	883	911	782	1287	1281	830	601	684	659	821	1285	681	346	696	491	758	501	856	24.26	27.81	25.23	30.19	33.41	22.42	15.83	17.42	20	23.07	33.16	18.23	8.22	17.28	10.1	17.51	14.72	21.36
ENSMUSG00000035279	Ssc5d	protein_coding	0	0	0	4	0	2	0	4	0	5	1	6	1	0	4	0	0	2	0	0	0	0.06	0	0.04	0	0.07	0	0.1	0.02	0.26	0.02	0	0.06	0	0	0.03
ENSMUSG00000082941	Gm12850	processed_pseudogene	1	1	1	0	0	1	0	0	1	3	0	2	2	1	2	0	0	2	0.25	0.26	0.28	0	0	0.24	0	0	0.26	0.75	0	0.46	0.41	0.21	0.37	0	0	0.42
ENSMUSG00000028637	Ccdc30	protein_coding	3	20	9	8	2	3	0	10	2	11	7	4	0	3	2	2	1	0	1.12	1.78	0.7	0.94	0.06	0.39	0	0.55	0.08	1.3	0.31	0.4	0	0.42	0.28	0.08	0.12	0
ENSMUSG00000030029	Lrig1	protein_coding	25	18	22	21	35	21	10	29	7	37	19	11	10	21	12	11	12	18	0.43	0.58	0.44	0.48	0.87	1.27	0.16	0.79	0.56	1.44	0.83	0.95	0.15	0.36	0.44	0.3	0.58	0.92
ENSMUSG00000026657	Frmd4a	protein_coding	30	19	17	56	38	20	15	28	6	27	29	17	3	8	16	6	0	1	0.78	0.71	0.5	0.91	1.31	0.26	0.21	0.58	0.27	1.4	0.44	0.25	0.03	0.13	0.26	0.07	0	0.04
ENSMUSG00000085085	1700086P04Rik	lincRNA	9	7	5	9	8	10	3	9	1	6	8	7	4	10	5	7	4	10	0.83	0.69	0.53	0.67	0.67	0.88	0.25	0.74	0.1	0.56	0.66	0.6	0.31	0.8	0.34	0.58	0.38	0.78
ENSMUSG00000084329	Gm6733	processed_pseudogene	9	9	13	2	2	4	8	10	3	15	11	6	6	8	8	11	4	8	0.4	0.45	0.7	0.08	0.09	0.2	0.33	0.41	0.17	0.7	0.46	0.24	0.22	0.31	0.27	0.45	0.22	0.31
ENSMUSG00000089712	Gm15889	lincRNA	21	4	3	4	13	3	5	3	1	4	6	7	2	13	5	11	6	18	0.76	0.29	0.13	0.21	0.88	0.11	0.16	0.11	0.04	0.39	0.2	0.25	0.07	0.53	0.13	0.47	0.21	0.94
ENSMUSG00000023031	Cela1	protein_coding	54	77	37	99	74	84	6	15	0	10	12	10	0	3	0	0	0	0	4.5	6.92	3.54	6.71	5.6	6.73	0.46	1.12	0	0.85	0.9	0.78	0	0.22	0	0	0	0
ENSMUSG00000028391	Wdr31	protein_coding	1	7	9	1	6	1	5	3	3	9	8	3	23	6	11	12	4	19	0.04	0.4	0.67	0.03	0.26	0.04	0.46	0.29	0.37	0.53	0.33	0.2	0.75	0.28	0.46	0.58	0.24	1.2
ENSMUSG00000100813	Gm28874	lincRNA	51	46	11	50	60	42	64	59	34	73	88	61	331	288	313	337	243	357	1.41	1.37	0.35	1.13	1.51	1.12	1.63	1.46	0.99	2.07	2.19	1.57	7.63	6.9	6.49	8.4	7	8.43
ENSMUSG00000081223	Gm12247	processed_pseudogene	0	0	1	2	1	1	0	0	0	0	2	5	0	0	0	0	0	0	0	0	0.17	0.24	0.13	0.14	0	0	0	0	0.26	0.69	0	0	0	0	0	0
ENSMUSG00000030602	Pak4	protein_coding	34	40	36	49	57	30	41	31	18	34	62	35	73	50	24	64	68	69	1.14	1.44	1.38	1.31	1.73	0.96	1.26	0.93	0.63	1.16	1.86	1.09	2.03	1.45	0.6	1.85	2.33	1.94
ENSMUSG00000113640	Adat3	protein_coding	15	2	2	0	0	12	1	1	1	4	2	6	0	0	5	16	1	2	0.95	0.14	0.31	0	0	1.12	0.09	0.03	0.2	0.26	0.14	0.83	0	0	0.23	0.93	0.12	0.09
ENSMUSG00000100620	Gm28277	sense_intronic	4	0	2	4	5	2	1	2	2	9	1	1	5	1	0	5	3	5	0.42	0	0.24	0.35	0.48	0.2	0.1	0.19	0.22	0.98	0.1	0.1	0.44	0.09	0	0.48	0.33	0.45
ENSMUSG00000079508	Apoo	protein_coding	157	126	142	247	236	184	143	171	131	168	235	221	338	236	348	241	198	314	16.21	15.6	18.5	20.09	23.18	20.64	14.4	15.68	15.8	19.01	22.61	22.48	29.33	24.07	28.37	23.31	21.5	29.26
ENSMUSG00000030789	Itgax	protein_coding	7	27	54	122	41	53	6	24	34	30	42	32	0	0	0	2	0	0	0.16	0.63	2.4	2.17	0.8	1.28	0.12	0.46	0.76	0.65	0.8	2.07	0	0	0	0.04	0	0
ENSMUSG00000040907	Atp1a3	protein_coding	10	13	19	48	10	16	13	11	5	19	9	17	0	0	0	5	0	0	0.24	0.34	0.5	0.93	0.2	0.37	0.29	0.24	0.13	0.46	0.19	0.38	0	0	0	0.11	0	0
ENSMUSG00000069041	Slc25a31	protein_coding	0	0	0	4	0	2	0	0	0	14	0	0	0	0	2	22	0	2	0	0	0	0.13	0	0.08	0	0	0	0.59	0	0	0	0	0.06	0.82	0	0.07
ENSMUSG00000030144	Clec4d	protein_coding	5	2	8	13	0	4	4	5	17	34	8	4	2	4	5	11	2	5	0.41	0.18	1.1	0.84	0	0.32	0.33	0.37	1.64	3.33	0.63	0.38	0.17	0.49	0.47	0.68	0.21	0.44
ENSMUSG00000005803	Sqrdl	protein_coding	25	21	35	46	25	24	22	23	8	39	5	34	1	1	0	10	2	1	2.08	2.8	2.9	2.36	1.17	1.53	1.34	2	0.77	2.1	0.66	1.97	0.19	0.07	0	0.44	0.47	0.07
ENSMUSG00000104571	Gm43010	TEC	92	67	79	100	103	105	62	72	103	124	128	92	70	48	38	42	76	66	2.78	2.18	2.74	2.46	2.83	3.05	1.72	1.94	3.28	3.83	3.48	2.59	1.76	1.26	0.86	1.14	2.39	1.7
ENSMUSG00000078606	Gm4070	protein_coding	630	681	1109	1464	1614	1972	1196	1525	1417	1654	2055	2163	181	180	271	255	151	371	30.57	33.24	40.93	40.56	38.2	50.7	28.5	36.84	39.52	39.69	45.78	36.5	3.25	5.13	7.49	9.22	5.17	9.49
ENSMUSG00000005233	Spc25	protein_coding	238	208	165	164	151	127	141	145	97	177	184	174	267	204	436	253	130	310	15.67	15.16	12.25	8.58	9.35	9.28	8.52	8.67	8.73	11.88	11.45	10.28	15.17	11.73	21.54	15.18	8.83	17.38
ENSMUSG00000097404	Gm10814	lincRNA	5	0	2	3	1	3	2	2	1	2	7	2	2	2	7	0	3	3	0.23	0	0.11	0.11	0.05	0.13	0.09	0.08	0.05	0.1	0.29	0.09	0.08	0.08	0.24	0	0.16	0.12
ENSMUSG00000103763	Gm37860	TEC	16	10	13	24	21	17	14	24	28	28	37	32	18	20	21	14	23	34	1.43	0.96	1.34	1.75	1.71	1.46	1.15	1.92	2.64	2.56	2.97	2.67	1.34	1.55	1.41	1.13	2.14	2.59
ENSMUSG00000113587	CT010478.2	lincRNA	9	9	4	14	3	9	0	0	1	7	0	0	0	0	0	0	0	0	1.08	1.16	0.55	1.36	0.33	1.04	0	0	0.13	0.86	0	0	0	0	0	0	0	0
ENSMUSG00000017493	Igfbp4	protein_coding	23	13	16	46	14	37	26	45	17	23	42	63	0	0	0	0	1	0	1.92	0.9	1.38	1.76	0.58	0.97	1.21	1.8	0.64	1.12	1.39	3.26	0	0	0	0	0.02	0
ENSMUSG00000080712	Hist3h2bb-ps	processed_pseudogene	8	8	1	11	3	2	6	2	0	9	4	3	3	0	0	0	1	0	1.71	1.95	0.34	1.96	0.68	0.49	1.15	0.46	0	2.05	0.91	0.53	0.56	0	0	0	0.31	0
ENSMUSG00000025492	Ifitm3	protein_coding	313	306	377	622	373	391	128	126	134	192	120	238	11	3	9	28	6	5	45.06	47.5	62.33	72.78	48.65	54.09	16.9	16.19	20.29	28.26	15.51	31.86	1.32	0.37	0.97	3.65	0.91	0.61
ENSMUSG00000031626	Sorbs2	protein_coding	40	31	37	33	23	16	19	10	16	24	20	22	0	2	5	3	3	2	1.32	1.7	1.63	1.04	1.14	0.75	1.08	0.54	0.54	1.68	0.69	1.15	0	0.47	0.08	0.3	0.22	0.23
ENSMUSG00000097150	Gm26513	antisense	17	1	3	21	8	7	5	7	7	4	4	25	9	14	9	7	8	26	0.58	0.04	0.13	0.59	0.27	0.25	0.17	0.23	0.27	0.15	0.13	0.8	0.25	0.42	0.23	0.23	0.28	0.79
ENSMUSG00000032113	Chek1	protein_coding	67	97	71	66	63	86	24	33	46	48	45	61	266	305	1035	283	135	371	4.03	7.2	4.37	2.81	4.93	5.11	1.66	1.78	2.81	2.67	2.47	5.11	11.2	14.33	44.69	15.66	8.81	16.67
ENSMUSG00000108655	Gm44949	antisense	1	3	4	8	7	5	3	1	6	7	8	3	4	2	6	1	1	4	0.06	0.2	0.28	0.4	0.39	0.3	0.17	0.06	0.39	0.44	0.45	0.17	0.21	0.11	0.28	0.06	0.06	0.21
ENSMUSG00000075014	Gm10800	protein_coding	324	1	3	1	4	3	16	7	3	25	3	43	12	1	3	7	0	0	48.05	0.16	0.51	0.12	0.59	0.46	2.24	0.97	0.48	3.84	0.4	5.98	1.49	0.13	0.33	0.94	0	0
ENSMUSG00000075558	Gm17151	antisense	14	14	11	21	24	18	13	15	14	21	16	24	23	20	18	20	33	32	4.3	4.64	3.88	5.24	6.68	5.31	3.66	4.11	4.51	6.57	4.4	6.84	5.87	5.3	4.14	5.53	10.5	8.34
ENSMUSG00000102703	Gm38313	TEC	12	2	4	3	6	8	6	6	3	9	6	9	11	15	8	10	14	8	0.86	0.15	0.33	0.18	0.39	0.55	0.4	0.38	0.23	0.66	0.39	0.6	0.66	0.93	0.43	0.65	1.04	0.49
ENSMUSG00000044080	S100a1	protein_coding	46	34	19	81	42	47	19	23	7	26	18	26	136	111	141	95	111	106	6.63	5.39	3.14	9.49	5.49	6.51	2.51	3.13	1.06	3.82	2.33	3.49	16.31	13.84	15.31	12.33	16.62	13.01
ENSMUSG00000092595	Gm20427	processed_transcript	0	17	7	0	27	20	27	17	7	6	53	32	14	23	5	31	16	20	0	0.43	0.19	0	0.56	0.45	0.58	0.36	0.17	0.13	1.12	0.7	0.28	0.47	0.09	0.64	0.4	0.39
ENSMUSG00000109363	Gm44668	TEC	28	23	24	36	28	22	33	25	10	24	35	39	32	26	15	19	4	10	0.74	0.66	0.73	0.78	0.67	0.56	0.8	0.59	0.28	0.65	0.83	0.96	0.71	0.6	0.3	0.45	0.11	0.23
ENSMUSG00000059866	Tnip2	protein_coding	203	129	141	246	245	238	204	204	187	275	286	267	109	116	105	162	117	192	11.36	9.06	10.5	12.17	12.82	14.82	11.51	10.7	11.62	15.49	16.33	16.56	5.51	7.29	4.81	8.8	8.71	12.59
ENSMUSG00000055385	Rnf212	protein_coding	0	0	0	3	0	2	0	0	0	0	2	11	0	0	0	0	0	0	0	0	0	0.6	0	0.21	0	0	0	0	0.2	1.09	0	0	0	0	0	0
ENSMUSG00000029761	Cald1	protein_coding	3	4	5	0	0	6	0	3	0	1	0	12	0	0	0	1	0	0	0.06	0.56	0.16	0	0	0.56	0	0.09	0	0.13	0	0.29	0	0	0	0.13	0	0
ENSMUSG00000004814	Ccl24	protein_coding	11	13	1	13	19	14	4	2	0	1	8	4	0	0	0	0	0	0	1.07	0.98	0.21	1.77	2.06	0.95	0.66	0.32	0	0.18	0.82	0.26	0	0	0	0	0	0
ENSMUSG00000070822	Zscan18	protein_coding	11	49	14	17	14	14	19	32	13	17	51	29	46	22	59	30	16	41	0.27	1.66	0.6	0.43	0.56	0.42	0.57	1.37	0.67	0.47	2.02	1.1	1.52	0.56	1.16	1.07	0.61	0.98
ENSMUSG00000111481	AC138284.3	TEC	26	19	18	28	44	36	34	28	32	44	54	37	28	36	24	28	35	51	0.48	0.38	0.38	0.42	0.74	0.64	0.58	0.46	0.62	0.83	0.89	0.64	0.43	0.57	0.33	0.46	0.67	0.8
ENSMUSG00000111375	Btbd8	protein_coding	97	29	156	129	73	78	78	73	73	98	135	97	68	21	55	63	33	54	1.35	0.51	2.43	1.5	0.9	1.12	1.15	1.04	1.18	1.32	1.63	1.25	0.79	0.45	0.64	0.89	0.47	0.62
ENSMUSG00000011832	Evi5l	protein_coding	11	30	42	34	49	42	66	54	40	72	67	87	63	55	40	45	45	52	0.39	1.24	2.2	1.3	2.1	1.84	2.55	2.37	1.98	3.33	3.07	3.35	2.21	1.92	1.4	1.88	1.88	1.6
ENSMUSG00000044468	Fam46c	protein_coding	121	104	61	237	111	251	116	68	36	104	83	119	36	52	46	35	28	50	2.48	1.7	1.06	3.1	1.92	4.08	1.62	0.92	0.58	1.61	1.13	1.68	0.46	1.02	0.52	0.48	0.89	0.79
ENSMUSG00000047907	Tshz2	protein_coding	0	0	0	5	0	1	0	0	0	9	1	0	0	0	1	0	0	0	0	0	0	0.08	0	0.02	0	0	0	0.18	0.02	0	0	0	0.01	0	0	0
ENSMUSG00000016995	Matn4	protein_coding	1	0	0	0	6	1	0	0	5	3	8	6	0	3	0	0	0	0	0.02	0	0	0	0.11	0.02	0	0	0.11	0.06	0.15	0.12	0	0.05	0	0	0	0
ENSMUSG00000006649	Nphs1	protein_coding	4	8	4	13	8	16	15	14	10	20	19	18	19	38	18	28	27	30	0.19	0.4	0.2	0.44	0.32	0.67	0.6	0.53	0.49	0.91	0.78	0.72	0.69	1.45	0.59	1.14	1.24	1.13
ENSMUSG00000085637	1700048M11Rik	antisense	4	1	0	0	1	0	1	2	0	4	1	3	4	0	3	0	1	1	0.86	0.23	0	0	0.19	0	0.2	0.38	0	0.88	0.19	0.6	0.71	0	0.48	0	0.22	0.18
ENSMUSG00000113102	AC159193.2	TEC	0	2	2	1	2	3	4	0	0	7	4	0	0	5	5	1	1	0	0	0.21	0.22	0.08	0.17	0.28	0.35	0	0	0.68	0.34	0	0	0.41	0.36	0.09	0.1	0
ENSMUSG00000097619	4833422M21Rik	lincRNA	28	53	53	30	59	40	11	7	16	17	11	25	6	8	3	8	1	0	1.44	2.36	2.43	0.92	2.33	1.58	0.65	0.23	0.61	0.63	0.39	0.85	0.18	0.25	0.08	0.26	0.04	0
ENSMUSG00000044694	2010007H06Rik	antisense	934	628	957	1307	1414	956	588	574	620	758	972	783	222	195	321	214	284	292	20.35	16.74	32.41	30.2	36.89	28.84	18.75	13.66	25.41	23.78	24.14	23.11	5.53	3.72	5.09	5.03	12.62	7.07
ENSMUSG00000000154	Slc22a18	protein_coding	4	4	0	11	0	2	0	0	0	1	2	4	0	0	0	0	0	0	0.24	0.35	0	0.53	0	0.13	0	0	0	0.11	0.2	0.22	0	0	0	0	0	0
ENSMUSG00000103119	Gm37583	TEC	0	7	5	9	1	1	0	3	1	3	2	6	5	0	7	0	1	0	0	0.27	0.2	0.26	0.03	0.03	0	0.09	0.04	0.11	0.06	0.2	0.15	0	0.18	0	0.04	0
ENSMUSG00000052336	Cx3cr1	protein_coding	88	137	64	175	50	53	27	15	18	42	20	26	45	24	31	40	23	29	2.26	3.97	1.8	3.56	1.22	1.35	0.63	0.29	0.52	1.08	0.46	0.58	0.72	0.4	0.44	0.74	0.46	0.47
ENSMUSG00000037032	Apbb1	protein_coding	21	52	41	34	44	32	8	21	8	13	35	12	0	28	21	9	8	8	1.23	2.62	2.92	1.18	2.29	1.19	0.92	1.06	0.63	1.18	1.17	0.97	0	0.84	0.54	0.58	0.53	0.43
ENSMUSG00000021108	Prkch	protein_coding	7	18	36	77	55	28	46	29	45	83	36	56	3	3	6	8	10	6	0.17	0.49	1.1	1.61	1.26	0.68	1.05	0.68	1.26	2.16	0.85	1.35	0.06	0.06	0.11	0.18	0.27	0.14
ENSMUSG00000033688	1300017J02Rik	protein_coding	7	9	9	28	10	18	12	9	15	16	25	14	13	14	8	13	5	17	1.08	2.23	2.87	2.24	1.89	4.14	2.84	2.23	4.38	3.62	5.49	2.68	3	3.36	1.56	3.25	1.44	4.01
ENSMUSG00000000555	Itga5	protein_coding	0	9	12	11	18	8	0	1	0	0	1	7	12	5	0	5	20	8	0	0.19	0.27	0.18	0.32	0.15	0	0.02	0	0	0.02	0.13	0.2	0.08	0	0.09	0.41	0.13
ENSMUSG00000026956	Uap1l1	protein_coding	91	99	77	218	186	124	92	155	99	138	174	171	58	48	34	65	78	93	6.08	7.76	7.89	12.65	11.28	11.91	9.45	10.56	7.46	12.29	12.68	13.07	2.99	3.62	2.25	2.75	7.95	5.57
ENSMUSG00000102973	E430014B02Rik	TEC	620	540	590	1193	1146	1167	1004	1074	1056	1295	1721	1373	232	160	193	322	346	353	17.04	16	18.62	26.7	28.6	30.85	25.34	26.37	30.61	36.38	42.5	35.18	5.31	3.81	3.97	7.97	9.89	8.28
ENSMUSG00000023022	Lima1	protein_coding	38	42	14	72	60	59	11	6	13	15	11	22	2	2	1	0	0	14	0.8	0.95	0.34	1.32	1.19	1.23	0.22	0.31	0.29	0.39	0.21	0.46	0.03	0.06	0.02	0	0	0.25
ENSMUSG00000106005	Gm29151	antisense	8	11	1	24	8	10	5	13	4	11	14	9	22	27	26	13	11	22	0.28	0.41	0.04	0.68	0.25	0.33	0.16	0.4	0.15	0.39	0.44	0.29	0.64	0.81	0.68	0.41	0.4	0.65
ENSMUSG00000085589	A430078I02Rik	antisense	0	3	2	2	3	3	3	8	3	15	6	2	4	2	2	2	4	1	0	0.13	0.09	0.06	0.11	0.11	0.11	0.28	0.11	0.59	0.21	0.07	0.13	0.07	0.05	0.07	0.16	0.03
ENSMUSG00000048376	F2r	protein_coding	0	3	3	7	7	7	5	1	3	11	1	5	0	0	0	0	0	0	0	0.08	0.09	0.15	0.16	0.17	0.12	0.02	0.08	0.29	0.02	0.12	0	0	0	0	0	0
ENSMUSG00000037846	Rtkn2	protein_coding	8	38	24	4	4	10	3	0	0	11	0	0	0	11	14	3	6	3	0.31	1.31	0.94	0.11	0.1	0.22	0.12	0	0	0.44	0	0	0	0.35	0.41	0.11	0.18	0.07
ENSMUSG00000037991	Rmi2	protein_coding	15	4	11	6	6	4	4	7	8	5	22	5	18	10	15	10	3	12	0.35	0.1	0.29	0.11	0.13	0.09	0.08	0.14	0.19	0.12	0.51	0.11	0.35	0.2	0.26	0.21	0.07	0.24
ENSMUSG00000104737	Gm42937	sense_intronic	0	0	0	1	1	2	0	0	0	1	5	0	0	1	0	1	0	0	0	0	0	0.1	0.12	0.25	0	0	0	0.13	0.57	0	0	0.11	0	0.12	0	0
ENSMUSG00000086763	Plxna4os1	antisense	4	3	7	15	14	11	1	1	1	1	3	3	0	0	0	0	0	0	0.18	0.14	0.36	0.55	0.57	0.47	0.04	0.04	0.05	0.05	0.12	0.12	0	0	0	0	0	0
ENSMUSG00000067613	Krt83	protein_coding	0	0	0	12	1	0	0	0	0	4	0	2	1	0	0	1	4	2	0	0	0	0.86	0.08	0	0	0	0	0.36	0	0.16	0.07	0	0	0.08	0.37	0.15
ENSMUSG00000049871	Nlrc3	protein_coding	205	220	131	389	247	329	396	378	442	563	621	525	129	129	158	110	130	208	4.52	5.15	3.32	7.03	5.05	7.13	8.22	7.55	10.42	12.97	12.48	11.07	2.42	2.48	2.47	2.22	3.07	4.02
ENSMUSG00000086804	Gm43154	lincRNA	0	0	0	2	2	0	0	0	0	2	0	10	0	0	0	0	0	0	0	0	0	0.1	0.14	0	0	0	0	0.16	0	0.58	0	0	0	0	0	0
ENSMUSG00000098108	Gm27008	antisense	3	1	0	0	0	1	0	0	1	4	1	2	0	0	0	0	0	0	0.49	0.18	0	0	0	0.16	0	0	0.17	0.67	0.06	0.31	0	0	0	0	0	0
ENSMUSG00000102037	Bcl2a1a	protein_coding	14	57	28	80	50	42	11	12	19	27	12	24	35	32	27	8	13	10	1.59	7.18	3.7	7.58	5.23	4.63	1.19	1.24	2.35	3.23	1.2	2.57	3.36	3.22	2.37	0.87	1.53	1.03
ENSMUSG00000026073	Il1r2	protein_coding	30	6	18	43	3	2	19	14	3	30	13	19	362	296	373	162	104	198	2.23	0.8	1.62	2.22	0.34	0.17	1.23	1.2	0.2	2.14	0.86	1.32	20.03	16.26	19.15	9.84	6.87	10.92
ENSMUSG00000083149	Gm11380	processed_pseudogene	4	1	0	3	5	3	2	1	2	0	6	5	3	3	2	2	2	9	0.72	0.19	0	0.44	0.82	0.52	0.25	0.16	0.38	0	0.97	0.84	0.4	0.47	0.21	0.38	0.37	1.38
ENSMUSG00000114157	AC159621.2	TEC	2	1	1	0	0	0	1	0	0	1	4	1	0	0	0	0	1	0	0.14	0.07	0.08	0	0	0	0.06	0	0	0.07	0.26	0.06	0	0	0	0	0.07	0
ENSMUSG00000108801	Gm44514	lincRNA	1	0	4	0	0	2	0	0	1	0	1	7	4	0	0	9	7	2	0.2	0	0.44	0	0	0.2	0	0	0.21	0	0.18	0.62	0.32	0	0	0.78	0.7	0.18
ENSMUSG00000051817	Sox12	protein_coding	1	4	3	11	3	5	8	10	11	21	9	14	21	10	19	16	16	6	0.02	0.08	0.07	0.18	0.06	0.09	0.15	0.18	0.24	0.44	0.17	0.27	0.34	0.18	0.28	0.3	0.34	0.11
ENSMUSG00000074800	Gm4149	processed_pseudogene	464	449	441	567	502	476	604	613	584	684	868	944	805	714	1032	740	718	843	213	222.66	232.68	211.11	208.92	209.74	254.31	251.57	281.22	319.73	356.36	402.16	306.97	283.21	355.33	306.52	340.96	328.22
ENSMUSG00000022519	Srl	protein_coding	55	44	42	8	18	26	1	15	17	7	24	26	5	45	63	9	15	20	3.25	2.08	2.57	0.61	0.9	1.13	0.28	0.31	0.42	0.17	0.74	0.57	0.1	1.23	1.13	0.45	0.36	0.4
ENSMUSG00000089800	Rps19-ps10	processed_pseudogene	0	0	0	1	0	1	0	0	1	1	5	2	2	0	0	6	0	0	0	0	0	0.2	0	0.24	0	0	0.26	0.26	1.11	0.47	0.42	0	0	1.35	0	0
ENSMUSG00000109270	Gm10584	antisense	8	0	4	3	3	2	0	5	1	3	5	5	0	1	1	0	6	2	0.27	0	0.17	0.08	0.1	0.07	0	0.15	0.04	0.1	0.15	0.15	0	0.03	0.03	0	0.2	0.04
ENSMUSG00000097176	Gm26830	lincRNA	5	2	9	4	4	9	5	8	3	12	2	11	22	14	24	19	24	16	0.47	0.2	0.97	0.3	0.34	0.81	0.43	0.67	0.3	1.15	0.17	0.96	1.71	1.13	1.68	1.6	2.33	1.28
ENSMUSG00000112881	AC139376.1	TEC	51	36	36	87	85	52	54	45	35	46	63	79	38	17	26	31	28	41	3.71	2.82	3.01	5.15	5.61	3.64	3.61	2.93	2.68	3.42	4.12	5.35	2.3	1.07	1.42	2.03	2.12	2.54
ENSMUSG00000030559	Rab38	protein_coding	9	9	3	18	9	5	0	1	0	4	1	0	0	0	0	0	0	0	0.53	0.55	0.2	1.09	0.46	0.27	0	0.05	0	0.23	0.16	0	0	0	0	0	0	0
ENSMUSG00000065799	Gm25517	snoRNA	1	0	1	2	3	0	3	1	1	6	2	2	2	3	3	0	1	3	2.04	0	2.34	3.26	5.52	0	5.58	1.82	2.09	12.22	3.58	3.7	3.33	5.22	4.59	0	2.07	5.07
ENSMUSG00000019122	Ccl9	protein_coding	47	85	66	148	89	66	12	24	46	36	19	70	0	5	7	9	2	7	3.09	5.13	2.36	7.2	3.15	3.82	0.78	1.26	1.4	1.8	1.02	4.82	0	0.13	0.41	1	0.06	0.17
ENSMUSG00000084353	Gm15452	processed_pseudogene	6	38	20	5	35	0	4	22	17	13	17	45	85	26	109	55	71	54	3.21	23.55	13.12	2.37	18.3	0	2.1	11.06	10.23	7.35	8.55	23.98	40.35	12.66	46.54	28.17	42.19	26.09
ENSMUSG00000024812	Tjp2	protein_coding	26	19	10	7	34	18	8	14	10	10	25	15	22	29	68	46	25	34	0.49	0.38	0.21	0.11	0.58	0.32	0.14	0.23	0.2	0.19	0.42	0.26	0.34	0.47	0.95	0.78	0.49	0.54
ENSMUSG00000111283	AC126459.3	processed_transcript	9	0	0	6	1	4	0	3	1	2	3	6	0	0	1	0	0	1	0.44	0	0	0.38	0.07	0.19	0	0.18	0.08	0.1	0.13	0.27	0	0	0.06	0	0	0.04
ENSMUSG00000035413	Tmem98	protein_coding	6	5	11	5	5	0	3	1	0	6	3	0	9	6	7	2	2	5	0.33	0.29	0.69	0.22	0.25	0	0.15	0.05	0	0.34	0.15	0	0.41	0.28	0.29	0.1	0.11	0.23
ENSMUSG00000057054	Inca1	protein_coding	3	17	10	8	30	4	11	21	9	15	40	10	21	23	15	19	14	11	0.26	1.39	0.89	0.56	2.27	0.33	0.86	1.52	0.81	1.22	2.97	0.71	1.41	1.62	0.89	1.42	1.15	0.8
ENSMUSG00000083796	Gm13369	processed_pseudogene	29	39	21	38	36	31	58	44	28	58	69	54	10	8	16	11	10	13	2.73	3.95	2.28	2.87	3.09	2.77	5.04	3.7	2.82	5.6	5.84	4.76	0.79	0.66	1.13	0.91	0.98	1.02
ENSMUSG00000074916	Chst14	protein_coding	5	6	10	18	18	13	25	20	19	22	30	40	14	6	9	6	10	14	0.22	0.29	0.51	0.62	0.69	0.55	0.98	0.75	0.89	0.95	1.2	1.57	0.52	0.23	0.3	0.24	0.46	0.5
ENSMUSG00000095186	Gm10718	protein_coding	24	0	2	3	0	1	8	0	8	13	0	22	5	0	4	7	7	7	3.41	0	0.3	0.36	0	0.17	1.03	0	1.14	1.95	0	2.98	0.61	0	0.38	0.95	1.04	0.89
ENSMUSG00000025597	Klhl4	protein_coding	0	2	2	0	5	0	0	0	3	5	0	11	0	0	0	0	0	0	0	0.06	0.06	0	0.14	0	0	0	0.08	0.15	0	0.25	0	0	0	0	0	0
ENSMUSG00000022799	Arhgap31	protein_coding	61	73	17	83	57	70	19	36	30	34	48	44	22	17	14	7	12	41	1.07	1.58	0.42	1.55	1.19	1.24	0.6	0.56	0.49	0.61	0.78	0.95	0.33	0.16	0.28	0.11	0.26	0.84
ENSMUSG00000110547	Gm45891	antisense	0	6	7	4	5	5	0	8	5	9	8	7	8	1	10	4	0	3	0	0.28	0.37	0.15	0.21	0.21	0	0.31	0.23	0.41	0.35	0.31	0.32	0.05	0.36	0.15	0	0.13
ENSMUSG00000028412	Slc44a1	protein_coding	201	174	211	442	343	319	167	205	93	231	202	197	802	589	781	835	625	1022	3.97	3.78	4.97	7.1	6.26	6.3	3.01	3.65	1.93	4.69	3.56	3.61	13.18	10.09	11.64	14.92	12.89	17.46
ENSMUSG00000084892	Gm14471	processed_transcript	0	0	0	0	4	0	0	3	0	0	12	1	4	0	4	6	2	2	0	0	0	0	0.14	0	0	0.1	0	0	0.41	0.04	0.12	0	0.11	0.2	0.08	0.06
ENSMUSG00000028175	Depdc1a	protein_coding	46	102	68	73	34	57	47	11	44	37	87	33	60	61	98	44	35	93	1.66	3.12	2.04	1.65	1.02	1.43	1.45	0.31	1.62	0.99	2.15	1.18	1.3	1.41	1.97	1.43	1.05	2.07
ENSMUSG00000041220	Elovl6	protein_coding	110	94	76	158	87	83	47	98	75	120	109	78	166	196	212	175	135	225	2.88	2.23	2.34	3.26	2.4	2.47	1.14	2.6	2.13	3.5	4.4	1.67	3.6	5.56	4.59	4	4.4	5.89
ENSMUSG00000113866	AC124752.1	lincRNA	0	2	0	1	2	0	3	2	2	7	1	5	0	1	0	2	1	1	0	0.27	0	0.1	0.22	0	0.34	0.22	0.26	0.88	0.11	0.57	0	0.11	0	0.22	0.13	0.1
ENSMUSG00000079625	Tm4sf19	protein_coding	0	0	0	0	0	0	0	0	0	2	0	2	2	7	4	1	1	1	0	0	0	0	0	0	0	0	0	0.15	0	0.13	0.12	0.44	0.22	0.07	0.08	0.06
ENSMUSG00000102154	Gm37469	antisense	10	6	2	14	6	11	8	1	7	7	16	5	1	4	0	2	1	6	1.06	0.68	0.24	1.2	0.58	1.12	0.78	0.09	0.78	0.75	1.52	0.49	0.09	0.37	0	0.19	0.11	0.54
ENSMUSG00000103216	Gm37248	TEC	295	246	249	599	520	499	338	546	369	549	645	528	112	78	80	90	107	132	8.06	7.24	7.81	13.33	12.9	13.11	8.48	13.33	10.63	15.33	15.83	13.45	2.55	1.85	1.64	2.22	3.04	3.08
ENSMUSG00000092500	Gm20400	antisense	2	1	2	1	0	1	1	1	1	4	2	1	0	0	1	0	1	0	0.26	0.16	0.34	0.12	0	0.14	0.14	0.13	0.15	0.6	0.26	0.14	0	0	0.11	0	0.15	0
ENSMUSG00000031375	Bgn	protein_coding	5	11	7	11	1	2	0	2	0	0	6	2	0	0	0	0	0	0	0.4	0.43	0.9	0.48	0.03	0.17	0	0.16	0	0	0.26	0.07	0	0	0	0	0	0
ENSMUSG00000050989	Selenon	protein_coding	29	18	23	37	20	16	11	8	2	17	6	10	8	2	0	5	0	0	0.73	0.87	0.66	0.76	0.46	0.39	0.29	0.18	0.05	0.44	0.14	0.46	0.17	0.04	0	0.11	0	0
ENSMUSG00000082348	Gm12807	processed_pseudogene	1	0	0	2	1	0	0	1	0	1	1	4	4	1	0	0	0	4	0.1	0	0	0.16	0.09	0	0	0.09	0	0.1	0.09	0.37	0.33	0.08	0	0	0	0.36
ENSMUSG00000102380	Gm38140	TEC	8	12	8	7	13	1	1	5	6	6	11	5	0	2	0	0	5	3	0.25	0.41	0.29	0.18	0.37	0.03	0.03	0.14	0.2	0.19	0.31	0.15	0	0.05	0	0	0.16	0.08
ENSMUSG00000000167	Pih1d2	protein_coding	9	1	0	2	0	0	1	0	6	4	0	13	13	14	29	27	23	22	0.67	0.09	0	0.13	0	0	0.07	0	0.49	0.3	0	0.86	0.86	1.06	1.77	1.73	1.72	1.59
ENSMUSG00000038467	Chmp4b	protein_coding	19	20	20	34	27	35	31	27	29	31	41	52	40	28	31	33	55	27	1.37	1.47	1.61	1.7	1.56	2.25	1.76	1.76	1.79	1.99	2.39	2.73	1.86	1.53	1.32	2.01	3.36	1.35
ENSMUSG00000110065	Gm45588	processed_pseudogene	0	1	0	1	0	0	0	0	1	3	0	4	1	0	1	4	0	0	0	0.18	0	0.14	0	0	0	0	0.18	0.5	0	0.54	0.15	0	0.13	0.54	0	0
ENSMUSG00000018924	Alox15	protein_coding	27	12	0	61	25	1	4	23	0	27	24	23	0	0	0	0	0	8	0.98	0.8	0	1.81	0.83	0.03	0.13	1.31	0	1.45	0.78	0.78	0	0	0	0	0	0.25
ENSMUSG00000087221	BC037032	processed_transcript	6	8	7	23	7	10	4	13	8	17	14	7	14	9	10	7	8	19	0.12	0.17	0.16	0.39	0.16	0.19	0.07	0.25	0.2	0.36	0.25	0.13	0.24	0.16	0.16	0.28	0.2	0.34
ENSMUSG00000031786	Drc7	protein_coding	0	0	3	2	0	0	0	0	0	5	0	0	1	5	4	21	7	11	0	0	0.17	0.23	0	0	0	0	0	0.16	0	0	0.03	0.36	0.21	0.75	0.22	0.29
ENSMUSG00000066543	Rpl17-ps9	processed_pseudogene	2	0	0	3	0	5	4	4	0	6	0	11	0	5	5	6	10	4	0.39	0	0	0.48	0	0.87	0.6	0.6	0	1.12	0	1.94	0	0.83	0.71	1	1.93	0.56
ENSMUSG00000109046	Gm44571	processed_pseudogene	13	4	2	3	0	7	4	5	6	11	6	9	16	6	4	12	1	8	2.49	0.82	0.44	0.47	0	1.29	0.7	0.85	1.21	2.15	1.03	1.6	2.55	0.99	0.57	2.07	0.2	1.3
ENSMUSG00000063146	Clip2	protein_coding	23	53	30	38	40	25	31	16	24	31	38	33	50	39	28	42	35	43	0.4	1	0.6	0.54	0.64	0.42	0.5	0.25	0.85	0.56	0.6	0.54	0.73	0.59	0.37	0.66	0.64	0.64
ENSMUSG00000030145	Zfp248	protein_coding	3	13	14	10	15	12	6	19	11	19	9	25	97	75	111	64	32	116	0.17	0.83	0.57	0.49	0.57	0.69	0.26	0.84	0.39	0.63	0.52	0.69	2.71	2.11	3.23	1.53	1.46	3.5
ENSMUSG00000113061	AL607105.1	protein_coding	17	18	37	36	26	18	12	35	31	56	30	28	68	33	49	28	49	19	2.82	3.26	7.03	4.78	3.8	2.9	1.84	5.07	5.28	9.34	4.35	4.25	9.24	4.65	6.01	4.1	8.32	2.69
ENSMUSG00000081344	Gm14303	processed_pseudogene	777	983	893	1283	1112	1108	1413	1442	1423	1745	1868	2268	2401	2117	2446	2225	2679	2187	836.04	1143.23	1102.26	1112.71	1081.54	1138.94	1390.7	1386.01	1590.36	1894.62	1784.25	2242.91	2129.93	1955.89	1973.5	2158.87	2955.23	1975.58
ENSMUSG00000019437	Tlcd1	protein_coding	15	23	24	35	35	21	30	41	22	33	36	60	52	49	59	43	42	59	0.49	0.81	0.9	1.18	1.01	0.66	1.28	1.18	0.75	1.07	1.77	1.79	1.67	2.34	2.19	1.46	1.4	3
ENSMUSG00000002565	Scin	protein_coding	0	1	1	0	4	4	1	0	0	2	2	1	7	8	18	17	25	2	0	0.04	0.04	0	0.12	0.13	0.03	0	0	0.06	0.05	0.03	0.17	0.21	0.43	0.45	0.76	0.06
ENSMUSG00000074476	Spc24	protein_coding	189	209	161	134	99	98	35	56	31	55	50	67	214	198	691	241	113	341	16	18.35	16.75	10.07	8.82	7.2	2.96	4.9	3.1	6.55	3.92	5.19	13.8	11.29	40.39	18.43	9.54	26.36
ENSMUSG00000024533	Spire1	protein_coding	2	9	6	19	21	42	7	4	0	13	6	3	3	17	13	20	1	0	0.04	0.17	0.12	0.26	0.34	0.73	0.12	0.06	0	0.24	0.1	0.05	0.04	0.25	0.18	0.32	0.02	0
ENSMUSG00000025436	Atp23	protein_coding	16	23	22	38	35	38	29	33	24	40	47	34	52	32	50	46	60	36	1.42	1.62	1.86	2.11	2.24	2.6	2.12	2.25	2.1	3.07	3.15	2.57	3.19	1.92	3.09	2.55	4.7	2.58
ENSMUSG00000020774	Aspa	protein_coding	14	12	3	13	9	8	0	1	1	8	0	0	0	0	0	0	0	4	0.82	0.67	0.07	1.21	0.68	0.41	0	0.05	0.06	0.48	0	0	0	0	0	0	0	0.07
ENSMUSG00000084314	Rps15a-ps3	processed_pseudogene	0	2	0	0	0	2	0	0	1	2	2	2	2	3	0	3	3	0	0	0.52	0	0	0	0.43	0	0	0.19	0.5	0.39	0.45	0.41	0.81	0	0.87	0.97	0
ENSMUSG00000022220	Adcy4	protein_coding	2	1	2	5	0	0	0	0	0	1	8	0	0	0	3	6	0	0	0.05	0.03	0.06	0.1	0	0	0	0	0	0.03	0.18	0	0	0	0.06	0.14	0	0
ENSMUSG00000031170	Slc38a5	protein_coding	0	12	4	14	3	2	0	6	9	2	13	17	0	0	0	0	0	0	0	0.62	0.22	0.54	0.3	0.09	0	0.87	0.45	0.33	0.56	1.21	0	0	0	0	0	0
ENSMUSG00000043192	Gm1840	processed_pseudogene	0	0	6	6	5	2	4	5	0	5	6	5	5	9	8	7	4	13	0	0	0.44	0.3	0.27	0.13	0.21	0.28	0	0.32	0.35	0.28	0.25	0.47	0.39	0.42	0.24	0.71
ENSMUSG00000031458	Coprs	protein_coding	0	0	2	1	0	0	3	1	0	5	0	4	4	6	6	4	10	4	0	0	0.28	0.1	0	0	0.22	0.04	0	0.68	0	0.47	0.32	0.43	0.78	0.44	1.4	0.41
ENSMUSG00000089298	Gm24636	misc_RNA	0	1	0	0	3	0	0	0	0	1	3	1	2	1	0	0	0	1	0	0.47	0	0	1.17	0	0	0	0	0.44	1.16	0.4	0.72	0.37	0	0	0	0.37
ENSMUSG00000050526	4933406M09Rik	protein_coding	0	0	2	0	0	0	0	0	0	4	0	6	0	0	1	0	0	4	0	0	0.12	0	0	0	0	0	0	0.21	0	0.28	0	0	0.04	0	0	0.17
ENSMUSG00000061544	Zfp229	protein_coding	111	57	66	80	109	64	37	51	44	76	55	55	50	105	52	109	50	50	4.56	2.69	3.73	2.48	2.88	1.86	2.5	1.76	2.84	3.86	2.28	2.89	2.5	3.18	2.48	2.52	2.9	2.51
ENSMUSG00000045231	BC106179	protein_coding	25	25	60	78	46	29	36	43	52	62	59	67	42	46	43	34	47	23	0.52	0.56	1.44	1.32	0.86	0.58	0.7	0.81	1.15	1.33	1.11	1.3	0.73	0.84	0.68	0.64	1.01	0.41
ENSMUSG00000108659	Gm34121	processed_transcript	28	30	11	14	23	26	13	16	23	10	40	29	60	31	48	30	33	43	1.69	1.51	0.72	0.66	1.01	1.23	0.62	0.72	1.22	0.62	1.61	1.05	2.48	1.56	1.94	1.46	1.63	1.71
ENSMUSG00000000881	Dlg3	protein_coding	4	11	11	18	11	12	13	18	10	24	17	18	20	16	28	2	11	12	0.1	0.31	0.31	0.37	0.87	0.3	0.93	0.42	1.68	0.64	0.9	0.44	0.44	0.65	1.23	0.05	0.41	0.6
ENSMUSG00000074344	Tmigd3	protein_coding	0	1	7	3	1	4	0	0	1	2	1	2	0	0	0	1	1	2	0	0.12	0.6	0.21	0.12	0.44	0	0	0.43	0.23	0.11	0.24	0	0	0	0.07	0.08	0.13
ENSMUSG00000040560	Wdr7	protein_coding	287	257	224	302	263	206	140	215	172	203	262	259	168	163	199	160	134	209	3.44	3.32	3.09	2.95	2.87	2.38	1.54	2.31	2.18	2.49	2.83	2.9	1.68	1.69	1.79	1.73	1.67	2.14
ENSMUSG00000074281	Gm12522	processed_transcript	8	1	12	3	15	4	0	5	0	2	2	9	10	0	8	0	0	2	0.29	0.04	0.49	0.09	0.49	0.14	0	0.16	0	0.07	0.06	0.3	0.3	0	0.22	0	0	0.06
ENSMUSG00000107199	Gm42550	TEC	6	0	3	5	0	3	3	2	0	0	5	7	0	1	3	1	1	2	0.58	0	0.33	0.39	0	0.28	0.27	0.17	0	0	0.44	0.63	0	0.08	0.22	0.09	0.1	0.17
ENSMUSG00000096252	Tes3-ps	processed_pseudogene	27	26	1	20	17	31	13	12	0	26	0	22	5	20	7	17	2	0	2.05	2.13	0.11	1.23	1.16	2.27	0.93	0.84	0	1.98	0	1.54	0.34	1.29	0.39	1.19	0.14	0
ENSMUSG00000047881	Rell1	protein_coding	175	122	107	209	267	150	54	92	56	81	154	60	63	16	23	23	64	20	4.68	3.52	3.29	4.55	6.48	3.86	1.33	2.2	1.6	2.21	3.7	1.5	1.4	0.37	0.46	0.55	1.78	0.51
ENSMUSG00000099471	Gm8451	processed_pseudogene	2	1	0	3	1	3	0	4	0	0	4	6	2	2	3	0	2	0	0.37	0.17	0	0.51	0.3	0.63	0	0.93	0	0	0.75	1.4	0.31	0.33	0.47	0	0.44	0
ENSMUSG00000029484	Anxa3	protein_coding	43	32	24	73	29	48	15	6	9	15	6	24	8	37	27	42	22	34	2.56	3.31	1.81	3.9	1.73	2.69	0.94	0.3	0.53	1.4	0.79	1.29	0.37	2.15	1.5	2.3	1.57	1.85
ENSMUSG00000033960	9430020K01Rik	protein_coding	28	49	40	32	51	13	1	8	0	0	12	7	13	20	40	3	8	37	0.36	0.67	0.58	0.33	0.59	0.16	0.01	0.09	0	0	0.14	0.08	0.14	0.22	0.38	0.03	0.11	0.4
ENSMUSG00000113555	AC110377.1	processed_pseudogene	220	429	328	92	231	230	113	236	217	67	513	318	494	968	1453	701	380	1024	47.39	99.78	81.18	16.06	45.28	47.63	22.42	45.57	49.24	14.8	99.24	63.76	88.64	180.53	234.78	136.27	84.99	187.81
ENSMUSG00000097489	Gm26808	lincRNA	5	7	6	8	8	4	1	2	7	4	11	3	3	1	4	1	2	2	1.32	2	1.82	1.72	1.92	1.02	0.24	0.47	1.95	1.08	2.61	0.74	0.66	0.23	0.79	0.24	0.55	0.45
ENSMUSG00000100104	Gm5644	processed_pseudogene	3	2	0	1	9	4	8	5	1	10	10	3	1	4	6	5	5	6	0.57	0.6	0	0.23	1.77	0.81	1.6	1.02	0.3	2.31	2.02	0.53	0.24	0.76	1.05	1.05	1.23	1.21
ENSMUSG00000021066	Atl1	protein_coding	18	29	18	48	29	32	72	23	15	33	70	53	58	61	49	79	44	69	0.51	0.69	0.51	0.8	0.41	0.88	1.48	0.81	0.44	0.8	1.34	0.95	0.8	1.08	0.65	1.64	0.98	1.04
ENSMUSG00000052062	Pard3b	protein_coding	45	24	35	84	46	46	63	61	59	91	65	95	233	196	241	243	256	257	0.69	0.34	0.77	1.51	0.83	0.9	1.13	0.87	0.82	1.43	1.06	1.69	3.61	2.65	2.9	3.43	5.06	3.44
ENSMUSG00000096946	Fmr1os	lincRNA	6	0	1	0	0	0	0	0	0	5	0	3	1	0	4	0	0	0	0.19	0	0.04	0	0	0	0	0	0	0.16	0	0.09	0.03	0	0.1	0	0	0
ENSMUSG00000093575	Gm20695	protein_coding	0	15	4	13	0	0	0	0	0	0	6	8	0	7	9	0	0	0	0	2.44	0.64	1.61	0	0	0	0	0	0	0.86	1.08	0	0.88	1.05	0	0	0
ENSMUSG00000029373	Pf4	protein_coding	23	18	8	27	7	13	24	8	2	13	1	50	2	0	0	37	0	0	3.91	3.3	1.56	4.47	1.08	2.12	3.74	1.67	0.36	2.8	0.28	9.45	0.28	0	0	5.67	0	0
ENSMUSG00000047342	Zfp286	protein_coding	89	64	61	74	77	48	40	45	22	41	26	81	25	65	72	43	25	62	4.6	4.64	5.08	4.42	4.35	3.59	2.58	4.28	2.78	1.96	1.56	6.83	1.73	2.95	2.88	2.44	2.09	3.28
ENSMUSG00000040165	Cd209c	protein_coding	0	5	8	16	9	11	3	3	6	6	10	5	1	4	1	0	2	1	0	0.31	0.52	0.84	0.58	0.87	0.16	0.24	0.37	0.35	0.85	0.26	0.05	0.2	0.04	0	0.12	0.05
ENSMUSG00000113910	AC160972.1	sense_overlapping	0	0	2	1	1	2	4	0	3	8	5	1	2	3	4	4	2	0	0	0	0.35	0.12	0.14	0.29	0.56	0	0.48	1.25	0.69	0.14	0.25	0.4	0.46	0.55	0.32	0
ENSMUSG00000021613	Hapln1	protein_coding	0	3	6	6	1	5	0	1	0	0	9	0	0	0	0	0	0	1	0	0.05	0.12	0.08	0.02	0.08	0	0.02	0	0	0.14	0	0	0	0	0	0	0.01
ENSMUSG00000055494	Gm14168	lincRNA	0	8	0	5	4	1	11	12	2	3	17	23	0	8	6	5	1	7	0	0.34	0	0.16	0.15	0.04	0.4	0.43	0.08	0.12	0.61	0.86	0	0.28	0.18	0.18	0.04	0.24
ENSMUSG00000040703	Cyp2s1	protein_coding	3	0	0	1	0	0	0	0	6	4	8	6	2	0	0	9	2	0	0.1	0	0	0.03	0	0	0	0	0.2	0.13	0.33	0.18	0.05	0	0	0.48	0.07	0
ENSMUSG00000024846	Cst6	protein_coding	3	0	0	1	4	1	0	1	0	1	4	0	3	1	2	1	1	3	0.07	0	0	0.02	0.08	0.02	0	0.02	0	0.02	0.08	0	0.05	0.02	0.03	0.02	0.02	0.06
ENSMUSG00000105083	Gm42699	sense_intronic	4	1	1	0	1	0	5	4	8	11	9	7	4	1	2	3	7	7	0.22	0.06	0.06	0	0.05	0	0.25	0.19	0.45	0.6	0.44	0.35	0.18	0.05	0.08	0.15	0.39	0.32
ENSMUSG00000082755	Gm8692	processed_pseudogene	0	0	0	0	0	0	2	0	0	3	2	2	0	0	1	2	1	2	0	0	0	0	0	0	0.46	0	0	0.76	0.45	0.46	0	0	0.19	0.45	0.26	0.42
ENSMUSG00000112947	CT572985.1	TEC	0	5	0	10	12	2	8	3	1	3	14	6	0	2	0	1	3	0	0	0.1	0	0.15	0.2	0.04	0.13	0.05	0.02	0.06	0.23	0.1	0	0.03	0	0.02	0.06	0
ENSMUSG00000038963	Slco4a1	protein_coding	97	170	89	203	205	119	28	74	35	45	81	66	76	105	119	147	104	197	2.8	5.66	3.15	5.1	5.79	3.91	0.91	1.99	1.14	1.41	2.12	1.78	2.08	2.88	3.02	3.97	3.34	4.89
ENSMUSG00000106531	Gm43233	processed_pseudogene	0	1	0	0	1	0	0	0	0	0	0	10	0	0	0	2	2	0	0	0.17	0	0	0.15	0	0	0	0	0	0	1.5	0	0	0	0.29	0.33	0
ENSMUSG00000028573	Fggy	protein_coding	48	42	40	62	81	58	44	30	23	54	49	31	53	55	66	35	34	63	2.72	3.93	2.8	2.51	5.05	2.65	2	2.61	3.23	3.93	4.15	2.4	1.94	3.36	2.43	1.8	1.98	3.13
ENSMUSG00000083856	Gm13886	processed_pseudogene	0	0	0	4	0	0	1	0	0	7	0	0	8	3	5	1	1	5	0	0	0	0.25	0	0	0.07	0	0	0.55	0	0	0.52	0.2	0.29	0.07	0.08	0.33
ENSMUSG00000099764	Rps10-ps2	processed_pseudogene	11	10	22	4	8	8	12	11	22	24	14	30	9	31	33	5	12	24	2.29	2.2	5.21	0.62	1.46	1.62	2.38	2.07	4.93	5.08	2.66	5.73	1.54	5.54	5.21	0.98	2.56	4.22
ENSMUSG00000086344	Gm11345	lincRNA	2	4	6	11	8	5	5	3	3	5	6	7	0	0	0	0	0	0	0.32	0.69	1.1	1.43	1.16	0.77	0.73	0.43	0.5	0.81	0.86	1.04	0	0	0	0	0	0
ENSMUSG00000026986	Hnmt	protein_coding	0	0	11	6	6	0	0	0	0	7	1	2	0	0	0	0	0	0	0	0	0.69	0.46	0.29	0	0	0	0	0.39	0.08	0.1	0	0	0	0	0	0
ENSMUSG00000109492	Gm33882	processed_pseudogene	2	8	16	8	14	7	8	5	9	14	5	15	12	9	7	6	11	9	0.32	1.26	2.78	0.95	1.91	1.07	1.04	0.68	1.44	2.14	0.71	2.06	1.51	1.18	0.79	0.79	1.73	1.22
ENSMUSG00000050107	Gsg2	protein_coding	55	129	114	189	162	127	101	97	95	97	160	152	101	84	128	89	94	135	1.7	4.31	4.06	4.77	4.56	3.78	2.87	2.69	3.1	3.07	4.45	4.39	2.61	2.25	2.97	2.48	3.03	3.57
ENSMUSG00000082064	Rpl5-ps2	processed_pseudogene	1	0	0	4	0	6	1	6	2	3	9	4	6	6	9	4	6	6	0.13	0	0	0.39	0	0.57	0.12	0.57	0.27	0.38	0.86	0.35	0.54	0.53	0.68	0.38	0.71	0.56
ENSMUSG00000093953	Trav3d-3	TR_V_gene	0	1	0	8	2	2	2	1	2	4	2	4	0	0	0	1	0	1	0	0.34	0	1.64	0.83	0.63	0.46	0.41	0.72	1.1	1.03	0.82	0	0	0	0.23	0	0.21
ENSMUSG00000094877	Trav3n-3	TR_V_gene	0	1	0	8	2	2	2	1	2	4	2	4	0	0	0	1	0	1	0	0.34	0	1.64	0.83	0.63	0.46	0.41	0.72	1.1	1.03	0.82	0	0	0	0.23	0	0.21
ENSMUSG00000038368	Focad	protein_coding	123	126	93	143	122	98	88	128	100	116	177	147	178	317	332	148	122	329	4.51	4.48	3.03	3.53	3.1	2.55	5.9	4.43	5.97	3.77	6.6	5.31	5.99	8.28	8.13	5.43	5.92	6.64
ENSMUSG00000000782	Tcf7	protein_coding	79	120	131	243	158	161	148	220	205	292	283	217	167	134	135	201	235	194	2.8	4.58	5.41	7	5.08	5.48	4.81	6.96	7.65	10.56	9.05	7.16	4.93	4.11	3.58	6.41	8.69	5.86
ENSMUSG00000112121	AC163903.1	lincRNA	0	1	0	1	1	0	1	0	1	2	2	2	2	0	1	0	0	1	0	0.09	0	0.06	0.07	0	0.07	0	0.08	0.15	0.14	0.14	0.12	0	0.05	0	0	0.06
ENSMUSG00000037465	Klf10	protein_coding	482	442	377	359	344	350	138	224	259	239	446	203	221	295	359	383	222	534	13.74	13.59	12.35	8.34	8.91	9.6	3.61	5.71	7.79	6.97	11.43	5.4	5.25	7.28	7.67	9.84	6.59	12.99
ENSMUSG00000109879	Gm10997	TEC	7	3	6	14	3	5	4	5	0	4	5	6	4	7	10	6	7	9	0.42	0.19	0.41	0.68	0.16	0.29	0.22	0.27	0	0.24	0.27	0.33	0.2	0.36	0.45	0.32	0.44	0.46
ENSMUSG00000041895	Wipi1	protein_coding	0	1	4	16	3	17	2	9	2	3	19	2	2	2	5	4	10	3	0	0.03	0.12	0.42	0.14	0.55	0.08	0.25	0.07	0.23	0.76	0.11	0.04	0.04	0.12	0.09	0.31	0.07
ENSMUSG00000023216	Epb42	protein_coding	33	32	14	43	28	26	3	38	5	27	5	35	5	5	3	0	2	4	1.2	0.95	0.75	1.35	0.81	1.87	0.14	1.22	0.3	1.26	0.18	1.69	0.27	0.13	0.11	0	0.11	0.17
ENSMUSG00000069713	4933406P04Rik	lincRNA	3	6	9	12	7	19	19	17	12	26	36	9	4	10	4	8	5	14	0.15	0.32	0.51	0.48	0.32	0.91	0.87	0.75	0.63	1.32	1.6	0.42	0.17	0.43	0.15	0.36	0.26	0.59
ENSMUSG00000004508	Gab2	protein_coding	0	7	23	13	29	21	3	0	1	6	7	0	2	5	0	6	2	0	0	0.13	0.37	0.15	0.36	0.28	0.04	0	0.01	0.09	0.09	0	0.02	0.06	0	0.07	0.09	0
ENSMUSG00000107278	Gm42600	TEC	9	17	13	14	8	10	1	22	1	7	21	10	15	10	11	12	6	4	0.22	0.44	0.36	0.27	0.17	0.23	0.02	0.47	0.03	0.17	0.45	0.22	0.3	0.21	0.2	0.26	0.15	0.08
ENSMUSG00000097167	Gm16740	antisense	33	22	12	21	16	10	29	18	18	30	33	29	18	18	9	22	10	26	3.2	2.35	1.33	1.69	1.38	0.93	2.6	1.55	1.9	3.01	2.87	2.61	1.45	1.55	0.64	1.91	1.02	2.13
ENSMUSG00000048012	Zfp473	protein_coding	1	3	28	43	8	28	6	6	11	11	16	15	14	5	60	6	4	18	0.01	0.09	0.92	0.85	0.3	1.07	0.29	0.24	0.26	0.31	0.66	0.39	0.34	0.11	1.38	0.15	0.1	0.72
ENSMUSG00000079173	Zan	protein_coding	0	2	8	0	1	0	0	2	0	0	2	9	0	0	2	0	4	0	0	0.03	0.07	0	0	0	0	0.03	0	0	0.05	0.11	0	0	0.01	0	0.02	0
ENSMUSG00000113625	AC121872.2	processed_pseudogene	0	0	0	5	5	7	0	0	2	1	2	5	8	10	0	0	0	0	0	0	0	0.65	0.73	1.09	0	0	0.32	0.12	0.27	0.73	0.99	1.39	0	0	0	0
ENSMUSG00000060675	Pla2g16	protein_coding	339	343	317	445	347	368	267	295	272	290	408	440	224	217	246	205	197	224	17.53	17	21.28	17.7	15.24	18.55	10.72	13.25	12.28	12.53	16.92	19.02	8.05	8.55	9.91	8.93	8.89	8.4
ENSMUSG00000106912	Gm43785	TEC	0	0	0	5	0	0	0	0	0	0	0	11	0	1	0	1	0	1	0	0	0	0.27	0	0	0	0	0	0	0	0.69	0	0.06	0	0.06	0	0.06
ENSMUSG00000020785	Camkk1	protein_coding	54	22	20	22	36	19	26	10	3	20	18	19	0	2	7	5	6	15	1.28	0.6	0.58	0.45	0.81	0.46	0.6	0.23	0.08	0.47	0.41	0.45	0	0.04	0.19	0.11	0.16	0.32
ENSMUSG00000090564	A430057M04Rik	processed_transcript	12	6	11	18	7	15	13	0	2	5	11	9	4	13	9	9	3	11	0.31	0.23	0.45	0.43	0.25	0.52	0.46	0	0.09	0.13	0.23	0.34	0.14	0.34	0.16	0.34	0.06	0.21
ENSMUSG00000089902	Gm13625	processed_transcript	6	13	16	0	11	7	2	9	1	1	26	0	10	17	13	18	3	26	1.31	3.03	3.89	0	2.24	1.42	0.46	1.78	0.32	0.22	5.07	0	1.76	3.26	2.12	3.46	0.7	4.73
ENSMUSG00000029556	Hnf1a	protein_coding	4	4	2	4	0	4	1	2	0	2	1	4	0	2	1	3	1	1	0.11	0.12	0.06	0.09	0	0.11	0.03	0.05	0	0.06	0.02	0.1	0	0.05	0.02	0.07	0.03	0.05
ENSMUSG00000020317	Theg	protein_coding	2	9	6	6	8	10	9	6	4	2	8	20	1	1	1	0	0	0	0.22	1.2	1.53	0.89	0.78	1.67	0.9	0.59	0.93	0.15	1.39	1.71	0.05	0.19	0.05	0	0	0
ENSMUSG00000098998	Gm27913	misc_RNA	4	0	2	1	7	0	1	0	4	0	7	6	13	9	8	12	3	5	4.63	0	2.16	0.57	6.42	0.49	1.36	0	4.15	0	6.54	5.33	11.11	7.93	6.27	10.96	3.67	4.84
ENSMUSG00000073405	H2-T-ps	unprocessed_pseudogene	220	228	137	303	228	217	194	297	160	309	349	223	153	218	146	228	196	297	19.04	21.28	13.58	21.31	17.85	18.04	15.38	22.94	14.58	27.25	27.09	17.94	11.04	16.3	9.43	17.76	17.61	21.85
ENSMUSG00000084826	AI847159	antisense	0	2	2	2	0	5	3	1	4	2	9	4	83	20	33	37	48	41	0	0.22	0.44	0.31	0	0.49	0.27	0.35	0.43	0.21	0.81	0.65	7.04	2.16	3.64	3.36	5.94	4.53
ENSMUSG00000030935	Acsm3	protein_coding	0	1	1	0	3	0	0	0	0	2	0	4	0	1	0	2	0	0	0	0.07	0.04	0	0.19	0	0	0	0	0.06	0	0.22	0	0.03	0	0.12	0	0
ENSMUSG00000061099	Gapdhs	protein_coding	0	1	1	3	0	2	0	5	0	4	2	4	1	2	5	4	5	5	0	0.16	0.17	0.26	0	0.17	0	0.42	0	0.28	0.15	0.4	0.12	0.11	0.45	0.52	0.67	0.3
ENSMUSG00000047557	Lxn	protein_coding	101	103	130	133	98	101	52	84	47	80	101	70	289	210	446	438	305	510	8.31	9.17	12.65	9.07	7.56	8.18	3.94	6.2	4.09	6.75	7.49	5.52	20.02	15.01	27.7	32.59	26.31	36.02
ENSMUSG00000024302	Dtna	protein_coding	8	0	0	1	1	0	0	2	0	0	7	3	5	0	8	0	2	3	0.67	0	0	0.02	0.03	0	0	0.11	0	0	1.17	0.1	0.23	0	0.17	0	0.03	0.24
ENSMUSG00000023186	Vwa5a	protein_coding	418	278	252	246	260	252	155	198	155	224	247	222	281	426	607	462	271	442	9.65	6.77	6.53	4.89	5.23	5.36	3.6	4.83	3.55	5.3	5.71	4.95	6.52	8.34	10.45	9.36	7.88	9.32
ENSMUSG00000051008	4930412M03Rik	lincRNA	3	20	16	20	23	19	24	26	21	27	38	39	12	6	1	12	2	11	0.25	1.78	1.52	1.35	1.73	1.51	1.82	1.92	1.83	2.28	2.82	3	0.83	0.43	0.06	0.89	0.17	0.78
ENSMUSG00000020698	Cct6b	protein_coding	9	4	2	3	6	4	8	12	5	14	11	13	1	11	1	1	4	6	0.45	0.21	0.11	0.12	0.27	0.19	0.35	0.53	0.25	0.68	0.49	0.6	0.04	0.47	0.04	0.04	0.2	0.25
ENSMUSG00000051444	Bbs12	protein_coding	75	95	49	88	55	96	27	80	61	66	72	96	170	137	147	109	94	112	2.7	3.68	2.1	2.58	1.84	3.35	0.89	2.67	2.31	2.47	2.33	3.31	5.14	4.36	4.01	3.55	3.55	3.44
ENSMUSG00000093682	Gm20681	lincRNA	8	3	1	3	7	6	4	4	1	5	6	4	8	5	6	11	13	6	1.64	0.66	0.24	0.5	1.3	1.18	0.75	0.73	0.22	1.05	1.1	0.76	1.37	0.89	0.92	2.03	2.77	1.05
ENSMUSG00000104501	Gm37736	TEC	0	2	1	9	0	1	0	0	0	2	3	1	0	0	4	0	0	0	0	0.07	0.04	0.23	0	0.03	0	0	0	0.06	0.08	0.03	0	0	0.09	0	0	0
ENSMUSG00000035376	Hacd2	protein_coding	34	46	21	59	34	40	31	33	28	49	41	38	70	50	31	38	55	50	0.82	1.19	0.58	1.15	0.74	0.92	0.68	0.71	0.71	1.2	0.88	0.85	1.4	1.04	0.56	0.82	1.37	1.02
ENSMUSG00000096687	Mfsd4b4	protein_coding	19	11	15	15	30	30	31	11	23	20	42	32	38	49	39	52	38	42	0.47	0.29	0.42	0.3	0.67	0.71	0.7	0.24	0.6	0.5	0.93	0.74	0.78	1.05	0.72	1.15	0.97	0.88
ENSMUSG00000046345	Smco1	protein_coding	2	1	0	3	1	0	0	2	0	1	3	2	0	1	3	2	1	1	0.11	0.07	0	0.14	0.06	0	0	0.11	0	0.07	0.17	0.12	0	0.06	0.14	0.12	0.07	0.05
ENSMUSG00000113732	AC132336.3	processed_pseudogene	1	5	0	0	0	5	1	0	1	2	3	2	1	1	3	2	2	0	0.16	0.86	0	0	0	0.77	0.15	0	0.17	0.33	0.43	0.3	0.13	0.14	0.36	0.29	0.33	0
ENSMUSG00000048200	Cracr2b	protein_coding	1	0	3	2	2	2	1	0	1	5	0	2	0	0	0	0	0	0	0.14	0	0.75	0.26	0.44	0.34	0.13	0	0.15	0.87	0	0.24	0	0	0	0	0	0
ENSMUSG00000053263	Gm12592	processed_transcript	35	42	38	42	84	46	34	44	37	40	66	58	8	29	29	21	17	61	1.04	1.34	1.3	1	2.23	1.29	0.93	1.15	1.14	1.2	1.76	1.6	0.19	0.74	0.63	0.56	0.51	1.52
ENSMUSG00000040498	Igsf23	protein_coding	0	1	1	6	7	5	7	2	0	3	3	10	0	1	0	0	0	0	0	0.05	0.06	0.53	0.7	0.23	0.31	0.1	0	0.34	0.13	0.52	0	0.1	0	0	0	0
ENSMUSG00000084129	Hmgb1-ps1	processed_pseudogene	1	0	0	0	0	1	0	0	0	1	0	8	0	0	0	0	0	3	0.22	0	0	0	0	0.21	0	0	0	0.23	0	1.11	0	0	0	0	0	0.37
ENSMUSG00000109241	Gm7434	processed_pseudogene	0	5	3	1	3	3	2	4	2	7	3	4	4	4	6	2	7	1	0	1.55	0.79	0.28	0.8	0.72	0.6	0.91	0.45	2	0.69	1.07	0.79	0.84	1.21	0.49	1.87	0.25
ENSMUSG00000005374	Tbl2	protein_coding	115	134	134	154	183	148	149	158	81	168	214	142	189	280	265	291	204	225	2.07	2.03	2.31	2.21	3.04	2.8	1.96	1.85	1.29	2.18	2.19	1.51	1.79	4.4	3.07	5.66	3.57	4
ENSMUSG00000087266	Gm15991	antisense	272	145	131	451	315	319	261	378	302	388	456	442	79	110	112	155	73	168	10.42	9.1	7.25	17.58	14.26	14.67	12.69	15.39	15.42	19.35	21.22	19.83	3.11	4.47	4.44	6.9	4.62	7.24
ENSMUSG00000106175	Gm44313	miRNA	27	18	28	38	25	25	23	15	26	22	28	42	2	12	6	8	15	13	50.69	37.07	59.64	56.95	41.17	44.29	38.59	24.43	50.52	41.83	46.35	70.33	3.46	19.33	8.88	13.67	29.02	20.14
ENSMUSG00000052736	Klrc2	protein_coding	34	13	21	30	42	41	37	30	59	62	31	88	5	3	0	3	10	6	1.12	0.39	0.95	0.93	1.12	1.6	1.26	1.35	2.47	2.94	1.13	2.88	0.17	0.08	0	0.37	0.33	0.16
ENSMUSG00000062896	Rpl31-ps11	processed_pseudogene	0	0	0	0	0	0	1	0	0	5	0	2	1	1	1	0	3	0	0.14	0	0	0	0	0	0.33	0	0	1.5	0	0.68	0.31	0.32	0.27	0	0.77	0
ENSMUSG00000112539	AC124413.3	lincRNA	21	20	14	41	40	29	35	31	31	54	25	54	0	1	0	6	2	4	7.88	8.1	6.03	12.49	13.62	10.45	12.05	10.4	12.21	20.64	8.4	18.81	0	0.32	0	2.03	0.78	1.27
ENSMUSG00000035498	Cdcp1	protein_coding	0	0	0	7	0	10	0	0	0	1	2	2	1	2	0	5	0	7	0	0	0	0.14	0	0.31	0	0	0	0.02	0.04	0.04	0.02	0.04	0	0.11	0	0.13
ENSMUSG00000078772	Gm12353	protein_coding	0	0	1	5	0	1	1	1	0	1	6	0	1	2	3	3	0	2	0	0	0.21	0.75	0	0.18	0.17	0.17	0	0.19	1	0	0.15	0.32	0.41	0.5	0	0.32
ENSMUSG00000083097	Gm14494	processed_pseudogene	12	17	8	20	8	16	12	11	8	9	18	18	37	30	23	19	22	20	2.86	4.39	2.29	3.96	1.75	3.84	2.63	2.48	1.98	2.36	3.93	4.21	7.65	6.44	4.19	4.3	5.69	4.23
ENSMUSG00000029674	Limk1	protein_coding	66	16	11	33	30	52	48	55	38	49	70	79	63	70	63	77	55	97	2.18	0.61	0.48	0.88	0.97	1.59	1.35	1.5	1.22	1.7	2.09	2.24	1.67	1.82	1.45	2.39	1.95	3.17
ENSMUSG00000037573	Tob1	protein_coding	69	77	79	165	121	136	74	52	58	85	82	85	47	47	45	109	60	56	2.65	3.18	3.48	5.15	4.21	5.02	2.61	1.78	2.35	3.33	2.83	3.04	1.5	1.56	1.29	3.77	2.39	1.83
ENSMUSG00000095661	Gm8935	transcribed_processed_pseudogene	8	13	5	6	16	7	3	9	5	6	18	6	2	14	41	0	8	8	0.32	0.64	0.24	0.21	0.47	0.28	0.09	0.26	0.18	0.23	0.52	0.19	0.07	0.39	0.95	0	0.36	0.31
ENSMUSG00000059027	9630013D21Rik	processed_transcript	12	9	7	3	2	5	0	1	0	3	0	1	5	13	16	17	25	21	1.34	1.13	0.7	0.07	0.07	0.31	0	0.03	0	0.21	0	0.2	0.7	0.79	0.76	1.3	1.33	0.62
ENSMUSG00000036067	Slc2a6	protein_coding	135	104	106	221	151	151	207	255	107	300	264	192	1149	1387	1460	1368	919	1693	5.23	4.65	4.87	7.1	5.4	5.79	7.66	9.06	4.33	12.05	9.19	6.84	38.8	49.29	44.41	50.31	38.97	58.6
ENSMUSG00000030161	Gabarapl1	protein_coding	133	124	136	190	192	116	102	101	70	146	139	84	348	321	456	373	300	490	6.48	6.5	7.61	7.54	8.5	5.44	4.57	4.74	3.58	7.27	6.12	4.68	14.13	13.54	16.65	16.38	15.21	20.7
ENSMUSG00000029759	Pon3	protein_coding	93	105	122	257	121	311	45	38	26	55	37	57	97	73	113	85	93	93	5.04	6.82	8.65	15.22	6.47	18.25	2.1	1.86	1.74	4.15	1.6	3.3	4.27	3.34	5.32	4.11	6.6	5.37
ENSMUSG00000038305	Spats2l	protein_coding	7	2	0	14	10	1	14	0	1	3	12	18	0	0	10	7	0	1	0.15	0.09	0	0.66	0.27	0.02	0.41	0	0.02	0.09	0.33	0.39	0	0	0.17	0.14	0	0.02
ENSMUSG00000070385	Ampd1	protein_coding	5	9	1	9	3	6	11	1	7	12	10	9	0	0	2	0	0	0	0.59	0.36	0.15	0.27	0.11	0.22	0.52	0.15	0.44	0.94	0.48	0.25	0	0	0.26	0	0	0
ENSMUSG00000074813	Gm14005	processed_transcript	23	23	7	26	14	28	3	3	7	5	5	11	1	2	0	1	2	2	6.03	4.38	1.86	4.95	2.76	6.95	0.72	0.8	1.14	1.07	1.22	2.67	0.22	0.24	0	0.24	0.6	0.44
ENSMUSG00000071064	Zfp827	protein_coding	44	94	59	117	115	119	64	82	71	84	107	109	37	63	32	79	40	93	0.63	1.52	0.84	1.39	1.44	1.65	0.86	1.16	1.23	1.3	1.45	1.64	0.52	0.79	0.37	1.12	0.7	0.95
ENSMUSG00000052151	Plpp2	protein_coding	20	2	4	26	10	12	26	22	8	18	26	36	40	29	30	54	23	57	1.14	0.12	0.33	1.33	0.52	0.66	1.36	1.12	0.62	1.05	1.28	1.91	1.85	1.39	1.28	2.78	1.37	2.67
ENSMUSG00000091942	Gm17138	processed_pseudogene	0	0	0	2	1	0	0	0	2	0	1	7	4	0	2	1	3	1	0	0	0	0.37	0.21	0	0	0	0.48	0	0.21	1.5	0.76	0	0.34	0.21	0.72	0.2
ENSMUSG00000049823	Zbtb12	protein_coding	15	0	3	5	3	11	6	8	2	8	9	10	24	10	3	5	16	13	0.7	0	0.16	0.19	0.13	0.52	0.26	0.35	0.1	0.4	0.39	0.44	0.95	0.43	0.11	0.22	0.8	0.53
ENSMUSG00000064349	mt-Tc	Mt_tRNA	0	2	1	1	2	1	3	1	0	4	2	2	2	3	1	3	3	1	0	163.45	82.82	53.15	126.37	63.59	198.27	67.42	0	269.1	120.06	121.54	112.79	183.12	60.63	215.13	196.95	53.57
ENSMUSG00000098076	Gm6981	processed_pseudogene	6	0	0	0	1	2	0	0	0	4	1	1	0	0	0	0	1	0	0.52	0	0	0	0.08	0.18	0	0	0	0.38	0.08	0.09	0	0	0	0	0.1	0
ENSMUSG00000026880	Stom	protein_coding	212	163	184	208	155	118	37	72	83	96	83	94	30	91	156	46	34	102	6.62	5.49	6.6	5.29	4.4	3.55	1.44	2.01	2.74	3.07	2.33	2.86	0.78	2.46	3.65	1.29	1.11	2.72
ENSMUSG00000108269	Gm18422	transcribed_processed_pseudogene	67	50	57	83	93	52	138	75	71	105	127	154	69	37	66	70	59	70	3.5	3.05	3.46	3.54	4.76	2.98	7.41	4.21	4.62	5.61	5.79	8.12	3.56	1.7	3.09	3.78	3.45	3.35
ENSMUSG00000038347	Tcte2	protein_coding	16	6	8	22	15	9	10	10	8	14	14	13	1	7	7	3	0	1	0.33	0.12	0.18	0.35	0.26	0.17	0.18	0.17	0.16	0.28	0.24	0.23	0.02	0.12	0.25	0.05	0	0.02
ENSMUSG00000113623	AC122357.2	transcribed_processed_pseudogene	2	1	2	1	5	0	1	0	0	2	3	0	0	1	0	1	1	0	0.22	0.18	0.14	0.22	0.48	0	0.05	0	0	0.24	0.32	0	0	0.06	0	0.25	0.06	0
ENSMUSG00000015776	Med22	protein_coding	132	124	110	113	97	123	83	105	107	134	103	165	163	234	358	209	174	301	3.63	3.3	3.12	2.47	2.17	2.92	2.11	2.49	3.09	4.56	2.55	3.79	3.98	5	8.47	5.14	4.77	7.74
ENSMUSG00000081998	Gm13245	processed_pseudogene	2	0	0	1	1	1	0	0	0	0	1	3	0	3	0	4	1	1	1.01	0	0	0.41	0.46	0.48	0	0	0	0	0.45	1.4	0	1.3	0	1.73	0.52	0.43
ENSMUSG00000108348	Gm42372	protein_coding	4	4	4	1	6	10	1	3	2	2	7	3	1	1	11	1	1	1	0.07	0.08	0.09	0.02	0.1	0.16	0.02	0.05	0.04	0.04	0.11	0.05	0.01	0.02	0.14	0.02	0.02	0.01
ENSMUSG00000038648	Creb3l2	protein_coding	36	94	54	102	94	116	44	28	31	52	61	32	52	40	24	35	33	64	0.43	1.22	0.75	1	1.03	1.34	0.49	0.3	0.39	0.64	0.66	0.36	0.52	0.42	0.22	0.38	0.41	0.66
ENSMUSG00000085204	Gm15327	processed_transcript	15	14	17	35	41	23	16	13	6	10	20	20	3	6	0	3	3	4	3.48	3.63	4.51	6.83	8.95	5.38	3.3	2.71	1.53	2.4	4.22	4.58	0.65	1.35	0	0.61	0.7	0.94
ENSMUSG00000104503	Gm37738	TEC	31	17	26	31	23	24	23	15	8	16	29	21	5	22	17	21	19	8	0.56	0.33	0.54	0.46	0.38	0.42	0.38	0.24	0.15	0.3	0.47	0.36	0.08	0.35	0.23	0.34	0.36	0.12
ENSMUSG00000062040	Zfp27	protein_coding	227	134	181	154	140	90	97	130	99	128	190	132	108	240	291	163	85	191	6.01	3.77	5.36	3.64	3.31	2.13	2.36	2.98	2.76	3.86	5.03	3.04	2.15	5.2	5.9	3.57	2.21	4.11
ENSMUSG00000109560	Gm8463	processed_pseudogene	0	1	0	2	3	2	0	2	0	2	5	0	0	0	2	0	2	1	0	0.17	0	0.26	0.44	0.31	0	0.29	0	0.33	0.73	0	0	0	0.24	0	0.34	0.14
ENSMUSG00000103272	Gm37914	TEC	10	8	9	22	9	9	10	18	3	16	13	15	13	19	13	30	25	13	0.33	0.28	0.34	0.58	0.27	0.28	0.3	0.52	0.1	0.53	0.38	0.46	0.35	0.54	0.32	0.88	0.85	0.36
ENSMUSG00000031024	St5	protein_coding	28	12	23	17	24	11	26	17	13	26	35	18	27	40	44	22	14	38	1.2	0.67	1.94	0.64	1.23	0.8	1.33	0.98	0.66	1.19	1.41	0.71	0.65	2.05	1.75	0.71	0.87	2.06
ENSMUSG00000035455	Fignl1	protein_coding	420	471	320	302	263	208	139	196	95	190	251	149	611	817	2146	813	305	905	12.73	15.24	11.11	7.38	8.09	6.66	4.42	5.27	3.17	5.86	6.85	4.15	15.08	23.5	50.53	21.88	9.33	24.22
ENSMUSG00000035929	H2-Q4	protein_coding	73	62	81	103	84	94	84	91	82	125	107	118	82	43	38	53	92	76	2.51	2.25	3.16	2.83	2.55	3.04	2.62	2.75	2.89	4.3	3.24	3.71	2.3	1.26	0.96	1.61	3.22	2.18
ENSMUSG00000003934	Efnb3	protein_coding	0	3	6	2	5	0	2	6	3	8	0	12	0	1	3	4	9	7	0	0.09	0.19	0.04	0.12	0	0.05	0.15	0.09	0.22	0	0.3	0	0.02	0.06	0.1	0.26	0.16
ENSMUSG00000107951	Gm6210	processed_pseudogene	3	0	4	0	0	0	1	2	0	0	3	5	6	3	8	4	7	1	0.12	0	0.21	0	0	0	0.06	0.06	0	0	0.13	0.2	0.21	0.13	0.26	0.17	0.32	0.06
ENSMUSG00000021728	Emb	protein_coding	126	136	159	355	150	164	153	148	121	237	169	168	33	115	48	57	73	86	4.91	5.7	7.12	11.26	5.31	6.14	5.48	5.15	4.97	9.44	5.92	6.1	1.07	3.88	1.4	2	2.96	2.86
ENSMUSG00000006342	Susd2	protein_coding	6	8	2	2	8	6	14	0	7	2	18	17	3	4	16	3	1	9	0.17	0.24	0.06	0.06	0.2	0.16	0.33	0	0.2	0.06	0.45	0.41	0.07	0.1	0.33	0.1	0.03	0.22
ENSMUSG00000050538	B230217C12Rik	protein_coding	20	2	2	2	5	2	12	10	1	13	13	9	34	30	22	31	11	29	1.27	0.1	0.11	0.13	0.35	0.12	0.83	0.57	0.05	0.77	0.89	0.54	2.13	1.88	1.22	2.04	0.76	1.56
ENSMUSG00000039470	Zdhhc2	protein_coding	9	5	0	10	13	2	1	0	2	0	2	7	10	3	4	3	1	0	0.38	0.15	0	0.22	0.3	0.05	0.66	0	0.06	0	0.05	0.34	1.61	0.3	0.11	0.17	0.7	0
ENSMUSG00000086548	Gm12972	lincRNA	1	6	1	12	9	9	2	0	0	6	1	0	0	0	0	0	0	0	0.09	0.6	0.11	0.9	0.75	0.8	0.17	0	0	0.56	0.08	0	0	0	0	0	0	0
ENSMUSG00000082480	Gm11687	processed_pseudogene	0	1	1	3	2	1	4	0	0	1	3	5	0	0	0	3	1	5	0	0.16	0.16	0.23	0.23	0.14	0.37	0	0	0.15	0.27	0.51	0	0	0	0.26	0.15	0.42
ENSMUSG00000044362	Ccdc89	protein_coding	0	2	0	0	0	0	0	0	0	0	6	0	5	7	2	1	7	7	0	0.09	0	0	0	0	0	0	0	0	0.23	0	0.18	0.26	0.06	0.04	0.31	0.25
ENSMUSG00000039908	Slc26a11	protein_coding	194	145	120	303	221	205	182	242	182	215	336	276	92	88	64	55	76	143	7.98	5.9	6.04	9.68	6.48	6.87	5.39	6.97	6.19	7.53	10.22	8.71	2.48	3.44	1.55	2.38	3	4.45
ENSMUSG00000044055	Otos	protein_coding	3	5	4	10	7	6	8	1	2	0	4	16	1	4	0	5	1	1	0.41	0.6	0.49	1.02	0.76	0.55	0.64	0.12	0.15	0	0.49	0.46	0.11	0.37	0	0.4	0.14	0.12
ENSMUSG00000084881	Gm15585	antisense	2	2	10	6	3	6	3	1	1	4	4	2	4	5	0	5	4	2	0.29	0.31	1.67	0.71	0.4	0.84	0.4	0.13	0.15	0.6	0.53	0.27	0.49	0.63	0	0.66	0.61	0.25
ENSMUSG00000095370	Trav6n-7	TR_V_gene	0	0	0	4	1	2	2	2	0	4	2	3	1	0	0	0	0	0	0	0	0.18	0.98	0.32	0.7	0.7	0.51	0	1.17	0.6	0.85	0.2	0	0	0	0.01	0
ENSMUSG00000095756	Trav6d-7	TR_V_gene	0	0	0	4	1	2	2	2	0	4	2	3	1	0	0	0	0	0	0	0	0.18	0.98	0.32	0.7	0.7	0.51	0	1.17	0.6	0.85	0.2	0	0	0	0.01	0
ENSMUSG00000086047	9530046B11Rik	antisense	0	1	1	3	2	2	2	2	1	2	7	1	6	1	2	1	4	7	0	0.09	0.09	0.19	0.14	0.15	0.15	0.14	0.08	0.16	0.5	0.07	0.4	0.07	0.12	0.07	0.33	0.47
ENSMUSG00000040563	Plppr2	protein_coding	0	1	0	5	0	0	2	3	0	2	5	4	1	5	0	6	4	6	0	0.04	0	0.14	0	0	0.06	0.09	0	0.07	0.15	0.12	0.05	0.14	0	0.18	0.14	0.19
ENSMUSG00000103065	Gm20236	TEC	4	0	1	6	4	2	2	2	2	2	8	2	0	0	0	1	0	0	0.07	0.01	0.02	0.08	0.08	0.05	0.04	0.03	0.04	0.04	0.14	0.03	0.01	0	0	0.02	0	0
ENSMUSG00000103720	Gm37094	TEC	4	0	1	6	4	2	2	2	2	2	8	2	0	0	0	1	0	0	0.07	0.01	0.02	0.08	0.08	0.05	0.04	0.03	0.04	0.04	0.14	0.03	0.01	0	0	0.02	0	0
ENSMUSG00000019845	Tube1	protein_coding	85	111	112	111	70	82	104	64	58	89	108	111	133	116	271	130	72	136	3.01	3.9	5.27	3.41	2.94	3.79	3.85	2.66	3.06	3.66	3.87	4.76	3.66	3.59	7.68	4.89	2.38	4.72
ENSMUSG00000095711	Trav14-2	TR_V_gene	5	2	1	1	3	0	2	2	7	3	9	8	0	0	0	1	0	0	1.43	0.62	0.53	0.37	0.78	0	0.84	0.59	2.34	1.28	2.78	2.13	0.13	0	0	0.62	0	0
ENSMUSG00000064414	n-R5s215	rRNA	0	4	4	3	4	0	0	2	2	5	6	0	0	0	1	3	1	0	0	35.95	32.99	16.14	25.22	0	0	12.7	17.1	35.77	35.71	0	0	0	4.92	21.93	3.93	0
ENSMUSG00000027985	Lef1	protein_coding	848	800	633	899	1141	962	653	588	460	737	955	597	1392	1798	1983	1776	1338	1834	35.05	34.03	26.29	26.08	44.42	34.72	21.86	19.44	18.67	27.26	34.14	20.9	43.67	62.88	63.11	62.33	53.51	58.26
ENSMUSG00000042320	Prox2	protein_coding	37	51	54	58	46	38	44	42	35	38	70	60	14	36	21	28	24	58	1.41	2.28	2.88	1.57	1.85	1.54	1.4	1.27	2.54	1.43	2.05	1.87	0.33	1.38	0.76	1.08	1.25	2.1
ENSMUSG00000040838	Gm11639	protein_coding	0	0	3	0	1	0	0	0	0	1	0	11	0	0	0	0	0	0	0	0	0.02	0	0	0	0	0	0	0.02	0	0.05	0	0	0	0	0	0
ENSMUSG00000057132	Rpgrip1	protein_coding	1829	1535	1285	3182	2862	2290	2033	1961	1742	2372	2782	2539	1641	1611	1813	1746	2105	1964	76.73	70.78	64.83	104.56	117.53	89.53	76.31	70.44	79.17	90.85	94.89	91.61	57.45	60.9	64.88	76.34	93.86	78.71
ENSMUSG00000036027	1810046K07Rik	protein_coding	376	275	123	263	180	146	149	99	45	126	141	129	10	36	20	21	25	40	26.31	20.37	9.71	15.39	11.23	11.92	10.18	6.47	3.26	8.85	8.7	11.02	0.77	2.14	1.03	1.58	1.79	3
ENSMUSG00000021846	Peli2	protein_coding	2	0	1	15	5	0	0	0	0	1	0	7	0	0	0	0	0	0	0.03	0	0.02	0.18	0.07	0	0	0	0	0.01	0	0.1	0	0	0	0	0	0
ENSMUSG00000001435	Col18a1	protein_coding	8	1	7	1	1	0	0	1	0	1	4	0	0	1	4	1	1	0	0.14	0.02	0.14	0.11	0.02	0	0	0.02	0	0.15	0.39	0	0	0.01	0.05	0.02	0.02	0
ENSMUSG00000013611	Snx31	protein_coding	2	12	3	11	10	2	0	0	0	0	0	5	0	0	0	1	0	0	0.07	0.48	0.13	0.29	0.34	0.07	0	0	0	0	0	0.33	0	0	0	0.03	0	0
ENSMUSG00000031293	Rs1	protein_coding	0	0	1	0	0	0	1	1	0	1	1	5	0	0	0	0	2	1	0	0	0.15	0	0	0	0.01	0.01	0	0.01	0.01	0.07	0	0	0	0	0.03	0.01
ENSMUSG00000040624	Plekhg1	protein_coding	1	1	8	3	0	3	0	0	6	3	11	2	2	0	0	1	0	3	0.02	0.02	0.19	0.03	0	0.05	0	0	0.1	0.04	0.15	0.03	0.03	0	0	0.01	0	0.12
ENSMUSG00000034487	Kdelc2	protein_coding	5	33	14	21	35	18	4	8	11	10	6	20	28	17	53	47	19	37	0.12	0.84	0.38	0.41	0.75	0.41	0.09	0.17	0.28	0.24	0.13	0.44	0.55	0.35	0.94	1	0.47	0.75
ENSMUSG00000097911	Gm26691	antisense	2	1	1	0	0	1	0	0	0	0	8	0	2	0	0	0	0	0	0.04	0.02	0.02	0	0	0.02	0	0	0	0	0.14	0	0.03	0	0	0	0	0
ENSMUSG00000029101	Rgs12	protein_coding	25	46	26	40	24	32	21	33	6	35	27	21	21	15	59	21	12	20	1.58	1.95	1.71	1	0.78	1.46	0.61	1	0.6	1	1.12	0.72	0.36	0.59	1.21	0.65	0.31	0.48
ENSMUSG00000102837	Gm37383	TEC	6	8	7	22	13	13	12	19	13	30	16	16	4	10	15	10	20	8	0.77	1.11	1.04	2.31	1.52	1.61	1.42	2.19	1.77	3.95	1.85	1.92	0.43	1.12	1.45	1.16	2.68	0.88
ENSMUSG00000112237	AC153911.1	transcribed_processed_pseudogene	1	0	7	3	6	8	5	5	8	10	2	18	2	3	1	6	4	0	0.13	0	1.02	0.31	0.69	0.97	0.58	0.57	1.07	1.29	0.23	2.12	0.21	0.33	0.09	0.68	0.53	0
ENSMUSG00000030055	Rab43	protein_coding	140	161	152	158	172	186	138	178	185	215	276	194	55	83	81	96	78	140	7.1	7	9.58	8.11	8.38	8.86	8.38	8.45	12.51	8.74	13.25	11.32	3.06	2.82	2.72	5.3	4.52	4.49
ENSMUSG00000106719	Gm42556	antisense	1	0	0	0	0	0	0	0	0	1	3	1	0	1	0	0	1	1	0.16	0	0	0	0	0	0	0	0	0.17	0.44	0.15	0	0.14	0	0	0.17	0.14
ENSMUSG00000027398	Il1b	protein_coding	33	15	28	40	23	24	16	23	18	39	17	23	3	3	0	2	0	0	2.42	1.08	2.23	2.17	1.39	1.97	0.98	1.37	1.26	2.66	1.03	1.5	0.17	0.17	0	0.12	0	0
ENSMUSG00000097360	9430065F17Rik	lincRNA	20	11	10	13	9	8	13	12	14	17	14	25	14	8	11	2	14	14	1.94	1.01	0.98	1.07	0.7	0.65	1.2	1.06	1.37	1.48	1.07	2.12	0.99	0.59	1.02	0.15	1.24	1.36
ENSMUSG00000048779	P2ry6	protein_coding	11	2	15	11	17	13	12	10	5	17	16	7	0	0	0	0	0	0	0.79	0.22	0.78	1.04	0.94	0.89	0.5	0.54	0.5	1.02	0.65	0.3	0	0	0	0	0	0
ENSMUSG00000072769	Gm10419	lincRNA	1	0	1	0	1	0	0	0	0	1	1	2	0	0	0	2	0	1	0.05	0	0.04	0	0.03	0	0	0	0	0.04	0.03	0.06	0	0	0	0.06	0	0.03
ENSMUSG00000104882	Gm43096	processed_pseudogene	1	0	2	3	1	0	0	1	0	1	1	2	3	5	7	3	1	1	0.27	0	0.63	0.66	0.25	0	0	0.25	0	0.28	0.25	0.49	0.69	1.17	1.43	0.71	0.29	0.24
ENSMUSG00000096551	Trav10	TR_V_gene	0	3	3	1	0	4	0	3	2	3	3	6	0	0	0	0	0	0	0	0.87	0.93	0.22	0	1.14	0	0.72	0.56	0.82	0.72	1.5	0	0	0	0	0	0
ENSMUSG00000111759	AC122372.3	processed_pseudogene	9	11	3	8	9	9	9	6	4	6	6	16	11	8	15	9	6	10	0.65	0.85	0.25	0.47	0.59	0.63	0.6	0.39	0.31	0.44	0.39	1.09	0.66	0.5	0.82	0.6	0.45	0.62
ENSMUSG00000089890	Gm16055	antisense	6	5	5	5	2	2	1	7	6	6	13	4	5	4	3	0	1	5	0.95	0.85	0.91	0.64	0.29	0.3	0.14	0.99	1	0.97	1.84	0.59	0.66	0.55	0.35	0	0.16	0.67
ENSMUSG00000002020	Ltbp2	protein_coding	0	0	1	0	6	1	0	0	0	8	1	0	0	0	0	0	0	0	0	0	0.01	0	0.27	0.01	0	0	0	0.11	0.01	0	0	0	0	0	0	0
ENSMUSG00000053279	Aldh1a1	protein_coding	11	13	7	18	13	19	3	20	0	17	3	15	0	0	0	0	0	0	0.47	0.6	0.35	0.63	0.51	0.78	0.12	0.77	0	0.75	0.12	0.6	0	0	0	0	0	0
ENSMUSG00000039254	Pomt1	protein_coding	193	168	117	125	138	159	131	171	108	156	223	174	185	286	282	251	133	259	7.83	7.68	4.67	3.37	6.24	6.81	5.19	6.8	4.62	5.17	7.58	8.73	5.68	8.39	8.38	8.22	5.49	10.24
ENSMUSG00000095676	Gm25099	snRNA	0	2	0	2	0	5	2	4	3	10	2	5	0	0	0	0	0	0	0	8.32	0	6.66	0	17.78	7.35	12.02	10.89	37.17	6.24	17.3	0	0	0	0	0	0
ENSMUSG00000074203	G430095P16Rik	protein_coding	10	13	13	13	14	0	0	8	5	6	12	6	0	0	2	2	0	0	1.31	1.88	1.94	1.42	1.69	0	0	0.96	0.71	0.77	1.44	0.77	0	0	0.2	0.21	0.07	0
ENSMUSG00000109420	Gm44702	antisense	0	1	0	2	0	3	2	1	0	5	2	1	0	0	0	0	0	1	0	0.18	0	0.27	0	0.49	0.31	0.15	0	0.86	0.3	0.16	0	0	0	0	0	0.14
ENSMUSG00000037493	Cib2	protein_coding	1	3	1	12	1	5	1	2	2	4	0	6	14	4	6	6	6	13	0.06	0.2	0.07	0.61	0.06	0.3	0.06	0.11	0.13	0.26	0	0.35	0.73	0.22	0.28	0.34	0.39	0.7
ENSMUSG00000032011	Thy1	protein_coding	49	49	78	129	89	94	107	137	110	172	143	160	7	9	8	24	10	17	3.46	2.75	5.98	6.55	8.27	6.83	7.38	10.32	7.05	11.95	12.4	12.81	0.6	0.72	0.44	1.15	1.33	1.63
ENSMUSG00000033590	Myo5c	protein_coding	11	8	6	18	7	6	11	1	14	18	23	2	0	2	0	2	4	3	0.2	0.14	0.19	0.43	0.23	0.18	0.17	0.02	0.36	0.42	0.45	0.03	0	0.08	0	0.05	0.15	0.05
ENSMUSG00000087666	B230359F08Rik	TR_V_gene	0	0	0	0	0	3	0	0	0	3	2	3	0	0	0	0	0	2	0	0	0	0	0	0.73	0	0	0	0.77	0.45	0.7	0	0	0	0	0	0.43
ENSMUSG00000087233	Gm43213	processed_pseudogene	15	26	21	30	18	26	29	38	36	44	58	43	20	21	8	22	11	5	0.77	1.39	1.19	1.21	0.83	1.23	1.31	1.69	1.87	2.24	2.59	1.98	0.82	0.92	0.29	1	0.56	0.2
ENSMUSG00000041247	Lamp3	protein_coding	25	62	48	75	50	94	55	131	87	92	167	131	0	18	2	14	26	19	0.65	1.73	1.43	1.57	1.18	2.35	1.31	3.04	2.38	2.44	3.9	3.15	0	0.4	0.04	0.33	0.7	0.42
ENSMUSG00000098985	Gm27219	processed_pseudogene	0	0	0	0	0	1	1	4	1	1	3	7	4	4	7	4	8	5	0	0	0	0	0	0.15	0.15	0.44	0.19	0.16	0.3	0.89	0.47	0.43	0.68	0.41	1.02	0.55
ENSMUSG00000044149	Nkrf	protein_coding	96	85	73	131	107	112	95	130	70	93	199	109	175	133	170	166	122	136	2.54	2.43	2.22	2.83	2.58	2.86	2.31	3.08	1.96	2.52	4.74	2.69	3.87	3.05	3.38	3.96	3.37	3.08
ENSMUSG00000038583	Pln	protein_coding	7	9	9	11	8	17	20	10	18	25	30	15	6	13	8	17	5	31	0.82	0.37	0.4	0.48	0.34	0.6	0.68	0.48	0.87	0.96	1	0.53	0.24	0.42	0.23	0.56	0.2	1
ENSMUSG00000078592	Gm4609	processed_pseudogene	3	0	2	0	0	0	0	0	0	0	2	2	2	2	0	2	5	2	0.28	0	0.17	0	0	0	0	0	0	0	0.14	0.13	0.15	0.13	0	0.2	0.47	0.16
ENSMUSG00000021756	Il6st	protein_coding	136	131	109	232	116	115	62	118	105	138	132	119	118	113	106	69	118	96	1.7	1.58	1.43	1.91	1.03	1.08	0.56	1.03	1.55	1.38	1.16	1.09	0.98	0.99	0.78	0.63	1.2	0.8
ENSMUSG00000049916	2610318N02Rik	protein_coding	64	93	65	61	45	35	40	39	46	54	57	60	115	171	203	113	75	91	4.71	7.5	5.55	3.68	2.93	2.51	2.77	2.63	3.66	4.15	3.9	4.11	7.17	11.3	11.81	7.93	5.86	5.97
ENSMUSG00000107076	Gm43480	sense_intronic	0	1	3	1	5	1	1	4	0	3	4	3	0	4	1	3	5	6	0	0.28	0.9	0.21	1.18	0.25	0.24	0.93	0	0.8	0.93	0.73	0	0.9	0.2	0.7	1.35	1.33
ENSMUSG00000026919	Lcn4	protein_coding	2	5	2	2	4	6	3	2	9	9	5	9	1	1	0	2	0	4	0.25	0.67	0.28	0.2	0.45	0.71	0.34	0.22	1.17	1.14	0.55	1.04	0.1	0.11	0	0.22	0	0.42
ENSMUSG00000048521	Cxcr6	protein_coding	66	53	98	180	80	79	78	124	117	160	122	154	38	41	21	54	43	35	3.08	2.67	5.25	6.84	3.39	3.55	3.34	5.15	5.76	7.62	5.11	6.69	1.48	1.66	0.73	2.27	2.09	1.39
ENSMUSG00000088242	Gm25913	scaRNA	1	1	0	0	2	0	1	0	1	4	3	0	0	1	0	1	0	0	1.99	2.16	0	0	3.59	0	1.82	0	2.04	7.96	5.25	0	0	1.7	0	1.8	0	0
ENSMUSG00000094500	Smim18	protein_coding	2	10	0	5	6	2	1	1	0	4	2	0	1	3	5	3	2	1	0.34	1.84	0	0.69	0.93	0.33	0.16	0.15	0	0.7	0.31	0	0.14	0.44	0.64	0.46	0.35	0.14
ENSMUSG00000096129	Trav12d-2	TR_V_gene	1	0	2	4	0	0	0	2	0	2	2	4	0	2	0	0	0	0	0.34	0.18	0.97	0.67	0	0	0	0.52	0.12	0.52	0.61	0.87	0	0.59	0.09	0	0	0
ENSMUSG00000096531	Trav12n-2	TR_V_gene	1	0	2	4	0	0	0	2	0	2	2	4	0	2	0	0	0	0	0.34	0.18	0.97	0.67	0	0	0	0.52	0.12	0.52	0.61	0.87	0	0.59	0.09	0	0	0
ENSMUSG00000105714	Gm43380	processed_pseudogene	0	4	4	0	1	0	0	0	0	0	2	3	0	4	4	0	1	4	0	2.86	2.95	0.17	0.84	0	0	0	0	0	1.15	1.53	0	2.56	1.89	0	0.58	2.4
ENSMUSG00000102225	Gm37983	TEC	5	11	10	3	3	3	5	5	3	3	3	14	6	8	10	8	4	7	0.22	0.52	0.51	0.11	0.12	0.13	0.2	0.2	0.14	0.13	0.12	0.57	0.22	0.3	0.33	0.32	0.18	0.26
ENSMUSG00000110631	Gm45836	lincRNA	128	58	91	159	123	41	81	23	49	83	97	46	657	363	486	474	498	182	2.39	1.15	1.92	2.38	2.12	0.69	1.73	0.37	0.94	1.73	2.05	0.77	10.61	6.09	6.96	7.98	10.28	3.64
ENSMUSG00000096977	Gm10827	lincRNA	12	0	5	11	11	4	9	18	15	19	19	22	60	28	49	36	33	45	0.92	0	0.19	0.51	0.57	0.13	0.75	1.47	0.81	1.98	1.27	0.93	3.84	2.61	2.21	2.18	2.23	2.18
ENSMUSG00000028546	Elavl4	protein_coding	0	4	11	5	1	2	1	0	2	0	5	7	0	0	6	0	4	0	0	0.26	1.34	0.52	0.1	0.21	0.02	0	0.05	0	0.39	0.21	0	0	0.1	0	0.29	0
ENSMUSG00000014773	Dll1	protein_coding	14	8	3	12	14	11	15	9	22	21	15	34	2	4	0	1	1	16	0.97	0.53	0.29	0.25	0.35	0.51	1.24	0.62	0.7	1.3	0.47	1.75	0.04	0.31	0	0.12	0.03	1.03
ENSMUSG00000038387	Rras	protein_coding	5	10	8	12	10	16	16	33	10	26	13	42	28	18	12	28	14	14	0.47	1.01	0.86	0.91	0.85	1.44	1.37	2.75	0.98	2.48	1.09	3.65	2.18	1.45	0.84	2.35	1.36	1.11
ENSMUSG00000070691	Runx3	protein_coding	279	314	271	679	396	393	532	437	432	709	556	598	974	633	879	913	811	952	6.75	7.52	6.91	12.28	7.99	8.39	11.13	8.67	10.12	16.38	11.09	12.38	18.02	12.17	14.62	18.26	18.74	18.51
ENSMUSG00000070282	3000002C10Rik	transcribed_processed_pseudogene	80	47	100	88	108	74	39	88	62	80	90	88	150	131	121	67	116	96	4.11	2.97	5.68	3.81	5.55	4.41	1.89	4.19	3.39	4.9	4.45	5.01	6.54	5.52	4.8	3.32	7.69	4.38
ENSMUSG00000041609	Bicdl1	protein_coding	27	28	33	29	31	54	37	25	32	29	40	63	51	26	54	23	20	63	1.36	1.45	1.85	1.11	1.47	2.4	1.86	1.29	1.65	1.78	1.74	3.13	2.16	1.06	2	1.05	1.19	2.54
ENSMUSG00000045391	1700120B22Rik	bidirectional_promoter_lncRNA	4	0	1	2	0	0	0	0	1	1	1	5	0	0	0	0	0	0	0.89	0	0.35	0.42	0	0	0	0	0.33	0.28	0.24	0.96	0	0	0	0	0	0
ENSMUSG00000103062	Gm37200	TEC	2	0	2	6	0	0	7	0	0	2	11	3	13	5	2	8	2	8	0.08	0	0.1	0.2	0	0	0.26	0	0	0.1	0.41	0.11	0.44	0.16	0.06	0.3	0.08	0.28
ENSMUSG00000096597	Gm21886	protein_coding	4	0	1	0	0	1	0	0	0	3	2	0	0	4	3	0	5	6	0.61	0	0.18	0	0	0.15	0	0	0	0.47	0.27	0	0	0.53	0.34	0	0.79	0.78
ENSMUSG00000064179	Tnnt1	protein_coding	0	2	5	2	6	3	3	6	3	8	1	10	7	5	10	2	1	2	0	0.22	0.8	0.17	0.58	0.31	0.5	0.94	0.38	1.28	0.2	1.09	0.63	0.56	0.94	0.23	0.22	0.22
ENSMUSG00000112796	AC123694.3	lincRNA	20	18	26	38	20	18	11	15	9	16	16	17	3	9	4	10	8	7	1.19	1.16	1.78	1.85	1.08	1.03	0.6	0.8	0.57	0.98	0.86	0.95	0.15	0.47	0.18	0.54	0.5	0.36
ENSMUSG00000085625	Gm8813	processed_pseudogene	0	1	0	3	2	0	0	0	1	2	0	6	0	0	0	0	0	0	0	0.18	0	0.41	0.3	0	0	0	0.18	0.34	0	0.94	0	0	0	0	0	0
ENSMUSG00000078897	Gm4724	protein_coding	153	126	170	89	113	63	86	60	86	148	98	73	217	94	365	230	143	257	14.05	12.69	18.87	8.18	11.03	5.99	8.9	5.71	10.54	13.11	9.58	7.98	16.7	8.7	23.94	18.78	13.82	18.92
ENSMUSG00000113019	CT009718.2	lincRNA	17	19	22	16	12	17	6	16	31	22	29	27	30	19	18	9	13	21	4.78	5.59	7.12	3.57	3.14	4.52	1.65	4.06	9.06	6.38	7.28	6.93	6.91	4.55	3.73	2.3	3.64	4.97
ENSMUSG00000022938	Fam3b	protein_coding	0	0	0	4	1	0	0	0	2	1	4	3	0	0	1	1	0	0	0	0	0	0.36	0.1	0	0	0	0.23	0.11	0.39	0.3	0	0	0.08	0.1	0	0
ENSMUSG00000078251	Gm16487	pseudogene	0	0	0	0	0	0	0	2	0	0	6	5	0	0	2	0	1	5	0	0	0	0	0	0	0	0.04	0	0	0.12	0.1	0	0	0.03	0	0.02	0.09
ENSMUSG00000043541	Casc1	protein_coding	3	10	12	11	3	4	12	1	8	5	8	20	5	6	3	5	5	5	0.1	0.32	0.34	0.3	0.11	0.12	0.25	0.03	0.21	0.14	0.14	0.54	0.13	0.15	0.08	0.09	0.1	0.1
ENSMUSG00000064897	Gm22504	snoRNA	0	0	0	3	5	2	0	0	0	2	2	0	2	1	0	0	0	1	0	0	0	4.82	7.39	3.89	0	0	0	3.98	3.52	0	2.71	1.01	0	0	0.2	2.04
ENSMUSG00000085714	Gm13008	antisense	87	72	45	113	98	117	44	42	64	95	60	51	101	88	94	129	56	95	17.74	15.71	10.54	18.72	18.09	22.83	8.2	7.59	13.58	19.73	11.01	9.67	17.14	15.44	14.31	23.65	11.87	16.42
ENSMUSG00000097864	Gm26856	lincRNA	0	0	2	6	0	2	1	0	1	0	1	8	1	5	4	0	7	0	0	0	0.16	0.35	0	0.13	0.06	0	0.07	0	0.06	0.53	0.06	0.3	0.21	0	0.52	0
ENSMUSG00000110752	AC133192.1	lincRNA	1	0	0	0	0	2	0	1	0	0	3	5	0	0	1	0	0	0	0.19	0	0	0	0	0.35	0	0.17	0	0	0.51	0.84	0	0	0.14	0	0	0
ENSMUSG00000094220	Trav6-3	TR_V_gene	0	1	1	0	0	1	2	0	0	1	3	3	0	0	0	0	1	0	0	0.43	0.46	0	0	0.27	0.52	0	0	0.29	0.77	1.1	0	0	0	0	0.3	0
ENSMUSG00000038135	Crygn	protein_coding	3	0	1	6	2	4	1	2	3	3	5	3	1	0	0	1	1	1	1.97	0	0.75	3.19	1.19	1.28	0.6	1.17	2.06	2	1.21	1.82	0.54	0	0	0.59	0.68	0.55
ENSMUSG00000030325	Klrb1c	protein_coding	81	39	117	128	52	88	80	34	160	119	118	171	2	20	13	1	8	13	3.67	1.84	5.68	4.35	1.75	3.95	3.27	1.36	7.54	5.89	4.84	7.12	0.17	0.66	0.77	0.15	0.28	0.59
ENSMUSG00000090215	Trim34b	protein_coding	78	60	66	145	98	70	60	65	40	71	85	66	11	14	3	3	8	11	4.04	3.29	3.85	6.02	4.62	3.69	2.83	3.18	2.31	3.76	3.93	3.22	0.5	0.61	0.12	0.16	0.47	0.47
ENSMUSG00000038292	Ccdc155	protein_coding	3	7	2	6	2	2	3	1	3	6	1	7	1	11	17	16	0	15	0.12	0.29	0.09	0.19	0.07	0.07	0.19	0.03	0.12	0.24	0.03	0.25	0.03	0.37	0.49	0.56	0	0.5
ENSMUSG00000043587	Pxylp1	protein_coding	12	24	7	32	19	15	0	21	16	32	17	11	2	35	33	27	5	16	0.69	1.06	0.31	0.83	0.85	0.51	0	0.65	0.53	1.32	0.6	0.31	0.05	0.96	0.74	1.12	0.16	0.66
ENSMUSG00000081094	Rpl19-ps11	processed_pseudogene	149	145	123	255	177	192	274	219	157	319	274	262	288	227	232	243	233	289	25.1	26.35	23.89	35.07	27.17	31.25	42.45	33.11	27.99	55	41.53	41.2	40.54	33.15	29.33	37.02	40.85	41.62
ENSMUSG00000092335	Zfp977	protein_coding	1	3	5	10	7	0	1	0	2	0	5	4	1	2	12	1	4	6	0.06	0.23	0.36	0.51	0.4	0	0.06	0	0.13	0	0.28	0.24	0.06	0.11	0.58	0.06	0.26	0.32
ENSMUSG00000000628	Hk2	protein_coding	100	91	87	99	88	130	63	106	71	109	105	108	204	286	507	204	157	260	4.68	3.5	4.41	2.82	4.48	5.59	2.63	3.7	3.87	6.5	4.46	3.44	8.81	9.92	13.57	7.86	5.4	7.33
ENSMUSG00000084384	Gm12251	processed_pseudogene	2	3	0	5	6	2	0	8	0	2	11	2	3	2	3	3	5	7	0.19	0.38	0	0.47	0.65	0.18	0	0.83	0	0.2	1.18	0.18	0.31	0.16	0.29	0.33	0.57	0.69
ENSMUSG00000078768	Zfp566	protein_coding	263	172	177	186	250	192	208	230	174	257	314	244	214	261	250	238	196	226	16.91	15.15	14.11	10.07	16.44	14.3	14.6	12.49	10.57	17.32	20.91	18.47	14.27	14.94	10.9	14.23	17.36	16.67
ENSMUSG00000098987	Gm8982	processed_pseudogene	14	0	1	2	3	0	0	1	0	0	7	2	0	0	0	0	0	0	0.97	0	0.08	0.1	0.21	0	0.01	0.09	0	0	0.44	0.15	0	0	0	0	0	0
ENSMUSG00000030323	Ift122	protein_coding	112	83	64	65	36	32	15	33	36	32	37	48	91	119	166	119	81	186	3.52	2.66	1.66	1.42	1.33	0.99	0.71	1.55	1.1	1.33	1.78	1.58	2.27	2.89	3.84	2.9	2.5	5.16
ENSMUSG00000081164	Gm8722	processed_pseudogene	2	1	0	0	2	2	0	0	0	1	0	2	1	1	1	1	0	2	0.25	0.13	0	0	0.23	0.24	0	0	0	0.13	0	0.23	0.1	0.11	0.09	0.11	0	0.21
ENSMUSG00000027168	Pax6	protein_coding	4	5	0	6	1	1	0	4	4	9	7	0	3	4	3	11	10	2	0.16	0.22	0	0.2	0.04	0.04	0	0.15	0.17	0.38	0.26	0	0.16	0.13	0.09	0.54	0.39	0.07
ENSMUSG00000033880	Lgals3bp	protein_coding	457	489	510	718	565	549	213	175	217	330	312	184	29	60	80	105	28	59	24.85	24.45	25.33	28.82	25.45	25.5	8.68	7.74	11.67	17.89	14.72	8.6	1.31	2.03	2.82	4.76	1.78	2.26
ENSMUSG00000023092	Fhl1	protein_coding	8	3	7	0	0	0	4	0	0	11	0	0	0	1	1	1	1	0	0.46	0.14	0.34	0	0	0	0.17	0	0	0.43	0	0	0	0.03	0.03	0.03	0.04	0
ENSMUSG00000026317	Cln8	protein_coding	36	47	38	135	72	92	18	9	15	12	27	21	0	2	6	0	0	4	1.98	0.63	2.17	4.2	0.92	2.37	0.21	0.1	0.66	0.83	0.47	0.93	0	0.02	0.2	0	0	0.33
ENSMUSG00000108418	Gm44627	TEC	0	1	0	11	0	5	1	3	0	7	0	5	0	0	0	0	0	0	0	0.06	0	0.52	0	0.28	0.05	0.16	0	0.42	0	0.27	0	0	0	0	0	0
ENSMUSG00000063087	Gm10125	processed_transcript	20	8	11	5	8	5	13	8	5	8	9	21	0	6	6	1	5	4	0.74	0.47	0.42	0.24	0.22	0.29	0.52	0.27	0.24	0.31	0.29	0.67	0	0.29	0.21	0.03	0.34	0.13
ENSMUSG00000062524	Ncr1	protein_coding	13	27	37	58	43	51	28	29	96	61	76	89	0	4	1	0	0	2	0.8	1.79	2.61	2.88	2.4	2.94	1.56	1.58	6.18	3.74	4.19	5.04	0	0.21	0.05	0	0	0.1
ENSMUSG00000063245	Zfp993	protein_coding	51	47	29	66	46	45	7	37	22	28	31	32	80	66	79	69	43	65	3.72	3.63	2.98	3.84	2.97	3.07	0.45	2.38	3.16	2.04	1.96	4.42	4.77	5.75	4.22	4.45	3.19	3.94
ENSMUSG00000102967	Gm37946	TEC	0	1	2	3	0	3	0	1	1	2	3	1	0	1	0	0	2	2	0	0.36	0.76	0.81	0	0.95	0	0.3	0.35	0.67	0.89	0.31	0	0.29	0	0	0.69	0.56
ENSMUSG00000040557	Wbscr27	protein_coding	14	18	19	14	10	14	8	19	22	26	25	18	18	15	27	28	23	23	1.56	1.3	1.33	1.17	0.88	0.65	0.23	1.08	1.46	1.78	1.75	1.47	1	1.23	1.23	2.49	2.2	1.78
ENSMUSG00000073386	9830107B12Rik	protein_coding	0	0	0	5	0	9	5	2	1	8	6	2	0	2	0	0	0	0	0	0	0	0.1	0	0.21	0.11	0.04	0.03	0.19	0.13	0.04	0	0.04	0	0	0	0
ENSMUSG00000076469	Trbv13-2	TR_V_gene	5	12	11	26	14	9	11	32	30	43	26	33	2	4	2	3	3	5	1.7	4.41	4.3	7.19	4.32	2.94	3.44	9.73	10.73	14.91	7.93	10.43	0.57	1.18	0.51	0.92	1.06	1.45
ENSMUSG00000097090	Gm26724	lincRNA	24	91	50	92	109	99	59	65	69	93	102	71	40	86	81	98	62	107	1.3	5.3	3.1	4.05	5.35	5.15	2.93	3.14	3.93	5.14	4.95	3.58	1.8	4.02	3.28	4.77	3.49	4.93
ENSMUSG00000109764	Klkb1	protein_coding	1	0	0	2	1	2	2	1	1	1	7	1	0	0	0	0	1	0	0.02	0	0	0.03	0.01	0.03	0.03	0.01	0.02	0.02	0.1	0.02	0	0	0	0	0.02	0
ENSMUSG00000113431	AC055772.1	processed_pseudogene	2	0	5	2	3	8	5	5	2	1	9	10	7	4	5	7	5	2	0.45	0	1.54	0.41	0.7	2.16	1.36	1.31	0.74	0.3	2.38	2.66	1.76	0.92	1.11	1.68	1.45	0.55
ENSMUSG00000107698	Gm44430	TEC	1	11	3	4	6	5	3	9	2	14	4	4	9	14	8	0	3	7	0.09	1.11	0.32	0.3	0.51	0.45	0.26	0.75	0.2	1.33	0.34	0.35	0.7	1.13	0.56	0	0.29	0.56
ENSMUSG00000092118	Fancf	protein_coding	5	3	1	3	3	1	1	1	3	1	6	3	2	10	6	3	5	11	0.26	0.17	0.06	0.13	0.14	0.05	0.05	0.05	0.17	0.05	0.28	0.15	0.09	0.46	0.24	0.14	0.27	0.49
ENSMUSG00000108780	5430434F05Rik	TEC	71	47	73	116	78	104	108	88	78	128	121	118	79	37	63	48	84	104	1.73	1.23	2.04	2.3	1.72	2.44	2.42	1.9	2.01	3.18	2.65	2.67	1.61	0.77	1.16	1.06	2.12	2.16
ENSMUSG00000026923	Notch1	protein_coding	94	71	87	113	143	95	98	58	77	89	121	105	32	30	51	35	30	36	0.86	0.69	1.06	0.93	1.19	0.86	0.81	0.47	0.87	0.96	1.22	0.88	0.31	0.24	0.34	0.3	0.5	0.42
ENSMUSG00000018451	6330403K07Rik	lincRNA	0	0	0	4	0	8	0	0	1	7	0	2	0	0	0	2	0	0	0	0	0	0.2	0	0.46	0	0	0.06	0.43	0	0.11	0	0	0	0.11	0	0
ENSMUSG00000031847	1700030J22Rik	protein_coding	0	4	0	5	0	6	7	1	0	0	10	10	20	6	11	0	12	6	0	0.14	0	0.16	0	0.35	0.19	0.05	0	0	0.31	0.27	0.51	0.27	0.46	0	0.36	0.23
ENSMUSG00000091514	Gm17484	lincRNA	4	3	0	10	6	10	8	5	0	7	5	8	7	28	12	20	12	29	0.15	0.11	0	0.32	0.21	0.36	0.29	0.17	0	0.28	0.18	0.29	0.23	0.91	0.33	0.68	0.45	0.93
ENSMUSG00000022661	Cd200	protein_coding	1831	1796	1547	2664	2639	2168	2072	2133	2244	2376	3417	2881	1487	1326	2207	1714	1193	1757	119.62	122.43	105.41	145.95	167.65	135.1	124.59	120.05	164.22	171.45	206.75	179.86	77.73	61.22	88.43	89.16	93.19	84.62
ENSMUSG00000097854	Gm26602	protein_coding	32	24	0	23	7	22	0	11	0	0	19	36	26	4	5	0	13	0	14.16	11.3	0	8.17	2.86	9.19	0	4.37	0	0	7.46	14.58	9.27	1.62	1.53	0	5.93	0
ENSMUSG00000040428	Plekha4	protein_coding	2	0	6	1	10	6	4	3	4	1	13	6	1	4	5	1	1	0	0.07	0	0.35	0.12	0.73	0.39	0.15	0.27	0.21	0.16	0.53	0.62	0.04	0.21	0.12	0.04	0.04	0
ENSMUSG00000032578	Cish	protein_coding	1	8	5	13	19	7	5	10	6	15	18	1	11	10	14	16	1	3	0.26	0.57	0.18	0.3	1.25	0.21	0.15	0.77	0.38	0.49	0.5	0.04	0.29	0.26	0.33	0.7	0.1	0.32
ENSMUSG00000078902	Gm14443	protein_coding	3	3	0	1	1	1	13	1	1	2	7	15	6	6	8	2	4	5	0.19	0.09	0	0.02	0.02	0.02	0.39	0.02	0.02	0.13	0.12	0.38	0.17	0.23	0.29	0.03	0.15	0.09
ENSMUSG00000071342	Lsmem1	protein_coding	5	10	22	22	47	8	4	5	16	10	7	23	1	0	0	0	0	1	0.38	0.62	1.61	1.35	2.85	0.52	0.21	0.27	1.18	0.71	0.34	1.34	0.03	0	0	0	0	0.03
ENSMUSG00000081087	Rps15a-ps7	processed_pseudogene	12	23	36	50	39	48	54	72	58	83	70	96	180	99	105	120	90	58	3.46	6.85	11.46	11.5	9.96	12.87	13.97	18.22	17.01	23.92	17.69	24.97	42.11	24.13	22.2	30.4	26.34	13.84
ENSMUSG00000011877	Git1	protein_coding	75	78	94	141	121	96	144	136	82	148	170	159	176	126	127	129	122	146	1.96	2.09	2.69	2.97	2.73	2.3	3.29	3.02	2.15	3.87	3.8	3.69	3.7	2.71	2.37	2.89	3.16	3.25
ENSMUSG00000039496	Cdnf	protein_coding	19	4	6	11	11	0	0	8	2	3	14	3	2	0	1	13	2	2	0.55	0.12	0.2	0.85	0.34	0	0	0.31	0.06	0.09	0.5	0.08	0.05	0	0.02	0.35	0.06	0.05
ENSMUSG00000022496	Tnfrsf17	protein_coding	7	21	5	70	11	72	0	0	0	2	1	0	0	0	0	0	0	0	0.82	2.64	0.67	6.64	1.16	8.07	0	0	0	0.24	0.1	0	0	0	0	0	0	0
ENSMUSG00000082116	Gm12188	processed_pseudogene	2	0	2	1	1	1	0	0	1	2	2	0	2	5	2	2	1	1	0.78	0	0.89	0.31	0.35	0.37	0	0	0.41	0.79	0.69	0	0.64	1.67	0.58	0.7	0.4	0.33
ENSMUSG00000005973	Rcn1	protein_coding	25	21	33	67	34	35	22	38	38	28	50	58	47	32	35	39	62	61	0.83	0.85	1.51	1.8	1.04	1.08	0.75	1.14	1.5	1.07	1.64	2.11	1.56	1.01	0.84	1.28	2.46	1.9
ENSMUSG00000112806	AC122539.3	TEC	31	33	17	35	35	47	34	31	40	48	66	32	31	37	41	14	34	38	1.95	2.24	1.23	1.79	2	2.84	1.96	1.74	2.65	3.09	3.73	1.88	1.62	2.01	1.93	0.79	2.22	2.04
ENSMUSG00000024909	Efemp2	protein_coding	12	14	5	7	9	10	6	4	2	3	12	4	3	3	2	2	4	1	2.72	1.82	0.75	1.08	1.27	1.15	0.71	0.49	0.5	0.33	1	0.89	0.46	0.26	0.25	0.12	0.57	0.06
ENSMUSG00000015656	Hspa8	protein_coding	19111	17368	21397	20741	21380	18867	11637	14356	17250	16445	23153	20069	36998	54516	116144	54293	34589	60933	859.69	850.44	1174.06	842.3	967.07	883.93	497.32	589.56	915.25	812.8	1016.66	885.27	1346.48	2035.48	4131.83	2329.32	1713.65	2498.98
ENSMUSG00000078439	Smim24	protein_coding	339	304	369	339	448	241	57	58	70	76	94	81	17	35	32	20	31	19	34.95	34.33	43.71	29.08	41.87	23.47	5.15	5.15	7.52	7.77	8.65	7.5	1.47	2.98	2.66	1.77	3.29	1.99
ENSMUSG00000050737	Ptges	protein_coding	0	0	0	0	0	3	0	0	0	6	5	0	0	0	0	0	1	0	0	0	0	0	0	0.07	0	0	0	0.15	0.34	0	0	0	0	0	0.19	0
ENSMUSG00000033082	Clec1a	protein_coding	9	3	2	27	3	4	4	2	1	2	5	6	0	0	0	0	0	0	0.22	0.06	0.04	0.37	0.05	0.06	0.06	0.03	0.16	0.03	0.08	0.15	0	0	0	0	0	0
ENSMUSG00000106110	Gm43571	TEC	86	104	74	150	110	110	84	86	93	111	159	87	88	108	129	82	52	126	2.41	3.14	2.38	3.41	2.79	2.97	2.17	2.15	2.75	3.18	4	2.28	2.05	2.61	2.71	2.07	1.52	3
ENSMUSG00000048965	Mrgpre	protein_coding	216	232	158	279	244	191	168	219	172	218	302	226	89	111	82	89	98	162	4.96	5.74	4.16	5.21	5.09	4.22	3.54	4.49	4.16	5.11	6.23	4.84	1.7	2.21	1.41	1.84	2.34	3.17
ENSMUSG00000032528	Vipr1	protein_coding	0	14	10	26	1	10	4	11	10	12	13	16	0	2	6	5	8	6	0	0.26	0.2	0.37	0.02	0.17	0.06	0.27	0.8	0.21	0.3	0.36	0	0.03	0.16	0.08	0.51	0.55
ENSMUSG00000035126	Wdr78	protein_coding	39	18	26	67	43	28	38	24	24	38	47	34	21	53	45	23	65	59	1.55	0.45	0.6	1.29	1.07	0.62	1.24	0.52	0.5	0.9	1.16	0.63	0.42	1.66	0.81	0.35	2.03	1.01
ENSMUSG00000112239	AC153524.3	processed_pseudogene	10	5	11	11	17	5	19	21	11	24	39	9	19	12	15	7	9	8	0.93	0.5	1.18	0.84	1.44	0.45	1.63	1.76	1.08	2.31	3.19	0.78	1.48	0.97	1.05	0.59	0.87	0.63
ENSMUSG00000105434	Gm43359	TEC	163	116	127	217	137	124	204	186	169	223	267	252	334	240	311	280	283	271	6.51	5	5.83	7.06	4.97	4.76	7.48	6.64	7.12	9.11	9.58	9.38	11.12	8.3	9.31	10.08	11.76	9.23
ENSMUSG00000085250	Gm15234	lincRNA	3	4	4	8	13	4	6	13	4	19	16	0	6	1	3	7	8	8	0.26	0.38	0.4	0.57	1.03	0.34	0.48	1.01	0.37	1.69	1.25	0	0.44	0.08	0.2	0.55	0.73	0.59
ENSMUSG00000093979	Gm2237	protein_coding	45	20	21	46	48	21	30	43	40	42	48	67	24	55	11	22	22	19	2.05	1.35	1.07	1.73	1.98	0.93	1.25	1.77	1.91	1.95	1.97	2.85	0.9	2.18	0.37	0.9	1.07	0.73
ENSMUSG00000024095	Hnrnpll	protein_coding	14	6	4	10	2	28	2	4	4	5	5	7	1	4	1	3	7	6	0.39	0.15	0.12	0.23	0.05	0.74	0.05	0.09	0.12	0.14	0.13	0.2	0.02	0.09	0.02	0.09	0.23	0.17
ENSMUSG00000035403	Crb2	protein_coding	5	0	0	7	5	2	1	1	0	0	7	1	0	4	2	0	0	0	0.19	0	0	0.53	0.58	0.4	0.01	0.18	0	0	0.09	0.19	0	0.38	0.02	0	0	0
ENSMUSG00000086679	Gm15551	antisense	5	2	4	2	1	2	1	0	0	0	1	3	1	0	0	0	1	1	0.95	0.41	0.87	0.31	0.17	0.37	0.17	0	0	0	0.17	0.53	0.16	0	0	0	0.2	0.16
ENSMUSG00000096210	H1f0	protein_coding	25	14	32	36	52	33	17	9	15	21	22	15	24	19	11	28	29	18	0.96	0.58	1.41	1.12	1.81	1.22	0.6	0.31	0.61	0.82	0.76	0.54	0.77	0.63	0.32	0.97	1.16	0.59
ENSMUSG00000035983	Gm7008	antisense	0	11	0	3	2	2	2	0	0	1	5	2	0	0	0	3	2	0	0	1.17	0	0.35	0.12	0.2	0.12	0	0	0.22	0.3	0.2	0	0	0	0.18	0.14	0
ENSMUSG00000015846	Rxra	protein_coding	20	36	31	37	8	30	0	5	6	6	0	13	14	16	22	40	13	30	0.35	0.68	0.77	0.53	0.13	0.5	0	0.08	0.11	0.11	0	0.21	0.49	0.24	0.42	0.63	0.24	0.45
ENSMUSG00000026765	Lypd6b	protein_coding	0	5	4	3	5	0	0	7	0	0	10	9	0	0	0	3	6	0	0	0.21	0.18	0.09	0.17	0	0	0.24	0	0	0.34	0.32	0	0	0	0.1	0.24	0
ENSMUSG00000019945	1700040L02Rik	protein_coding	26	54	26	39	45	23	4	14	9	17	19	4	12	22	9	20	18	9	1.87	4.2	2.28	2.29	2.98	1.59	0.33	0.9	0.75	1.25	1.35	0.27	0.74	1.37	0.61	1.3	1.57	0.58
ENSMUSG00000017692	Rhbdl3	protein_coding	0	1	2	1	0	5	0	0	0	5	0	0	12	1	12	14	2	2	0	0.12	0.05	0.02	0	0.11	0	0	0	0.12	0	0	0.23	0.02	0.41	0.29	0.14	0.04
ENSMUSG00000024053	Emilin2	protein_coding	8	4	7	9	3	6	3	3	3	9	0	6	0	0	1	0	0	0	0.18	0.1	0.18	0.16	0.06	0.13	0.06	0.06	0.07	0.2	0	0.12	0	0	0.02	0	0	0
ENSMUSG00000113198	AL591207.1	processed_pseudogene	0	0	0	3	0	0	0	0	0	0	3	6	3	3	0	0	0	0	0	0	0	0.78	0	0	0	0	0	0	0.86	1.53	0.66	0.9	0	0	0	0
ENSMUSG00000060019	Gm10073	protein_coding	2	15	7	25	17	8	18	22	33	39	26	39	49	35	22	26	33	12	0.34	3.4	1.74	4.28	3.26	1.61	3.49	4.12	7.19	8.3	4.86	7.49	8.58	6.35	3.43	4.9	7.12	2.07
ENSMUSG00000056498	Tmem154	protein_coding	1086	1072	846	1269	868	1435	1280	1474	1002	1405	1779	1768	1006	1504	1889	2183	1256	2351	32.13	39.11	31.28	35.04	23.33	47.46	34.6	42.39	28.44	42.15	45.24	52.61	26.38	36.82	51.16	59.35	42.69	57.87
ENSMUSG00000041625	Ggact	protein_coding	22	52	34	48	44	58	27	43	42	64	35	52	56	75	61	43	60	70	1.94	6.19	4.97	5.29	5.75	5.37	2.98	5.98	7.3	10.13	4.59	6.34	6.37	8.21	6.41	4.81	11.09	7.01
ENSMUSG00000024660	Incenp	protein_coding	55	39	61	89	65	56	62	76	47	73	103	70	61	70	81	76	72	77	1.48	1.13	1.89	1.95	1.59	1.45	1.53	1.83	1.34	2.01	2.49	1.76	1.37	1.63	1.64	1.84	2.02	1.77
ENSMUSG00000036557	Stpg4	protein_coding	9	1	2	14	7	10	5	3	4	5	5	9	0	1	0	0	0	0	1.52	0.18	0.39	1.79	1.07	1.07	0.63	0.31	0.71	0.86	0.76	1.42	0	0.15	0	0	0	0
ENSMUSG00000004359	Spic	protein_coding	768	796	424	1395	815	1109	140	136	105	172	129	200	101	65	64	65	56	115	52.45	57.46	35.84	75.5	54.61	72.68	9.72	8.17	8.6	11.52	7.91	11.96	4.7	3.61	3.06	4.46	2.82	4.8
ENSMUSG00000106254	Gm42907	TEC	35	5	16	20	12	23	40	13	7	30	26	28	3	7	9	6	1	10	1.44	0.2	0.75	0.68	0.44	0.91	1.5	0.48	0.3	1.24	0.97	1.08	0.1	0.25	0.28	0.22	0.05	0.34
ENSMUSG00000107455	Gm43868	TEC	20	9	10	14	2	20	14	15	6	18	17	14	48	34	38	26	42	43	0.83	0.4	0.48	0.47	0.08	0.8	0.54	0.56	0.26	0.77	0.64	0.54	1.67	1.23	1.19	0.98	1.82	1.53
ENSMUSG00000034974	Dapk3	protein_coding	6	9	12	14	17	11	5	11	8	11	9	14	11	10	12	15	8	8	0.69	1.17	1.86	1.05	1.35	1	0.6	0.75	0.88	1.36	0.63	2.02	0.85	1.26	1.19	1.22	1.1	0.67
ENSMUSG00000098062	Gm26931	processed_pseudogene	4	2	5	7	7	4	5	1	12	2	14	14	7	2	3	6	9	4	0.65	0.35	0.94	0.93	1.04	0.63	0.75	0.15	2.06	0.33	2.05	2.12	0.95	0.28	0.37	0.88	1.52	0.56
ENSMUSG00000035378	Shq1	protein_coding	239	177	165	185	150	134	181	175	161	216	237	232	273	470	609	403	300	476	11.42	8.4	8.54	6.88	6.94	5.8	7.15	7.09	7.63	10.91	9.19	9.98	9.37	17.23	20.31	16.76	13.27	19
ENSMUSG00000028859	Csf3r	protein_coding	94	41	56	195	64	57	35	36	71	100	40	63	0	3	0	14	0	3	2.47	1.45	2.24	4.31	1.54	1.5	0.82	1.28	2.37	2.91	1.39	2.19	0	0.07	0	0.41	0	0.26
ENSMUSG00000107577	Gm44103	TEC	37	58	37	85	48	52	77	53	26	59	51	95	53	42	60	48	49	81	0.88	1.47	1	1.62	1.03	1.19	1.66	1.12	0.64	1.42	1.09	2.08	1.04	0.85	1.07	1.01	1.2	1.64
ENSMUSG00000026012	Cd28	protein_coding	69	67	91	234	172	252	139	168	159	224	210	188	41	52	30	81	86	51	1.6	1.43	2.12	4.47	3.21	5.41	3.23	3.49	3.7	5.16	4.78	3.86	0.68	1.13	0.55	1.48	1.87	0.97
ENSMUSG00000033350	Chst2	protein_coding	0	0	1	6	6	0	2	4	1	1	9	4	0	0	0	1	0	0	0	0	0.01	0.06	0.06	0	0.02	0.04	0.01	0.01	0.09	0.04	0	0	0	0.01	0	0
ENSMUSG00000036832	Lpar3	protein_coding	0	0	0	0	0	0	0	0	0	9	9	0	0	0	0	0	0	0	0	0	0	0	0	0	0	0	0	0.33	0.29	0	0	0	0	0	0	0
ENSMUSG00000086690	4933406J10Rik	antisense	0	4	3	4	8	2	6	7	6	5	15	9	9	3	3	9	10	7	0	0.42	0.33	0.31	0.7	0.19	0.53	0.61	0.61	0.49	1.3	0.81	0.72	0.25	0.22	0.78	1.01	0.58
ENSMUSG00000038740	Mvb12b	protein_coding	3	6	9	7	9	4	7	3	3	11	6	3	1	3	0	7	2	3	0.05	0.15	0.18	0.1	0.15	0.07	0.11	0.05	0.05	0.19	0.25	0.05	0.01	0.04	0	0.11	0.04	0.05
ENSMUSG00000041362	Shtn1	protein_coding	6	3	8	19	4	12	0	12	4	7	12	7	0	0	0	3	1	0	0.13	0.07	0.21	0.33	0.08	0.26	0	0.23	0.09	0.16	0.25	0.15	0	0	0	0.06	0.02	0
ENSMUSG00000105476	Gm43740	lincRNA	1	0	0	0	0	0	0	0	0	0	1	3	1	1	1	0	2	3	0.02	0	0	0	0	0	0	0	0	0	0.02	0.05	0.01	0.02	0.01	0	0.04	0.04
ENSMUSG00000066000	Zfp979	protein_coding	0	0	0	1	0	4	1	0	0	1	3	1	0	0	0	3	3	2	0	0	0	0.04	0	0.18	0.05	0	0	0.05	0.12	0.05	0	0	0	0.14	0.16	0.09
ENSMUSG00000097827	5330439K02Rik	lincRNA	0	0	5	4	0	3	2	0	0	5	4	0	0	2	7	0	3	1	0	0	0.22	0.12	0	0.11	0.07	0	0	0.19	0.14	0	0	0.07	0.2	0	0.12	0.03
ENSMUSG00000075010	AW112010	lincRNA	1175	1258	1209	1841	1660	1813	1277	1343	1381	1625	1594	2065	1505	1056	1121	848	918	934	146.04	168.6	172.57	186.17	187.3	216.65	145.74	149.17	180.82	206.24	177.83	239	155.73	113.57	104.39	94.97	118.58	98.9
ENSMUSG00000081418	Gm14830	processed_pseudogene	3	2	1	1	2	2	4	4	4	2	7	10	6	1	1	2	2	2	0.42	0.3	0.16	0.11	0.25	0.27	0.51	0.5	0.59	0.29	0.88	1.31	0.7	0.12	0.1	0.25	0.29	0.24
ENSMUSG00000074236	Gm9387	processed_pseudogene	2	0	4	1	0	0	1	0	0	0	3	2	1	0	1	0	1	2	0.15	0	0.33	0.06	0	0	0.07	0	0	0	0.2	0.14	0.06	0	0.06	0	0.08	0.13
ENSMUSG00000060397	Zfp128	protein_coding	39	56	44	24	36	51	28	51	44	46	80	46	26	73	46	38	21	74	1.23	1.9	1.63	0.65	1.03	1.63	0.86	1.28	1.45	1.57	2.3	1.29	0.64	1.88	1.04	1.16	0.52	1.9
ENSMUSG00000026605	Cenpf	protein_coding	257	295	373	142	100	116	42	44	17	34	45	60	63	62	238	40	49	75	5.64	7.46	9.2	2.63	1.55	1.57	2.36	1.25	0.74	0.55	1.01	2.28	1.4	1.49	2.95	1.24	0.99	1.5
ENSMUSG00000079707	Tcte3	protein_coding	1	0	1	3	2	0	0	0	0	0	1	4	0	10	0	2	5	12	0.16	0	0.18	0.32	0.28	0	0	0	0	0	0.17	0.63	0	1.4	0	0.24	0.75	1.58
ENSMUSG00000035578	Iqcg	protein_coding	5	18	1	9	4	7	2	18	4	12	11	12	60	59	96	35	32	67	0.24	1	0.05	0.21	0.11	0.2	0.05	0.85	0.12	0.36	0.42	0.89	2.3	2.58	2.33	0.94	0.99	1.7
ENSMUSG00000018774	Cd68	protein_coding	647	742	460	1463	831	1037	153	200	166	272	221	191	227	201	278	208	127	228	48.04	59.35	39.44	88.18	57.41	74.77	10.78	13.42	13.1	23.01	15.25	15.65	14	14.85	15.71	14.86	9.78	14.55
ENSMUSG00000064956	Gm24918	snoRNA	5	0	0	1	0	0	2	1	1	6	4	0	0	0	0	1	6	3	11.32	0	0	1.8	0	0	4.12	2.02	2.31	13.49	7.92	0	0	0	0	2.04	13.68	5.59
ENSMUSG00000015980	Lrrc27	protein_coding	0	0	8	2	0	4	0	0	2	0	8	2	1	13	2	1	1	0	0	0	1.16	0.2	0	0.29	0	0	0.22	0	1.14	0.18	0.27	1.11	0.06	0.05	0.34	0
ENSMUSG00000018509	Cenpv	protein_coding	14	5	4	9	7	5	3	5	3	8	4	5	1	1	0	1	5	1	1.93	0.9	0.42	1.34	1.02	0.78	0.36	0.75	0.28	1.14	0.54	0.72	0.16	0.16	0	0.12	0.8	0.16
ENSMUSG00000030844	Rgs10	protein_coding	67	51	97	115	62	133	75	54	65	104	71	84	126	143	116	198	146	173	7.16	6.53	11.91	10.01	6.02	13.67	7.61	5.16	7.32	11.61	6.82	8.37	11.22	13.23	9.29	19.36	16.23	15.76
ENSMUSG00000102009	4933400F21Rik	processed_transcript	3	0	0	3	4	0	0	0	0	5	0	2	0	0	0	0	0	2	0.1	0	0	0.08	0.12	0	0	0	0	0.17	0	0.06	0	0	0	0	0	0.06
ENSMUSG00000028115	Bnipl	protein_coding	0	1	0	0	0	1	1	0	0	1	0	4	0	2	0	2	4	2	0	0.11	0	0	0	0.15	0.06	0	0	0.16	0	0.59	0	0.28	0	0.24	0.48	0.27
ENSMUSG00000092116	Gm10320	protein_coding	2	1	4	4	0	4	2	1	1	5	1	2	5	1	2	1	4	2	0.46	0.25	0.79	0.6	0	0.73	0.4	0.21	0.24	0.9	0.2	0.45	0.83	0.2	0.35	0.21	0.77	0.4
ENSMUSG00000096980	Gm26526	lincRNA	28	20	11	31	33	28	18	13	13	20	8	33	0	3	9	7	6	11	0.84	0.64	0.37	0.75	0.89	0.79	0.48	0.35	0.42	0.6	0.21	0.93	0	0.08	0.19	0.18	0.18	0.28
ENSMUSG00000104184	Gm37818	TEC	1	1	8	25	1	0	0	0	0	0	10	0	0	2	0	0	0	2	0.03	0.03	0.25	0.56	0.03	0	0	0	0	0	0.25	0	0	0.06	0	0	0	0.05
ENSMUSG00000060131	Atp8b4	protein_coding	65	53	71	113	10	96	55	65	67	105	58	101	27	30	6	32	30	7	1.92	1.56	1.97	2.22	0.14	2.65	1	1.8	1.77	3.39	1.35	2.8	0.63	0.43	0.18	0.68	0.51	0.24
ENSMUSG00000105976	Gm42782	TEC	1	1	5	5	8	11	3	10	4	6	8	11	4	6	6	7	8	12	0.2	0.21	1.13	0.8	1.42	2.07	0.54	1.75	0.83	1.2	1.41	2.01	0.65	1.02	0.88	1.24	1.63	2
ENSMUSG00000068165	Gm10233	processed_pseudogene	0	0	0	0	0	0	0	0	0	0	18	0	0	0	0	0	0	0	0	0	0	0	0	0	0	0	0	0	1.66	0	0	0	0	0	0	0
ENSMUSG00000054994	AV320801	protein_coding	0	0	0	0	0	0	0	0	0	0	0	16	0	0	0	0	0	0	0	0	0	0	0	0	0	0	0	0	0	0.35	0	0	0	0	0	0
ENSMUSG00000025730	Rab40c	protein_coding	37	72	68	139	93	120	66	69	87	89	119	95	118	49	81	71	72	82	1.45	2.96	3.03	4.44	3.46	4.5	2.35	2.66	3.56	3.47	4.2	3.48	3.79	1.66	2.36	2.51	2.89	2.74
ENSMUSG00000048677	Tpcn2	protein_coding	111	187	195	213	174	188	97	180	84	122	169	185	139	182	152	118	98	209	3.5	6.47	6.63	5.99	5.45	6.84	3.55	5.53	2.72	4.88	4.86	7.14	3.67	6.04	4.34	3.16	4.57	6.59
ENSMUSG00000097703	Gm26623	lincRNA	4	10	18	14	25	15	10	12	9	8	17	20	10	13	22	24	23	8	0.41	1.15	2.24	1.28	2.52	1.59	1.07	1.22	1.08	0.85	1.7	2.03	0.96	1.27	1.85	2.41	2.64	0.78
ENSMUSG00000086320	Gm12840	lincRNA	2	1	9	17	10	15	4	11	9	15	8	12	11	10	4	10	7	5	0.32	0.17	1.63	2.18	1.43	2.33	0.58	1.55	1.49	2.41	1.13	1.76	1.44	1.36	0.47	1.42	1.15	0.67
ENSMUSG00000022803	Popdc2	protein_coding	4	0	1	0	6	4	1	3	5	6	5	6	0	6	1	1	0	0	0.45	0	0.05	0	0.5	0.3	0.04	0.28	0.34	0.63	0.42	0.34	0	0.23	0.03	0.1	0	0
ENSMUSG00000037628	Cdkn3	protein_coding	83	114	122	56	44	46	15	13	14	14	19	26	22	15	52	34	13	13	10.27	15.21	17.34	5.64	4.94	5.47	1.7	1.44	1.82	1.77	2.11	3	2.27	1.61	4.82	3.79	1.67	1.37
ENSMUSG00000094249	Gm20091	processed_pseudogene	2	3	0	1	2	2	0	0	0	0	2	2	0	0	0	1	0	0	1.75	2.84	0	0.71	1.59	1.68	0	0	0	0	1.57	1.62	0	0	0	0.79	0	0
ENSMUSG00000078853	Igtp	protein_coding	2116	1678	1951	2172	2505	1869	1184	1596	1306	1619	2030	1744	747	746	989	741	453	803	94.18	80.63	99.29	78.96	101.66	79.48	49.25	63	61.46	74.39	81.12	72.79	27.45	28.25	32.33	29.56	20.57	30.18
ENSMUSG00000004500	Zfp324	protein_coding	33	52	63	44	92	75	27	43	34	26	52	64	129	119	131	80	87	97	0.66	1.1	1.44	0.71	1.59	1.37	0.49	0.73	0.67	0.51	0.92	1.17	2.06	1.99	1.92	1.42	1.81	1.64
ENSMUSG00000096173	Gm3150	processed_pseudogene	3	2	1	2	0	0	2	1	0	0	2	5	0	2	3	2	2	2	2.41	1.71	0.92	1.35	0	0	1.1	0.72	0	0	1.45	3.79	0	1.37	1.81	1.42	1.95	1.34
ENSMUSG00000070583	Fv1	protein_coding	16	24	34	35	37	15	18	41	16	46	24	32	25	31	10	9	3	24	1.05	1.69	2.55	1.86	2.2	0.94	1.08	2.4	1.1	3.07	1.41	1.95	1.36	1.75	0.49	0.53	0.2	1.34
ENSMUSG00000034664	Itga2b	protein_coding	13	25	6	14	8	8	8	3	11	12	12	9	5	6	13	2	5	5	1.14	1.21	0.91	1.15	0.5	0.66	0.84	0.28	1.11	0.83	0.88	0.71	0.66	0.49	1.36	0.29	0.69	0.11
ENSMUSG00000097329	4931403G20Rik	lincRNA	0	9	1	0	8	0	0	0	3	0	3	13	3	8	0	0	0	0	0	0.51	0.06	0	0.38	0	0	0	0.17	0	0.14	0.64	0.13	0.36	0	0	0	0
ENSMUSG00000103747	Gm38236	TEC	5	4	1	4	3	5	1	1	3	3	5	2	0	8	2	5	1	5	0.13	0.12	0.03	0.09	0.07	0.13	0.02	0.02	0.08	0.08	0.12	0.05	0	0.19	0.04	0.12	0.03	0.11
ENSMUSG00000106385	Gm42943	TEC	0	1	1	1	0	0	0	0	1	3	0	3	0	1	0	0	0	0	0	0.03	0.03	0.02	0	0	0	0	0.03	0.08	0	0.07	0	0.02	0	0	0	0
ENSMUSG00000107153	Gm38404	lincRNA	14	8	3	10	3	1	0	0	1	0	2	3	2	0	0	0	0	0	0.49	0.3	0.12	0.29	0.1	0.03	0	0	0.04	0	0.06	0.1	0.06	0	0	0	0	0
ENSMUSG00000020325	Fstl3	protein_coding	115	70	80	60	108	52	13	29	30	24	41	35	2	6	2	5	3	4	6.65	4.32	5.31	2.82	5.67	2.89	0.71	1.5	1.83	1.42	2.1	1.89	0.1	0.3	0.09	0.26	0.18	0.2
ENSMUSG00000104554	Gm42835	antisense	229	308	304	534	495	343	395	413	330	471	541	480	259	289	274	455	323	482	23.73	34.42	36.18	45.03	46.57	34.18	37.59	38.25	36.04	49.85	50.34	46.33	22.35	25.92	21.28	42.49	34.8	42.57
ENSMUSG00000074796	Slc4a11	protein_coding	43	50	30	37	33	39	45	129	69	78	96	150	10	11	16	22	7	23	1.33	1.5	1.23	1.32	0.84	1.18	1.25	3.96	2.29	2.38	2.42	4.86	0.29	0.26	0.59	0.74	0.32	0.9
ENSMUSG00000100621	Gm28374	protein_coding	7	2	4	16	5	2	17	9	0	13	10	15	7	4	10	21	14	6	0.92	0.31	0.58	1.76	0.56	0.21	2.11	1.11	0	1.7	1.22	1.85	0.82	0.41	1.03	2.51	1.89	0.62
ENSMUSG00000030231	Plekha5	protein_coding	134	94	110	113	107	86	104	74	120	104	127	170	202	164	144	200	161	161	5.31	2.54	4.35	3.02	3.79	2.43	3.27	2.25	3.47	2.62	3.65	6.15	5.76	5.16	3.67	5.22	7.03	5.09
ENSMUSG00000026271	Gpr35	protein_coding	38	52	41	66	34	35	7	1	1	5	1	8	0	0	0	0	0	0	1	1.68	1.03	1.55	0.87	1.02	0.19	0.03	0.03	0.14	0.02	0.2	0	0	0	0	0	0
ENSMUSG00000000440	Pparg	protein_coding	35	77	29	146	45	66	5	11	9	19	11	6	0	0	0	0	0	0	1.9	4.76	2.05	5.54	2.08	3.04	0.23	0.49	0.48	0.98	0.78	0.28	0	0	0	0	0	0
ENSMUSG00000091587	Gm17191	processed_transcript	6	10	7	14	7	7	10	8	6	9	17	9	2	8	18	8	6	14	1.56	2.8	2.09	2.95	1.65	1.75	2.38	1.86	1.64	2.38	3.96	2.17	0.43	1.8	3.5	1.87	1.62	3.09
ENSMUSG00000014786	Slc9a5	protein_coding	33	15	5	33	10	19	5	26	5	15	25	12	19	13	11	9	9	22	0.75	0.35	0.12	0.59	0.2	0.4	0.1	0.51	0.11	0.33	0.51	0.24	0.34	0.24	0.18	0.18	0.2	0.41
ENSMUSG00000112673	AC155939.1	processed_pseudogene	5	0	3	3	1	2	1	2	1	6	3	0	3	0	0	1	2	0	1.09	0	0.82	0.51	0.3	0.38	0.28	0.37	0.35	1.45	0.58	0	0.5	0	0	0.28	0.44	0
ENSMUSG00000026574	Dpt	protein_coding	2	5	0	5	10	10	1	3	5	6	5	4	11	14	10	6	22	19	0.1	0.28	0	0.21	0.47	0.5	0.05	0.14	0.27	0.32	0.23	0.19	0.47	0.63	0.39	0.28	1.18	0.84
ENSMUSG00000108291	Gm44292	TEC	38	40	58	59	48	50	43	25	22	26	40	55	20	28	14	14	14	18	1.41	1.6	2.47	1.78	1.62	1.78	1.46	0.83	0.86	0.99	1.33	1.9	0.62	0.9	0.39	0.47	0.54	0.57
ENSMUSG00000106025	Gm42940	TEC	10	21	24	20	28	31	35	22	32	39	26	57	33	9	28	23	19	16	0.37	0.84	1.02	0.62	0.95	1.1	1.19	0.73	1.25	1.48	0.87	1.96	1.02	0.29	0.77	0.78	0.73	0.51
ENSMUSG00000079051	Gm14025	protein_coding	3	0	1	0	0	0	2	0	0	3	3	2	0	2	0	0	4	0	0.06	0	0.02	0	0	0	0.04	0	0	0.06	0.05	0.04	0	0.04	0	0	0.08	0
ENSMUSG00000108368	Gm45053	TEC	7	7	10	1	3	11	14	16	7	14	25	14	5	6	2	6	15	25	0.26	0.28	0.41	0.03	0.1	0.36	0.44	0.51	0.25	0.5	0.77	0.46	0.15	0.19	0.05	0.19	0.54	0.76
ENSMUSG00000068874	Selenbp1	protein_coding	81	65	65	80	82	66	13	37	35	36	38	42	42	30	49	18	36	51	4.21	3.88	3.88	5.17	3.94	3.28	0.65	1.8	1.94	1.98	1.77	2.08	2.04	1.35	1.91	0.85	2.94	2.26
ENSMUSG00000097039	Pvt1	lincRNA	147	148	84	140	130	182	109	144	88	137	161	150	260	281	197	143	177	206	8.27	8.63	5.63	7.83	7.61	10.44	6.19	7.08	5.81	8.54	10.46	8.83	15.67	16.39	10.97	7.89	13.23	10.98
ENSMUSG00000102550	Gm8276	processed_pseudogene	4	28	21	31	4	11	3	20	15	24	4	33	4	51	42	48	6	58	0.2	1.46	1.17	1.24	0.18	0.52	0.14	0.89	0.79	1.22	0.18	1.49	0.17	2.17	1.54	2.1	0.31	2.44
ENSMUSG00000081382	Rpl18-ps1	processed_pseudogene	7	9	11	8	5	9	12	10	15	18	18	16	11	8	9	16	7	5	1.44	1.79	2.5	1.21	0.9	1.69	2.16	1.77	3.01	3.53	3.12	2.87	1.71	1.4	1.3	2.88	1.35	0.88
ENSMUSG00000078317	F8a	protein_coding	15	21	11	15	32	24	30	14	21	21	34	35	10	12	13	27	19	11	0.52	0.79	0.44	0.43	1.01	0.81	0.96	0.44	0.77	0.75	1.07	1.14	0.29	0.36	0.34	0.85	0.69	0.33
ENSMUSG00000033737	Fndc3c1	protein_coding	0	0	0	0	0	0	0	0	0	0	0	14	0	0	0	0	0	0	0	0	0	0	0	0	0	0	0	0	0	0.44	0	0	0	0	0	0
ENSMUSG00000076652	Ighv7-3	IG_V_gene	273	319	246	623	385	384	102	155	104	134	190	152	83	89	73	76	64	95	85.65	107.99	88.63	158.72	109.59	115.71	29.37	43.46	34.28	42.84	53.4	44.3	21.64	24.13	17.17	21.49	20.82	25.32
ENSMUSG00000112290	AC153938.2	lincRNA	3	4	3	9	1	7	7	3	0	1	8	8	5	4	4	3	4	0	0.6	0.86	0.68	1.45	0.18	1.33	1.27	0.53	0	0.2	1.42	1.48	0.83	0.69	0.59	0.54	0.82	0
ENSMUSG00000027496	Aurka	protein_coding	210	214	220	220	78	120	85	138	71	108	141	140	158	226	377	154	131	268	9.99	10.98	11.96	8.97	3.37	5.47	3.71	6.1	3.56	6.21	6	6.21	6.26	9.29	13.42	6.58	6.48	10.87
ENSMUSG00000030882	Dnhd1	protein_coding	52	55	96	59	42	90	101	100	49	97	124	110	84	45	55	42	70	79	0.3	2.89	4.21	1.97	1.02	2.38	3.89	3.27	0.68	4.58	3.47	2.64	1.52	1.45	0.78	1.1	2.16	1.02
ENSMUSG00000045039	Megf8	protein_coding	0	0	0	5	2	2	4	1	1	4	1	6	16	6	1	1	3	5	0	0	0	0.06	0.03	0.03	0.06	0.01	0.02	0.04	0.01	0.08	0.2	0.06	0.01	0.01	0.05	0.06
ENSMUSG00000097917	Gm26839	bidirectional_promoter_lncRNA	2	11	12	9	10	13	8	9	14	4	20	23	0	1	0	1	0	2	0.36	1.87	1.76	1.05	1.14	1.65	0.95	1.3	2.35	0.59	2.46	2.76	0	0.1	0	0.16	0	0.3
ENSMUSG00000032126	Hmbs	protein_coding	97	92	84	248	140	163	166	125	91	175	157	165	264	323	276	356	211	246	8.16	9.23	9.74	17.71	12.4	14.34	13.14	8.53	11.04	18.37	14.04	12.75	18.21	23.43	22.81	26.75	22.25	22.84
ENSMUSG00000044700	Tmem201	protein_coding	111	77	68	133	99	100	102	108	128	143	153	153	123	98	121	87	117	140	2.91	2.02	1.79	2.79	2.09	2.32	2.61	2.43	3.48	3.45	3.26	3.41	2.63	2.33	2.38	1.82	3.19	2.9
ENSMUSG00000113269	AC131329.1	TEC	0	0	0	16	1	0	4	0	0	4	10	1	0	0	0	0	0	0	0	0	0	0.32	0.02	0	0.09	0	0	0.1	0.22	0.02	0	0	0	0	0	0
ENSMUSG00000023046	Igfbp6	protein_coding	3	0	0	3	0	0	0	0	1	3	6	0	0	0	0	0	1	0	0.25	0	0	0.2	0	0	0	0	0.09	0.25	0.44	0	0	0	0	0	0.09	0
ENSMUSG00000055093	Gm8430	processed_pseudogene	361	704	429	735	394	457	478	631	590	665	691	892	1373	934	1309	1398	1006	1304	80.44	168.98	109.67	132.96	79.58	97.82	97.59	125.4	138.06	150.93	137.93	184.63	254.05	179.67	218.22	280.34	232.42	246.84
ENSMUSG00000023809	Rps6ka2	protein_coding	6	23	8	15	10	19	16	14	11	24	34	2	18	21	30	17	16	30	0.1	0.39	0.15	0.19	0.14	0.29	0.23	0.2	0.18	0.39	0.48	0.03	0.24	0.29	0.36	0.24	0.26	0.41
ENSMUSG00000024334	H2-Oa	protein_coding	4093	4298	3811	7024	5767	6135	7587	7816	6674	9024	9590	10119	3913	3528	3511	4478	3874	4702	338.07	383.95	361.85	472.11	433.64	483.93	574.92	575.93	579.38	761.01	709.32	778.01	271.45	254.49	219.1	336.11	334.42	331.82
ENSMUSG00000084788	Gm11342	lincRNA	57	66	84	104	104	64	38	37	41	56	55	44	0	0	3	1	0	0	6.64	8.29	11.24	9.86	11	7.17	4.07	3.85	5.03	6.67	5.75	4.78	0	0	0.26	0.11	0	0
ENSMUSG00000113622	AC124484.1	lincRNA	7	9	6	4	21	16	15	21	5	12	30	18	6	10	1	6	19	3	1.02	1.43	1.07	0.54	2.87	2.38	2.07	2.81	0.79	1.88	4.01	2.52	0.79	1.26	0.17	0.75	2.95	0.39
ENSMUSG00000028469	Npr2	protein_coding	24	22	17	24	22	24	26	23	10	27	14	38	12	9	3	1	4	10	1.61	2.94	1.73	1.22	3.21	2.74	2.16	2.25	0.74	3.36	1.49	3.28	1.49	0.73	0.53	0.04	0.73	0.36
ENSMUSG00000014747	Ankrd53	protein_coding	0	1	1	1	4	0	0	0	1	1	3	1	0	0	0	3	0	2	0	0.08	0.08	0.06	0.28	0	0	0	0.08	0.07	0.2	0.07	0	0	0	0.18	0	0.1
ENSMUSG00000114014	AC134439.3	antisense	2	1	2	2	2	0	0	1	3	2	5	2	0	2	0	4	0	3	0.22	0.12	0.25	0.18	0.2	0	0	0.1	0.35	0.23	0.5	0.21	0	0.19	0	0.4	0	0.28
ENSMUSG00000096722	Hmgb1-ps9	processed_pseudogene	4	1	4	8	1	3	0	0	0	2	0	1	0	0	0	1	1	0	0.54	0.09	0.67	0.94	0.15	0.43	0	0	0	0.31	0	0.19	0	0	0	0.18	0.23	0
ENSMUSG00000072082	Ccnf	protein_coding	126	211	117	86	61	34	31	52	45	35	70	74	72	195	376	161	77	262	3.53	6.37	3.76	1.96	1.55	0.92	0.8	1.3	1.33	1	1.76	1.93	1.68	4.73	7.89	4.06	2.24	6.26
ENSMUSG00000041343	Ankrd42	protein_coding	0	3	0	1	2	0	0	1	0	3	3	0	0	3	4	4	0	10	0	0.15	0	0.03	0.06	0	0	0.03	0	0.1	0.27	0	0	0.09	0.1	0.11	0	0.51
ENSMUSG00000112196	AC172027.1	processed_pseudogene	0	0	0	3	1	0	1	0	0	3	2	1	0	4	0	0	0	2	0	0	0	0.56	0.26	0	0.29	0	0	0.62	0.42	0.22	0	0.88	0	0	0	0.3
ENSMUSG00000049001	Ndnf	protein_coding	0	2	0	1	4	1	0	0	0	2	5	0	0	10	0	3	0	0	0	0.02	0	0.01	0.03	0.01	0	0	0	0.02	0.04	0	0	0.34	0	0.02	0	0
ENSMUSG00000089909	Gm16164	processed_pseudogene	1	1	0	4	7	2	0	3	2	7	0	3	0	0	1	0	1	0	0.22	0.24	0	0.73	1.42	0.43	0	0.6	0.47	1.6	0	0.63	0	0	0.17	0	0.23	0
ENSMUSG00000026237	Nmur1	protein_coding	0	2	0	0	0	4	0	0	0	0	4	5	0	0	0	0	0	1	0	0.16	0	0	0	0.29	0	0	0	0	0.27	0.33	0	0	0	0	0	0.17
ENSMUSG00000066362	Rps13-ps1	processed_pseudogene	8	4	15	8	28	22	15	15	33	13	26	53	44	32	22	22	16	29	1.52	0.79	3.33	1.25	4.85	4.09	2.56	2.56	6.48	2.47	4.38	9.25	6.96	5.17	3.1	3.79	3.18	4.64
ENSMUSG00000112027	AC158600.1	protein_coding	0	1	1	1	1	1	1	0	1	3	3	0	0	0	3	1	0	0	0.01	0.05	0.06	0.03	0.03	0.05	0.02	0	0.05	0.1	0.11	0	0	0	0.07	0.03	0	0
ENSMUSG00000112919	AC158600.6	protein_coding	0	1	1	1	1	1	1	0	1	3	3	0	0	0	3	1	0	0	0.01	0.05	0.06	0.03	0.03	0.05	0.02	0	0.05	0.1	0.11	0	0	0	0.07	0.03	0	0
ENSMUSG00000106601	Ighv1-70	IG_V_pseudogene	6	6	8	7	9	80	4	15	0	9	9	12	2	6	3	0	4	4	1.96	2.13	2.99	1.86	2.68	25.04	1.2	4.37	0	2.99	2.63	3.65	0.54	1.69	0.74	0	1.36	1.11
ENSMUSG00000044469	Tnfaip8l1	protein_coding	14	29	32	17	17	16	5	12	13	16	20	7	59	59	126	70	57	91	0.52	1.15	1.35	0.51	0.57	0.57	0.17	0.39	0.5	0.6	0.66	0.24	1.82	1.88	3.48	2.32	2.2	2.86
ENSMUSG00000020490	Btnl10	protein_coding	0	0	1	11	0	0	1	2	0	3	3	4	0	0	0	0	0	0	0	0	0.1	0.45	0	0	0.08	0.08	0	0.28	0.08	0.27	0	0	0	0	0	0
ENSMUSG00000104675	Gm43689	lincRNA	0	4	1	1	1	1	1	1	2	2	5	1	8	6	3	4	5	6	0	1.09	0.29	0.2	0.23	0.24	0.23	0.23	0.53	0.51	1.13	0.23	1.68	1.31	0.57	0.91	1.31	1.28
ENSMUSG00000040264	Gbp2b	protein_coding	429	417	400	313	315	286	148	204	210	220	311	221	191	226	377	112	83	188	13.24	13.86	14.17	7.86	8.83	8.49	4.2	5.63	6.83	6.94	8.63	6.36	4.9	6.03	8.7	3.11	2.67	4.94
ENSMUSG00000098090	2700099C18Rik	transcribed_unprocessed_pseudogene	80	98	99	103	132	107	69	114	94	86	170	118	49	53	116	69	57	102	6.57	9.53	9.32	8.06	9.96	9.38	5.2	9.21	8.99	7.98	13.82	9.83	3.81	4.36	7.69	5.59	5.32	7.69
ENSMUSG00000001020	S100a4	protein_coding	26	17	20	37	31	38	10	24	12	27	12	23	3	10	6	6	0	2	5.92	3.81	4.77	6.25	5.84	7.58	1.91	4.45	2.93	5.72	2.24	5.08	0.52	1.8	1.06	1.25	0	0.35
ENSMUSG00000024030	Abcg1	protein_coding	5482	3468	2705	7156	5127	5361	4173	3699	2591	4593	4502	4413	209	179	151	111	79	103	131.18	89.94	75.07	140.18	112.69	124.34	92.26	80.06	66.13	113.46	97.95	99.23	4.17	3.71	2.71	2.45	2.03	2.16
ENSMUSG00000106403	Igkv20-101-2	IG_V_gene	5	6	2	6	5	10	4	4	8	5	5	14	2	2	4	5	4	6	1.71	2.21	0.78	1.67	1.55	3.28	1.25	1.22	2.87	1.74	1.53	4.44	0.57	0.59	1.02	1.54	1.42	1.74
ENSMUSG00000053559	Smagp	protein_coding	5	4	7	5	3	16	23	25	12	29	7	45	17	19	29	26	15	20	0.49	0.42	0.79	0.4	0.27	1.51	2.07	2.19	1.24	2.9	0.62	4.11	1.34	1.61	2.13	2.29	1.53	1.67
ENSMUSG00000079076	Gm3086	transcribed_processed_pseudogene	0	2	2	1	1	1	3	2	0	5	0	5	3	0	1	0	0	0	0	0.84	0.37	0.31	0.35	0.37	0.7	0.35	0	0.81	0	1.05	0.97	0	0.29	0	0	0
ENSMUSG00000105902	AC155839.1	miRNA	14	25	11	48	25	28	41	22	34	34	56	44	22	7	14	6	13	19	21	41.87	19.36	59.85	35.12	41.78	58.29	30.93	54.11	53.4	77.21	62.54	28.16	8.75	16.16	8.96	21.21	25.09
ENSMUSG00000022805	Maats1	protein_coding	0	1	0	1	3	2	0	1	0	0	1	4	0	1	3	0	0	0	0	0.04	0	0.03	0.24	0.09	0	0.03	0	0	0.03	0.13	0	0.03	0.07	0	0	0
ENSMUSG00000072621	Slfn10-ps	transcribed_unprocessed_pseudogene	384	365	258	403	596	476	322	366	314	431	482	407	79	72	120	78	44	149	9.17	9.38	7.06	7.83	12.91	10.92	7.06	7.81	7.91	10.52	10.33	9.06	1.57	1.49	2.14	1.68	1.1	3.03
ENSMUSG00000083359	Gm12656	processed_pseudogene	0	6	3	7	5	5	2	3	3	3	4	6	6	3	5	5	4	4	0	1.12	0.6	0.99	0.79	0.84	0.32	0.47	0.55	0.53	0.62	0.97	0.87	0.45	0.65	0.78	0.72	0.59
ENSMUSG00000094029	Ighv3-3	IG_V_gene	13	18	15	33	16	5	6	14	4	11	11	12	6	5	6	4	5	15	5.38	6.85	6.58	9.73	5.58	1.58	2.28	4.22	1.74	4.64	4.08	4.61	2.06	1.41	1.86	1.18	2.14	4.18
ENSMUSG00000112080	AC165164.2	antisense	0	2	0	1	0	3	0	0	0	1	2	1	0	0	1	1	0	0	0	0.61	0	0.23	0	0.81	0	0	0	0.29	0.5	0.26	0	0	0.21	0.25	0	0
ENSMUSG00000097052	Snhg7	snoRNA	3	4	0	0	0	0	3	0	0	4	5	0	4	9	10	0	0	3	5.47	7.88	0	0	0	0	4.98	0	0	7.28	8.28	0	5.82	13.99	13.66	0	0	4.86
ENSMUSG00000031075	Ano1	protein_coding	1	0	2	0	3	0	1	0	0	1	0	7	0	0	0	0	0	0	0.12	0	0.04	0	0.05	0	0.02	0	0	0.02	0	0.12	0	0	0	0	0	0
ENSMUSG00000078502	Gm13212	protein_coding	294	288	225	301	447	271	118	214	167	210	209	237	226	177	254	137	221	206	7.61	8.95	6.92	6.58	10.37	7.32	3.21	5.34	4.74	6.37	5.19	6.07	5.04	4.15	5.22	3.38	6.51	4.53
ENSMUSG00000057246	BC051142	protein_coding	11	11	38	53	46	49	60	53	83	71	119	81	32	38	49	47	71	54	0.82	1.19	3.52	2.93	2.99	3.49	4.82	3.04	6.26	5.79	7.72	5.39	1.41	2.49	2.52	3.95	4.81	2.71
ENSMUSG00000030587	2200002D01Rik	protein_coding	24	22	32	18	35	31	5	4	12	14	5	12	2	7	5	2	2	9	2.74	2.64	4.29	2.58	4.71	5.81	0.89	0.66	2.3	1.87	0.44	1.6	0.4	0.85	0.73	0.13	0.5	1.27
ENSMUSG00000028565	Nfia	protein_coding	85	114	113	206	184	147	46	64	65	70	98	66	22	16	29	24	11	20	0.96	1.88	2.01	3.42	3.45	3	1.97	2.37	2.01	1.01	1.76	1.03	0.38	0.24	0.65	0.3	0.38	0.3
ENSMUSG00000042213	Zfand4	protein_coding	25	32	25	29	17	19	15	9	8	8	23	15	60	29	16	26	11	38	0.96	1.08	1.24	1.4	0.58	0.75	0.57	0.49	0.36	0.26	0.94	0.63	2.04	0.86	0.46	0.7	0.63	1.18
ENSMUSG00000091019	Gm7502	processed_pseudogene	3	2	0	0	1	0	0	0	1	1	2	2	6	0	1	2	0	4	0.39	0.28	0	0	0.12	0	0	0	0.14	0.13	0.24	0.25	0.66	0	0.1	0.24	0	0.45
[truncated: 49,913 more rows]

## Sheet: Legend
Dataset EV5. RNAseq analysis of sorted transitional, follicular naïve and CD40L cultured B cells from WT and Sh3gl1-/- littermates. Raw and TPM (transcript per million) values are provided for 3 mice per genotype.
