# Supplementary material for: Endophilin A2 regulates B‐cell endocytosis and is required for germinal center and humoral responses
Source: EMBO Rep. 2021 Jul 29;22(9):e51328. doi: 10.15252/embr.202051328 (PMC8419706; doi:10.15252/embr.202051328)
Supplement: Supplementary file 8 — Movie EV1 [file EMBR-22-e51328-s007.zip]

Archive with 7 entries (4 files):
- Movie/
- Movie/MovieEV1.rtf
- __MACOSX/
- __MACOSX/Movie/
- __MACOSX/Movie/._MovieEV1.rtf
- Movie/Video1.avi
- __MACOSX/Movie/._Video1.avi
